# Supplementary material for: Molecular dissection of the genetic architecture of phenology underlying Lupinus hispanicus early flowering and adaptation to winter- or spring sowing
Source: Sci Rep. 2025 May 2;15:15324. doi: 10.1038/s41598-025-00096-1 (PMC12046050; doi:10.1038/s41598-025-00096-1)
Supplement: Supplementary file 1 — Supplementary Material 1 [file 41598_2025_96_MOESM1_ESM.xlsx]

## Sheet: Table S1
Molecular dissection of the genetic architecture of phenology underlying Lupinus hispanicus early flowering and adaptation to winter- or spring sowing
Wojciech Bielski, Anna Surma, Jolanta Belter, Bartosz Kozak, Michał Książkiewicz and Sandra Rychel-Bielska
Scientific Reports
Supplementary Table S1. Experimental design and phenotypic observations recorded in a controlled environment for the Lupinus hispanicus germplasm panel.
Line	Vernalization treatment	Year	Row	Column	Days to floral bud emergence	Days to start of flowering	Days to pod maturity	GDDs to floral bud emergence	GDDs to start of flowering	GDDs to pod maturity	Daylight hours to floral bud emergence	Daylight hours to start of flowering	Daylight hours to pod maturity
HIS_001	No	2022	1	25	NA*	NA	NA	NA	NA	NA	NA	NA	NA
HIS_002	No	2022	1	24	102.3	118	120.7	1882	2243.2	2295.2	1497.9	1760.4	1804.6
HIS_003	No	2022	3	25	150	160	NA	2949.8	3177	NA	2272.8	2422	NA
HIS_004	No	2022	1	23	104	116	118	1917.3	2198.8	2243.2	1525.9	1727.1	1760.4
HIS_005	No	2022	1	22	89.3	102.3	105	1602.4	1882	1938.6	1280.1	1497.9	1542.7
HIS_006	No	2022	3	23	120	130	NA	2282.3	2482.1	NA	1793.6	1957.7	NA
HIS_007	No	2022	1	21	92.7	107	109	1670.4	1984.9	2034	1335.7	1576.3	1609.9
HIS_008	No	2022	1	20	150	160	NA	2949.8	3177	NA	2272.8	2422	NA
HIS_009	No	2022	3	21	110.3	123	125.7	2069.2	2339.4	2395.9	1632.3	1843.2	1887
HIS_010	No	2022	1	19	98.3	111	114.3	1786	2085.8	2163.3	1430.7	1643.5	1699.3
HIS_011	No	2022	1	18	109	124	127	2034	2358.7	2425.2	1609.9	1859.7	1908.9
HIS_012	No	2022	3	19	116	128	131	2198.8	2444.4	2504.6	1727.1	1925.2	1973.9
HIS_013	No	2022	1	17	150	160	NA	2949.8	3177	NA	2272.8	2422	NA
HIS_014	No	2022	1	16	97.3	110	112.7	1765.1	2060.9	2122.8	1413.9	1626.7	1671.4
HIS_015	No	2022	3	17	120	131	133	2282.3	2504.6	2556.4	1793.6	1973.9	2006.2
HIS_016	No	2022	1	15	92.3	107.7	109.7	1663.7	2001.1	2051.9	1330.2	1587.5	1621.1
HIS_017	No	2022	1	14	97	109	111.7	1758.3	2034	2100.2	1408.3	1609.9	1654.6
HIS_018	No	2022	3	15	86.3	100	102	1540.7	1822.1	1874.3	1230.3	1458.7	1492.3
HIS_019	No	2022	1	13	119	131	134	2263.8	2504.6	2585.5	1777	1973.9	2022.3
HIS_020	No	2022	1	12	97.3	109.3	113	1765.1	2043	2130.5	1413.9	1615.5	1677
HIS_022	No	2022	1	11	97.3	108.3	111.7	1765.1	2017.5	2100.2	1413.9	1598.7	1654.6
HIS_023	No	2022	1	10	107.7	120	123.7	2001.1	2282.3	2352.3	1587.5	1793.6	1854.2
HIS_024	No	2022	3	11	91	100	105	1636.7	1822.1	1938.6	1307.9	1458.7	1542.7
HIS_025	No	2022	1	9	98	109.7	112.7	1778.7	2051.9	2122.8	1425.1	1621.1	1671.4
HIS_026	No	2022	1	8	96	109.3	112.7	1739.8	2043	2122.8	1391.5	1615.5	1671.4
HIS_027	No	2022	3	9	150	160	NA	2949.8	3177	NA	2272.8	2422	NA
HIS_028	No	2022	1	7	96.3	109.7	111.3	1745.9	2051.9	2093	1397.1	1621.1	1649.1
HIS_029	No	2022	1	6	150	160	NA	2949.8	3177	NA	2272.8	2422	NA
HIS_030	No	2022	3	7	150	160	NA	2949.8	3177	NA	2272.8	2422	NA
HIS_031	No	2022	1	5	103	118.5	120.5	1897.6	2253.5	2292	1509.1	1768.7	1801.9
HIS_032	No	2022	1	4	111	124	126	2085.8	2358.7	2403.7	1643.5	1859.7	1892.5
HIS_033	No	2022	3	5	NA	NA	NA	NA	NA	NA	NA	NA	NA
HIS_034	No	2022	1	3	113	126	128	2130.5	2403.7	2444.4	1677	1892.5	1925.2
HIS_044	No	2022	7	5	111	124	128	2085.8	2358.7	2444.4	1643.5	1859.7	1925.2
HIS_045	No	2022	5	4	127	141	145	2425.2	2742	2828.8	1908.9	2133.5	2196
HIS_046	No	2022	7	6	96.7	109.7	113	1752.1	2051.9	2130.5	1402.7	1621.1	1677
HIS_047	No	2022	7	7	150	160	NA	2949.8	3177	NA	2272.8	2422	NA
HIS_048	No	2022	5	6	97	109.3	111.7	1758.3	2043	2100.2	1408.3	1615.5	1654.6
HIS_049	No	2022	7	8	149	159	NA	2929.1	3152.7	NA	2257.5	2407.3	NA
HIS_050	No	2022	7	9	97	109.3	111.7	1758.3	2043	2100.2	1408.3	1615.5	1654.6
HIS_051	No	2022	5	8	123	138	142	2339.4	2677.4	2764.1	1843.2	2086.2	2149.2
HIS_052	No	2022	7	10	150	160	NA	2949.8	3177	NA	2272.8	2422	NA
HIS_054	No	2022	5	10	106.7	119.3	128	1977.1	2270	2444.4	1570.7	1782.5	1925.2
HIS_055	No	2022	7	12	97	108.3	111.3	1758.3	2017.5	2093	1408.3	1598.7	1649.1
HIS_056	No	2022	7	13	149	159	NA	2929.1	3152.7	NA	2257.5	2407.3	NA
HIS_057	No	2022	5	12	150	160	NA	2949.8	3177	NA	2272.8	2422	NA
HIS_058	No	2022	7	14	150	160	NA	2949.8	3177	NA	2272.8	2422	NA
HIS_059	No	2022	7	15	117.3	133	135.3	2228.6	2556.4	2617	1749.3	2006.2	2043.7
HIS_060	No	2022	5	14	150	160	NA	2949.8	3177	NA	2272.8	2422	NA
HIS_061	No	2022	7	16	118	126	130	2243.2	2403.7	2482.1	1760.4	1892.5	1957.7
HIS_062	No	2022	7	17	148	158	NA	2901.3	3128.2	NA	2242.2	2392.6	NA
HIS_063	No	2022	5	16	119	129	NA	2263.8	2462.8	NA	1777	1941.5	NA
HIS_064	No	2022	7	18	NA	NA	NA	NA	NA	NA	NA	NA	NA
HIS_065	No	2022	7	19	150	160	NA	2949.8	3177	NA	2272.8	2422	NA
HIS_066	No	2022	5	18	106.3	120	123.3	1969.4	2282.3	2345.8	1565.1	1793.6	1848.7
HIS_067	No	2022	7	20	101	113.3	116.7	1847.4	2139.1	2213.8	1475.5	1682.5	1738.2
HIS_068	No	2022	7	21	109.3	124.3	127.3	2043	2365.9	2431.6	1615.5	1865.1	1914.3
HIS_069	No	2022	5	20	132	149	151	2529.8	2929.1	2970.7	1990.1	2257.5	2288
HIS_070	No	2022	7	22	109.7	127.3	130.7	2051.9	2431.6	2497.1	1621.1	1914.3	1968.5
HIS_071	No	2022	7	23	102.3	116.3	119	1882	2206.3	2263.8	1497.9	1732.6	1777
HIS_072	No	2022	5	22	99.7	110.3	113	1815	2069.2	2130.5	1453.1	1632.3	1677
HIS_073	No	2022	7	24	105	119.3	122	1938.6	2270	2321.1	1542.7	1782.5	1826.7
HIS_074	No	2022	7	25	120	136	138	2282.3	2631.3	2677.4	1793.6	2054.3	2086.2
HIS_075	No	2022	5	24	131.3	148.7	151	2513	2919.8	2970.7	1979.3	2252.4	2288
HIS_077	No	2022	9	24	150	160	NA	2949.8	3177	NA	2272.8	2422	NA
HIS_078	No	2022	11	25	150	160	NA	2949.8	3177	NA	2272.8	2422	NA
HIS_080	No	2022	9	22	NA	NA	NA	NA	NA	NA	NA	NA	NA
HIS_081	No	2022	11	23	150	160	NA	2949.8	3177	NA	2272.8	2422	NA
HIS_082	No	2022	9	21	97.7	110.3	112.3	1771.9	2069.2	2115.1	1419.5	1632.3	1665.8
HIS_083	No	2022	9	20	101	113.7	117	1847.4	2147.8	2221.4	1475.5	1688.1	1743.7
HIS_084	No	2022	11	21	150	160	NA	2949.8	3177	NA	2272.8	2422	NA
HIS_085	No	2022	9	19	87.3	98.3	100	1562	1786	1822.1	1246.9	1430.7	1458.7
HIS_086	No	2022	9	18	96.3	107.7	110.7	1745.9	2001.1	2077.5	1397.1	1587.5	1637.9
HIS_087	No	2022	11	19	86.7	99	102.3	1547.9	1800.7	1882	1235.9	1441.9	1497.9
HIS_088	No	2022	9	17	95.7	106	108.3	1733.2	1961.6	2017.5	1385.9	1559.5	1598.7
HIS_089	No	2022	9	16	87.3	100	102	1562	1822.1	1874.3	1246.9	1458.7	1492.3
HIS_091	No	2022	9	15	94.3	106.7	109	1705.8	1977.1	2034	1363.6	1570.7	1609.9
HIS_093	No	2022	11	15	110	120.3	123	2060.9	2288.7	2339.4	1626.7	1799.1	1843.2
HIS_094	No	2022	9	13	108.3	119	124	2017.5	2263.8	2358.7	1598.7	1777	1859.7
HIS_098	No	2022	9	10	83.7	95.7	100.3	1488.6	1733.2	1830.5	1186.3	1385.9	1464.3
HIS_099	No	2022	11	11	97.3	109.3	112.3	1765.1	2043	2115.1	1413.9	1615.5	1665.8
HIS_100	No	2022	9	9	150	160	NA	2949.8	3177	NA	2272.8	2422	NA
HIS_103	No	2022	9	7	137	147	NA	2652.7	2876	NA	2070.3	2226.9	NA
HIS_108	No	2022	11	5	147.5	158	NA	2888.6	3128.2	NA	2234.5	2392.6	NA
HIS_109	No	2022	9	3	98	112	115.7	1778.7	2107.4	2191.5	1425.1	1660.2	1721.5
HIS_110	No	2022	9	2	127.7	143	146	2438	2784.9	2851	1919.7	2164.9	2211.4
HIS_111	No	2022	11	3	94	105	109	1698.7	1938.6	2034	1358	1542.7	1609.9
HIS_112	No	2022	9	1	91	102.7	105.7	1636.7	1889.8	1953.9	1307.9	1503.5	1553.9
HIS_113	No	2022	15	1	100	110	114	1822.1	2060.9	2156.4	1458.7	1626.7	1693.7
HIS_114	No	2022	14	1	106	117.7	120.7	1961.6	2235.9	2295.2	1559.5	1754.8	1804.6
HIS_115	No	2022	15	2	88.7	100	102.7	1589.2	1822.1	1889.8	1269.1	1458.7	1503.5
HIS_116	No	2022	15	3	100.7	118.7	122	1839	2256.9	2321.1	1469.9	1771.5	1826.7
HIS_117	No	2022	13	2	95.3	116.7	119	1726.7	2213.8	2263.8	1380.4	1738.2	1777
HIS_118	No	2022	15	4	116	132	135	2198.8	2529.8	2609.9	1727.1	1990.1	2038.3
HIS_119	No	2022	15	5	108.3	119	121.7	2017.5	2263.8	2314.6	1598.7	1777	1821.2
HIS_120	No	2022	13	4	90.3	106	108.7	1622.6	1961.6	2025.7	1296.8	1559.5	1604.3
HIS_122	No	2022	15	7	97	108.7	111.3	1758.3	2025.7	2093	1408.3	1604.3	1649.1
HIS_123	No	2022	13	6	97	115	118.3	1758.3	2177.1	2250.1	1408.3	1710.4	1765.9
HIS_124	No	2022	15	8	111.3	126.7	129.3	2093	2418	2469.2	1649.1	1903.4	1946.9
HIS_126	No	2022	13	8	113	125	128	2130.5	2380.4	2444.4	1677	1876.1	1925.2
HIS_127	No	2022	15	10	150	160	NA	2949.8	3177	NA	2272.8	2422	NA
HIS_128	No	2022	15	11	95.7	107	110.7	1733.2	1984.9	2077.5	1385.9	1576.3	1637.9
HIS_129	No	2022	13	10	65	79.3	84.3	1137.7	1411.6	1500.9	885.7	1115.2	1197.3
HIS_130	No	2022	15	12	97	109.7	113.3	1758.3	2051.9	2139.1	1408.3	1621.1	1682.5
HIS_131	No	2022	15	13	97.3	109.3	113	1765.1	2043	2130.5	1413.9	1615.5	1677
HIS_132	No	2022	13	12	119.7	134.3	137.7	2276.1	2593.6	2669.1	1788.1	2027.6	2080.9
HIS_133	No	2022	15	14	95.3	107.7	111	1726.7	2001.1	2085.8	1380.4	1587.5	1643.5
HIS_134	No	2022	15	15	108	120.7	125	2009.2	2295.2	2380.4	1593.1	1804.6	1876.1
HIS_135	No	2022	13	14	113.3	128	130.7	2139.1	2444.4	2497.1	1682.5	1925.2	1968.5
HIS_136	No	2022	15	16	105	120	124.3	1938.6	2282.3	2365.9	1542.7	1793.6	1865.1
HIS_137	No	2022	15	17	112.7	124	130	2122.8	2358.7	2482.1	1671.4	1859.7	1957.7
HIS_138	No	2022	13	16	150	160	NA	2949.8	3177	NA	2272.8	2422	NA
HIS_139	No	2022	15	18	93.3	105.3	108.7	1684.2	1946.3	2025.7	1346.9	1548.3	1604.3
HIS_140	No	2022	15	19	93.3	107	111.3	1684.2	1984.9	2093	1346.9	1576.3	1649.1
HIS_141	No	2022	13	18	90	100	106	1615.6	1822.1	1961.6	1291.2	1458.7	1559.5
HIS_142	No	2022	15	20	75	83.5	88.5	1332.1	1485.5	1585.9	1044.8	1183.5	1266.3
HIS_143	No	2022	15	21	150	160	NA	2949.8	3177	NA	2272.8	2422	NA
HIS_144	No	2022	13	20	134	144	NA	2585.5	2807.1	NA	2022.3	2180.4	NA
HIS_146	No	2022	15	23	100	115.3	120	1822.1	2184.3	2282.3	1458.7	1716	1793.6
HIS_147	No	2022	13	22	NA	NA	NA	NA	NA	NA	NA	NA	NA
HIS_148	No	2022	15	24	105	118	121	1938.6	2243.2	2301.7	1542.7	1760.4	1810.1
HIS_157	No	2022	17	21	150	160	NA	2949.8	3177	NA	2272.8	2422	NA
HIS_158	No	2022	17	20	84.3	97.7	100.3	1500.9	1771.9	1830.5	1197.3	1419.5	1464.3
HIS_159	No	2022	19	21	99.7	109.7	113.3	1815	2051.9	2139.1	1453.1	1621.1	1682.5
HIS_160	No	2022	17	19	NA	NA	NA	NA	NA	NA	NA	NA	NA
HIS_161	No	2022	17	18	102	111	116	1874.3	2085.8	2198.8	1492.3	1643.5	1727.1
HIS_162	No	2022	19	19	101.7	110.7	113.7	1865.3	2077.5	2147.8	1486.7	1637.9	1688.1
HIS_163	No	2022	17	17	132	142	NA	2529.8	2764.1	NA	1990.1	2149.2	NA
HIS_164	No	2022	17	16	150	160	NA	2949.8	3177	NA	2272.8	2422	NA
HIS_165	No	2022	19	17	136.5	147	NA	2642	2876	NA	2062.3	2226.9	NA
HIS_166	No	2022	17	15	105.7	117.3	120.3	1953.9	2228.6	2288.7	1553.9	1749.3	1799.1
HIS_167	No	2022	17	14	110	122.7	125.7	2060.9	2333.3	2395.9	1626.7	1837.7	1887
HIS_168	No	2022	19	15	148	158	NA	2901.3	3128.2	NA	2242.2	2392.6	NA
HIS_169	No	2022	17	13	117	125	130	2221.4	2380.4	2482.1	1743.7	1876.1	1957.7
HIS_170	No	2022	17	12	88	98.5	101	1576	1789.7	1847.4	1258	1433.5	1475.5
HIS_171	No	2022	19	13	150	160	NA	2949.8	3177	NA	2272.8	2422	NA
HIS_172	No	2022	17	11	150	160	NA	2949.8	3177	NA	2272.8	2422	NA
HIS_173	No	2022	17	10	110.3	125	130	2069.2	2380.4	2482.1	1632.3	1876.1	1957.7
HIS_174	No	2022	19	11	96	107.7	111.7	1739.8	2001.1	2100.2	1391.5	1587.5	1654.6
HIS_175	No	2022	17	9	99.7	110.3	112.3	1815	2069.2	2115.1	1453.1	1632.3	1665.8
HIS_176	No	2022	17	8	93.7	108	111	1691.4	2009.2	2085.8	1352.5	1593.1	1643.5
HIS_177	No	2022	19	9	103	117	120	1897.6	2221.4	2282.3	1509.1	1743.7	1793.6
HIS_178	No	2022	17	7	100	113.3	115	1822.1	2139.1	2177.1	1458.7	1682.5	1710.4
HIS_179	No	2022	17	6	95	110.3	112.3	1720.2	2069.2	2115.1	1374.8	1632.3	1665.8
HIS_180	No	2022	19	7	101	114	117.3	1847.4	2156.4	2228.6	1475.5	1693.7	1749.3
HIS_181	No	2022	17	5	118	132	134	2243.2	2529.8	2585.5	1760.4	1990.1	2022.3
HIS_184	No	2022	17	3	150	160	NA	2949.8	3177	NA	2272.8	2422	NA
HIS_187	No	2022	17	1	131.3	141	NA	2513	2742	NA	1979.3	2133.5	NA
HIS_191	No	2022	23	3	105	112	116	1938.6	2107.4	2198.8	1542.7	1660.2	1727.1
HIS_193	No	2022	23	4	121.5	135.5	137.5	2311.4	2620.6	2665	1818.4	2046.3	2078.2
HIS_198	No	2022	21	6	134	151	NA	2585.5	2970.7	NA	2022.3	2288	NA
HIS_205	No	2022	23	12	150	160	NA	2949.8	3177	NA	2272.8	2422	NA
HIS_211	No	2022	23	16	150	160	NA	2949.8	3177	NA	2272.8	2422	NA
HIS_217	No	2022	23	20	99	110	112	1800.7	2060.9	2107.4	1441.9	1626.7	1660.2
HIS_219	No	2022	21	20	92	105	109	1657.1	1938.6	2034	1324.6	1542.7	1609.9
HIS_222	No	2022	21	22	98.3	114	116.7	1786	2156.4	2213.8	1430.7	1693.7	1738.2
HIS_224	No	2022	23	25	128.3	140.3	142.7	2450.5	2728	2778	1930.6	2123	2159.6
HIS_225	No	2022	21	24	124.5	134	NA	2369.5	2585.5	NA	1867.9	2022.3	NA
HIS_226	No	2022	25	25	94	105.3	108.7	1698.7	1946.3	2025.7	1358	1548.3	1604.3
HIS_227	No	2022	25	24	150	160	NA	2949.8	3177	NA	2272.8	2422	NA
HIS_229	No	2022	25	23	85	98.7	101.7	1513.1	1793.3	1865.3	1208.3	1436.3	1486.7
HIS_230	No	2022	25	22	122.7	134.7	137	2333.3	2601.8	2652.7	1837.7	2033	2070.3
HIS_231	No	2022	27	23	102	113.7	117.3	1874.3	2147.8	2228.6	1492.3	1688.1	1749.3
HIS_232	No	2022	25	21	106.5	118	120	1973.3	2243.2	2282.3	1567.9	1760.4	1793.6
HIS_233	No	2022	25	20	108	121	125	2009.2	2301.7	2380.4	1593.1	1810.1	1876.1
HIS_234	No	2022	27	21	NA	NA	NA	NA	NA	NA	NA	NA	NA
HIS_235	No	2022	25	19	108	121	125.7	2009.2	2301.7	2395.9	1593.1	1810.1	1887
HIS_236	No	2022	25	18	112	124.7	128.7	2107.4	2373.1	2456.6	1660.2	1870.6	1936
HIS_237	No	2022	27	19	107.3	127.7	132	1993	2438	2529.8	1581.9	1919.7	1990.1
HIS_238	No	2022	25	17	150	160	NA	2949.8	3177	NA	2272.8	2422	NA
HIS_239	No	2022	25	15	113.7	125	127	2147.8	2380.4	2425.2	1688.1	1876.1	1908.9
HIS_240	No	2022	25	14	101.7	114.7	117.3	1865.3	2170.2	2228.6	1486.7	1704.8	1749.3
HIS_241	No	2022	27	15	82.7	98	100.3	1469.9	1778.7	1830.5	1169.8	1425.1	1464.3
HIS_001	Yes	2022	2	25	62.3	79.3	85	1082.3	1411.6	1513.1	844.1	1115.2	1208.3
HIS_002	Yes	2022	2	24	53	67.3	72	907.3	1181.1	1275.8	701.8	922.4	996.6
HIS_003	Yes	2022	3	24	61.3	78	84.7	1061.4	1387.7	1507	828.7	1093.5	1202.8
HIS_004	Yes	2022	2	23	59.3	74	78.3	1024.2	1313.6	1393.8	797.8	1028.7	1098.9
HIS_005	Yes	2022	2	22	53	66.7	71.3	907.3	1168.3	1261.2	701.8	911.9	985.9
HIS_006	Yes	2022	3	22	55.7	71.3	77.7	954.9	1261.2	1381.4	742	985.9	1088
HIS_007	Yes	2022	2	21	55	68.3	73	942.9	1200.5	1296.6	731.9	938.2	1012.6
HIS_008	Yes	2022	2	20	87.3	102.3	104.3	1562	1882	1924.4	1246.9	1497.9	1531.5
HIS_009	Yes	2022	3	20	59.3	74.3	79.7	1024.2	1319.8	1417.3	797.8	1034.1	1120.6
HIS_010	Yes	2022	2	19	70.3	81.7	87	1239.3	1451.7	1555.1	970	1153.4	1241.4
HIS_011	Yes	2022	2	18	67	83.7	87.3	1174.6	1488.6	1562	917.1	1186.3	1246.9
HIS_012	Yes	2022	3	18	61	75	79.7	1054.7	1332.1	1417.3	823.5	1044.8	1120.6
HIS_013	Yes	2022	2	17	62.3	77.7	85.7	1082.3	1381.4	1526.7	844.1	1088	1219.3
HIS_014	Yes	2022	2	16	62	75.7	81.7	1074.9	1344.7	1451.7	839	1055.6	1153.4
HIS_015	Yes	2022	3	16	55	70.7	77	942.9	1246.6	1369	731.9	975.3	1077.2
HIS_016	Yes	2022	2	15	56.7	71.7	77.3	974.1	1268.5	1375.2	757.1	991.3	1082.6
HIS_017	Yes	2022	2	14	57	69.7	73.3	980.8	1225.7	1302.3	762.2	959.4	1018
HIS_018	Yes	2022	3	14	58.7	70.7	75.7	1011.5	1246.6	1344.7	787.6	975.3	1055.6
HIS_019	Yes	2022	2	13	59	72.7	77	1018	1289.7	1369	792.7	1007.3	1077.2
HIS_020	Yes	2022	2	12	56.3	66.7	70.7	967.5	1168.3	1246.6	752.1	911.9	975.3
HIS_022	Yes	2022	2	11	68	85	89.3	1194.2	1513.1	1602.4	932.9	1208.3	1280.1
HIS_023	Yes	2022	2	10	60.3	74	80	1042.5	1313.6	1423	813.2	1028.7	1126.1
HIS_024	Yes	2022	3	10	65	76.3	80.7	1137.7	1357	1434.3	885.7	1066.4	1137
HIS_025	Yes	2022	2	9	61	75	80.7	1054.7	1332.1	1434.3	823.5	1044.8	1137
HIS_026	Yes	2022	2	8	59.3	72.3	76.3	1024.2	1282.7	1357	797.8	1001.9	1066.4
HIS_027	Yes	2022	3	8	64.3	80.3	86.7	1124.9	1428.6	1547.9	875.3	1131.5	1235.9
HIS_028	Yes	2022	2	7	53.3	66.7	70.7	913.2	1168.3	1246.6	706.8	911.9	975.3
HIS_029	Yes	2022	2	6	78.3	88.7	94	1393.8	1589.2	1698.7	1098.9	1269.1	1358
HIS_030	Yes	2022	3	6	68.7	86	90.3	1206.9	1533.6	1622.6	943.5	1224.8	1296.8
HIS_031	Yes	2022	2	5	61.3	71	78.3	1061.4	1253.9	1393.8	828.7	980.6	1098.9
HIS_032	Yes	2022	2	4	56.7	68.7	74	974.1	1206.9	1313.6	757.1	943.5	1028.7
HIS_033	Yes	2022	3	4	52.5	62.5	69.5	898.1	1086.1	1222.6	694.3	846.7	956.7
HIS_034	Yes	2022	2	3	60	75.3	82.3	1036.5	1338.4	1463.7	808.1	1050.2	1164.3
HIS_044	Yes	2022	6	5	63.3	78.7	85	1104.3	1399.9	1513.1	859.7	1104.3	1208.3
HIS_045	Yes	2022	5	5	57	68.7	73.7	980.8	1206.9	1307.9	762.2	943.5	1023.3
HIS_046	Yes	2022	6	6	61.7	75	79.7	1068.2	1332.1	1417.3	833.8	1044.8	1120.6
HIS_047	Yes	2022	6	7	59	70.7	77.3	1018	1246.6	1375.2	792.7	975.3	1082.6
HIS_048	Yes	2022	5	7	52.7	64.3	69.3	901.1	1124.9	1219.5	696.8	875.3	954.1
HIS_049	Yes	2022	6	8	59	69.3	77	1018	1219.5	1369	792.7	954.1	1077.2
HIS_050	Yes	2022	6	9	55	63	69.7	942.9	1097.2	1225.7	731.9	854.5	959.4
HIS_051	Yes	2022	5	9	64	72.7	79.7	1118.5	1289.7	1417.3	870.1	1007.3	1120.6
HIS_052	Yes	2022	6	10	69.7	85.7	90.3	1225.7	1526.7	1622.6	959.4	1219.3	1296.8
HIS_054	Yes	2022	5	11	60.7	72	77.7	1048.6	1275.8	1381.4	818.4	996.6	1088
HIS_055	Yes	2022	6	12	59.7	70.3	75	1030.3	1239.3	1332.1	803	970	1044.8
HIS_056	Yes	2022	6	13	57	70.3	75.3	980.8	1239.3	1338.4	762.2	970	1050.2
HIS_057	Yes	2022	5	13	56	70.3	75.7	960.9	1239.3	1344.7	747	970	1055.6
HIS_058	Yes	2022	6	14	62.3	76.3	83	1082.3	1357	1476.1	844.1	1066.4	1175.3
HIS_059	Yes	2022	6	15	58.7	68.3	74.7	1011.5	1200.5	1325.9	787.6	938.2	1039.5
HIS_060	Yes	2022	5	15	58.3	69.7	76	1005	1225.7	1351	782.5	959.4	1061
HIS_061	Yes	2022	6	16	56	69	73.3	960.9	1213.2	1302.3	747	948.8	1018
HIS_062	Yes	2022	6	17	62	72.7	78	1074.9	1289.7	1387.7	839	1007.3	1093.5
HIS_063	Yes	2022	5	17	64	76	81.3	1118.5	1351	1445.8	870.1	1061	1147.9
HIS_064	Yes	2022	6	18	58.7	70.3	75.7	1011.5	1239.3	1344.7	787.6	970	1055.6
HIS_065	Yes	2022	6	19	69.3	79.7	86	1219.5	1417.3	1533.6	954.1	1120.6	1224.8
HIS_066	Yes	2022	5	19	61.3	73.7	79	1061.4	1307.9	1406	828.7	1023.3	1109.8
HIS_067	Yes	2022	6	20	64	77.3	83.3	1118.5	1375.2	1482.4	870.1	1082.6	1180.8
HIS_068	Yes	2022	6	21	67	79.3	84.7	1174.6	1411.6	1507	917.1	1115.2	1202.8
HIS_069	Yes	2022	5	21	74	85.3	90.7	1313.6	1519.9	1629.6	1028.7	1213.8	1302.3
HIS_070	Yes	2022	6	22	63.3	73.7	81.3	1104.3	1307.9	1445.8	859.7	1023.3	1147.9
HIS_071	Yes	2022	6	23	60.3	69.3	77.3	1042.5	1219.5	1375.2	813.2	954.1	1082.6
HIS_072	Yes	2022	5	23	55.7	66.3	73.3	954.9	1162	1302.3	742	906.6	1018
HIS_073	Yes	2022	6	24	56	68.3	73	960.9	1200.5	1296.6	747	938.2	1012.6
HIS_074	Yes	2022	6	25	58	73.3	78.7	998.5	1302.3	1399.9	777.4	1018	1104.3
HIS_075	Yes	2022	5	25	57.7	66.7	74.7	992.6	1168.3	1325.9	772.3	911.9	1039.5
HIS_077	Yes	2022	10	24	68.3	81.3	87	1200.5	1445.8	1555.1	938.2	1147.9	1241.4
HIS_078	Yes	2022	11	24	68	79.7	86	1194.2	1417.3	1533.6	932.9	1120.6	1224.8
HIS_080	Yes	2022	10	22	79.7	90.3	94.7	1417.3	1622.6	1713	1120.6	1296.8	1369.2
HIS_081	Yes	2022	11	22	69	80.3	85	1213.2	1428.6	1513.1	948.8	1131.5	1208.3
HIS_082	Yes	2022	10	21	61.7	78	84	1068.2	1387.7	1494.9	833.8	1093.5	1191.8
HIS_083	Yes	2022	10	20	63	72.3	79.3	1097.2	1282.7	1411.6	854.5	1001.9	1115.2
HIS_084	Yes	2022	11	20	60.3	73.3	80.7	1042.5	1302.3	1434.3	813.2	1018	1137
HIS_085	Yes	2022	10	19	62	72.3	77.7	1074.9	1282.7	1381.4	839	1001.9	1088
HIS_086	Yes	2022	10	18	64	78	84	1118.5	1387.7	1494.9	870.1	1093.5	1191.8
HIS_087	Yes	2022	11	18	53	62	67.7	907.3	1074.9	1187.7	701.8	839	927.7
HIS_088	Yes	2022	10	17	62.7	74.3	81	1089.8	1319.8	1440	849.3	1034.1	1142.5
HIS_089	Yes	2022	10	16	61	70	76	1054.7	1232	1351	823.5	964.7	1061
HIS_091	Yes	2022	10	15	64	75.7	81	1118.5	1344.7	1440	870.1	1055.6	1142.5
HIS_093	Yes	2022	11	14	64.7	75.3	82	1131.3	1338.4	1457.5	880.5	1050.2	1158.9
HIS_094	Yes	2022	10	13	71.3	82.3	87.3	1261.2	1463.7	1562	985.9	1164.3	1246.9
HIS_098	Yes	2022	10	10	53.7	61.7	68.3	919.2	1068.2	1200.5	711.8	833.8	938.2
HIS_099	Yes	2022	11	10	56	62	70	960.9	1074.9	1232	747	839	964.7
HIS_100	Yes	2022	10	9	72	82.7	89.3	1275.8	1469.9	1602.4	996.6	1169.8	1280.1
HIS_103	Yes	2022	10	7	61	72	80.7	1054.7	1275.8	1434.3	823.5	996.6	1137
HIS_108	Yes	2022	11	4	67	78	83.3	1174.6	1387.7	1482.4	917.1	1093.5	1180.8
HIS_109	Yes	2022	10	3	61.3	71.3	76.3	1061.4	1261.2	1357	828.7	985.9	1066.4
HIS_110	Yes	2022	10	2	66	80	85	1155.7	1423	1513.1	901.4	1126.1	1208.3
HIS_111	Yes	2022	11	2	NA	NA	NA	NA	NA	NA	NA	NA	NA
HIS_112	Yes	2022	10	1	51.7	61.7	67.7	883.2	1068.2	1187.7	681.9	833.8	927.7
HIS_113	Yes	2022	11	1	56	69.3	72.7	960.9	1219.5	1289.7	747	954.1	1007.3
HIS_114	Yes	2022	13	1	58.3	68.3	72.7	1005	1200.5	1289.7	782.5	938.2	1007.3
HIS_115	Yes	2022	14	2	54.3	67.3	71	931.1	1181.1	1253.9	721.8	922.4	980.6
HIS_116	Yes	2022	14	3	52.3	62.3	68.7	895	1082.3	1206.9	691.8	844.1	943.5
HIS_117	Yes	2022	13	3	51.7	61.7	66.7	883.2	1068.2	1168.3	681.9	833.8	911.9
HIS_118	Yes	2022	14	4	62	77.3	82.3	1074.9	1375.2	1463.7	839	1082.6	1164.3
HIS_119	Yes	2022	14	5	58.3	68.7	72.7	1005	1206.9	1289.7	782.5	943.5	1007.3
HIS_120	Yes	2022	13	5	52.7	64.7	70	901.1	1131.3	1232	696.8	880.5	964.7
HIS_122	Yes	2022	14	7	54.3	62.3	67.7	931.1	1082.3	1187.7	721.8	844.1	927.7
HIS_123	Yes	2022	13	7	52.3	63.3	69.3	895	1104.3	1219.5	691.8	859.7	954.1
HIS_124	Yes	2022	14	8	60	66.7	73.3	1036.5	1168.3	1302.3	808.1	911.9	1018
HIS_126	Yes	2022	13	9	52	61.3	66.3	888.9	1061.4	1162	686.9	828.7	906.6
HIS_127	Yes	2022	14	10	61.7	70.7	80	1068.2	1246.6	1423	833.8	975.3	1126.1
HIS_128	Yes	2022	14	11	54.7	64	72	937	1118.5	1275.8	726.9	870.1	996.6
HIS_129	Yes	2022	13	11	52	62.3	69.3	888.9	1082.3	1219.5	686.9	844.1	954.1
HIS_130	Yes	2022	14	12	58.7	67.7	75.7	1011.5	1187.7	1344.7	787.6	927.7	1055.6
HIS_131	Yes	2022	14	13	59	69	75.7	1018	1213.2	1344.7	792.7	948.8	1055.6
HIS_132	Yes	2022	13	13	65	73	82.3	1137.7	1296.6	1463.7	885.7	1012.6	1164.3
HIS_133	Yes	2022	14	14	58.3	67.7	74.3	1005	1187.7	1319.8	782.5	927.7	1034.1
HIS_134	Yes	2022	14	15	62	72.7	80.3	1074.9	1289.7	1428.6	839	1007.3	1131.5
HIS_135	Yes	2022	13	15	61.7	71.3	79	1068.2	1261.2	1406	833.8	985.9	1109.8
HIS_136	Yes	2022	14	16	64	77	83	1118.5	1369	1476.1	870.1	1077.2	1175.3
HIS_137	Yes	2022	14	17	63.3	72	80.3	1104.3	1275.8	1428.6	859.7	996.6	1131.5
HIS_138	Yes	2022	13	17	60.7	70.3	81.3	1048.6	1239.3	1445.8	818.4	970	1147.9
HIS_139	Yes	2022	14	18	59.3	67.7	74.7	1024.2	1187.7	1325.9	797.8	927.7	1039.5
HIS_140	Yes	2022	14	19	64	72.3	77.7	1118.5	1282.7	1381.4	870.1	1001.9	1088
HIS_141	Yes	2022	13	19	53	66.7	74	907.3	1168.3	1313.6	701.8	911.9	1028.7
HIS_142	Yes	2022	14	20	58	68.3	74	998.5	1200.5	1313.6	777.4	938.2	1028.7
HIS_143	Yes	2022	14	21	66	75	82	1155.7	1332.1	1457.5	901.4	1044.8	1158.9
HIS_144	Yes	2022	13	21	74.3	86.7	91	1319.8	1547.9	1636.7	1034.1	1235.9	1307.9
HIS_146	Yes	2022	14	23	63	73.7	79.7	1097.2	1307.9	1417.3	854.5	1023.3	1120.6
HIS_147	Yes	2022	13	23	61.7	75.7	81.3	1068.2	1344.7	1445.8	833.8	1055.6	1147.9
HIS_148	Yes	2022	14	24	65	75	82.3	1137.7	1332.1	1463.7	885.7	1044.8	1164.3
HIS_157	Yes	2022	18	21	63.7	74.3	81	1111.4	1319.8	1440	864.9	1034.1	1142.5
HIS_158	Yes	2022	18	20	51.7	62.7	68	883.2	1089.8	1194.2	681.9	849.3	932.9
HIS_159	Yes	2022	19	20	51.7	62.7	69	883.2	1089.8	1213.2	681.9	849.3	948.8
HIS_160	Yes	2022	18	19	51	60.7	68.3	871.7	1048.6	1200.5	672	818.4	938.2
HIS_161	Yes	2022	18	18	54.3	63.7	70.3	931.1	1111.4	1239.3	721.8	864.9	970
HIS_162	Yes	2022	19	18	58.3	70	74.3	1005	1232	1319.8	782.5	964.7	1034.1
HIS_163	Yes	2022	18	17	63	79.7	85	1097.2	1417.3	1513.1	854.5	1120.6	1208.3
HIS_164	Yes	2022	18	16	65.7	78.3	84	1149.7	1393.8	1494.9	896.2	1098.9	1191.8
HIS_165	Yes	2022	19	16	60	73	78.3	1036.5	1296.6	1393.8	808.1	1012.6	1098.9
HIS_166	Yes	2022	18	15	56	66	70.3	960.9	1155.7	1239.3	747	901.4	970
HIS_167	Yes	2022	18	14	59.7	70.7	75.3	1030.3	1246.6	1338.4	803	975.3	1050.2
HIS_168	Yes	2022	19	14	56	65.3	71.3	960.9	1143.7	1261.2	747	890.9	985.9
HIS_169	Yes	2022	18	13	55	65	70	942.9	1137.7	1232	731.9	885.7	964.7
HIS_170	Yes	2022	18	12	51	59	68	871.7	1018	1194.2	672	792.7	932.9
HIS_171	Yes	2022	19	12	56	67	73	960.9	1174.6	1296.6	747	917.1	1012.6
HIS_172	Yes	2022	18	11	61.7	73.3	77.7	1068.2	1302.3	1381.4	833.8	1018	1088
HIS_173	Yes	2022	18	10	52.3	59.7	65.7	895	1030.3	1149.7	691.8	803	896.2
HIS_174	Yes	2022	19	10	56	68	73.3	960.9	1194.2	1302.3	747	932.9	1018
HIS_175	Yes	2022	18	9	60.3	70.3	75.3	1042.5	1239.3	1338.4	813.2	970	1050.2
HIS_176	Yes	2022	18	8	56	68.3	73	960.9	1200.5	1296.6	747	938.2	1012.6
HIS_177	Yes	2022	19	8	55	65.7	72	942.9	1149.7	1275.8	731.9	896.2	996.6
HIS_178	Yes	2022	18	7	56	69.7	74.3	960.9	1225.7	1319.8	747	959.4	1034.1
HIS_179	Yes	2022	18	6	56	67.7	72.7	960.9	1187.7	1289.7	747	927.7	1007.3
HIS_180	Yes	2022	19	6	56	67	72.3	960.9	1174.6	1282.7	747	917.1	1001.9
HIS_181	Yes	2022	18	5	64	76	82	1118.5	1351	1457.5	870.1	1061	1158.9
HIS_184	Yes	2022	18	3	57	67.3	72	980.8	1181.1	1275.8	762.2	922.4	996.6
HIS_187	Yes	2022	18	1	55	66	71	942.9	1155.7	1253.9	731.9	901.4	980.6
HIS_191	Yes	2022	22	3	52.7	60	66.3	901.1	1036.5	1162	696.8	808.1	906.6
HIS_193	Yes	2022	22	4	69.7	80.3	86.3	1225.7	1428.6	1540.7	959.4	1131.5	1230.3
HIS_198	Yes	2022	21	7	70	81.7	86.3	1232	1451.7	1540.7	964.7	1153.4	1230.3
HIS_205	Yes	2022	22	12	68	80	87	1194.2	1423	1555.1	932.9	1126.1	1241.4
HIS_211	Yes	2022	22	16	62.7	73.3	80	1089.8	1302.3	1423	849.3	1018	1126.1
HIS_217	Yes	2022	22	20	57.3	67.7	73.3	986.7	1187.7	1302.3	767.3	927.7	1018
HIS_219	Yes	2022	21	21	56.7	68	74.3	974.1	1194.2	1319.8	757.1	932.9	1034.1
HIS_222	Yes	2022	21	23	55	64.3	69.7	942.9	1124.9	1225.7	731.9	875.3	959.4
HIS_224	Yes	2022	22	25	58.3	69	75	1005	1213.2	1332.1	782.5	948.8	1044.8
HIS_225	Yes	2022	21	25	60.3	72	80.3	1042.5	1275.8	1428.6	813.2	996.6	1131.5
HIS_226	Yes	2022	26	25	54	63.3	69.7	925.2	1104.3	1225.7	716.8	859.7	959.4
HIS_227	Yes	2022	26	24	61	72	76.3	1054.7	1275.8	1357	823.5	996.6	1066.4
HIS_229	Yes	2022	26	23	56.7	72.7	78.7	974.1	1289.7	1399.9	757.1	1007.3	1104.3
HIS_230	Yes	2022	26	22	63.3	75	81.3	1104.3	1332.1	1445.8	859.7	1044.8	1147.9
HIS_231	Yes	2022	27	22	56	65	71.3	960.9	1137.7	1261.2	747	885.7	985.9
HIS_232	Yes	2022	26	21	52.7	68.7	72.7	901.1	1206.9	1289.7	696.8	943.5	1007.3
HIS_233	Yes	2022	26	20	52	63.3	70.7	888.9	1104.3	1246.6	686.9	859.7	975.3
HIS_234	Yes	2022	27	20	52.7	65.3	70.3	901.1	1143.7	1239.3	696.8	890.9	970
HIS_235	Yes	2022	26	19	53	67.3	73.7	907.3	1181.1	1307.9	701.8	922.4	1023.3
HIS_236	Yes	2022	26	18	53	64	71.3	907.3	1118.5	1261.2	701.8	870.1	985.9
HIS_237	Yes	2022	27	18	53	63	70.3	907.3	1097.2	1239.3	701.8	854.5	970
HIS_238	Yes	2022	26	17	62.7	73.3	77.7	1089.8	1302.3	1381.4	849.3	1018	1088
HIS_239	Yes	2022	26	15	60	74	80.3	1036.5	1313.6	1428.6	808.1	1028.7	1131.5
HIS_240	Yes	2022	26	14	54.3	65.7	71	931.1	1149.7	1253.9	721.8	896.2	980.6
HIS_241	Yes	2022	27	14	50.3	59.3	65.3	860.2	1024.2	1143.7	662.1	797.8	890.9
HIS_001	No	2023	45	1	97.6	115.5	118.5	1783.7	2177.1	2247	1438	1737.8	1787.4
HIS_002	No	2023	44	1	98.3	117	120	1800.4	2211.6	2281.3	1449.8	1762.6	1812.2
HIS_003	No	2023	43	1	150	163	NA	2912.7	3210.9	NA	2286.1	2475.8	NA
HIS_004	No	2023	41	1	102.6	117.3	122.7	1900.9	2218.6	2341.5	1522	1767.6	1856.5
HIS_005	No	2023	42	1	86.8	98.6	103.9	1555.4	1807.8	1929.4	1257	1454.8	1543.9
HIS_006	No	2023	41	2	126	139	NA	2423.3	2699.1	NA	1910.3	2117.6	NA
HIS_007	No	2023	42	2	86.3	98.5	104	1543.7	1805.3	1931.6	1248.7	1453.1	1545.6
HIS_008	No	2023	41	3	150	163	NA	2912.7	3210.9	NA	2286.1	2475.8	NA
HIS_009	No	2023	42	3	102.8	112.3	117.6	1905.2	2107	2225.6	1525.4	1684.5	1772.6
HIS_010	No	2023	41	4	104.4	116.4	123.8	1940.9	2197.4	2368.5	1552.3	1752.7	1874.5
HIS_011	No	2023	42	4	109.1	126.8	129.4	2040.6	2440.5	2495.1	1631.1	1923.3	1965.3
HIS_012	No	2023	41	5	101.4	115.6	120.2	1874.8	2179.2	2285.9	1501.9	1739.4	1815.5
HIS_013	No	2023	42	5	150	163	NA	2912.7	3210.9	NA	2286.1	2475.8	NA
HIS_014	No	2023	41	6	96.8	112	117.3	1765.4	2100.7	2218.6	1424.5	1679.5	1767.6
HIS_015	No	2023	42	6	107	120	NA	1994.9	2281.3	NA	1595.9	1812.2	NA
HIS_016	No	2023	41	7	90.8	106.7	110.7	1644.3	1989.4	2073.7	1323.9	1590.9	1657.8
HIS_017	No	2023	42	7	90.5	103.4	108.6	1638	1918.3	2029.7	1318.8	1535.5	1622.7
HIS_018	No	2023	41	8	85.6	98.6	104.3	1527.5	1807.8	1938.5	1237	1454.8	1550.6
HIS_019	No	2023	42	8	101.4	115.4	120.4	1874.8	2174.9	2290.5	1501.9	1736.1	1818.7
HIS_020	No	2023	41	9	92.2	107.1	112	1672.5	1997	2100.7	1347.3	1597.6	1679.5
HIS_022	No	2023	42	9	98	112.7	116.6	1793.1	2115.6	2202.1	1444.7	1691.2	1756
HIS_023	No	2023	41	10	96.7	110.4	113.7	1763.3	2067.6	2138.3	1422.9	1652.8	1707.9
HIS_024	No	2023	42	10	102	118.3	124.8	1888.1	2242.1	2394.8	1512	1784.1	1890.8
HIS_025	No	2023	41	11	NA	NA	NA	1800.4	2065.6	2151.5	1449.8	1651.1	1717.8
HIS_026	No	2023	42	11	94.4	109.7	115.9	1715.4	2053.2	2185.8	1384.2	1641.1	1744.4
HIS_027	No	2023	41	12	150	163	NA	2912.7	3210.9	NA	2286.1	2475.8	NA
HIS_028	No	2023	42	12	90.8	106.4	110.9	1644.3	1983.9	2077.8	1323.9	1585.8	1661.2
HIS_029	No	2023	41	13	150	163	NA	2912.7	3210.9	NA	2286.1	2475.8	NA
HIS_030	No	2023	42	13	150	163	NA	2912.7	3210.9	NA	2286.1	2475.8	NA
HIS_031	No	2023	41	14	97.4	110	115.1	1779.1	2059.5	2168.3	1434.6	1646.1	1731.1
HIS_032	No	2023	42	14	101	114	118	1865.9	2145.3	2234.9	1495.1	1712.9	1779.2
HIS_033	No	2023	41	15	112.9	128	NA	2119.8	2466.8	NA	1694.5	1942.7	NA
HIS_034	No	2023	42	15	107	126	NA	1994.9	2423.3	NA	1595.9	1910.3	NA
HIS_044	No	2023	41	20	94.2	106.7	112.1	1711.3	1989.4	2102.8	1380.9	1590.9	1681.2
HIS_045	No	2023	42	20	97.5	112.3	116.1	1781.4	2107	2190.4	1436.3	1684.5	1747.7
HIS_046	No	2023	37	1	94.5	111.2	116.1	1717.5	2084	2190.4	1385.9	1666.2	1747.7
HIS_047	No	2023	36	1	150	163	NA	2912.7	3210.9	NA	2286.1	2475.8	NA
HIS_048	No	2023	35	1	94.3	112.5	115.9	1713.4	2111.3	2185.8	1382.5	1687.9	1744.4
HIS_049	No	2023	33	1	150	163	NA	2912.7	3210.9	NA	2286.1	2475.8	NA
HIS_050	No	2023	34	1	95.4	108.9	113.4	1735.9	2036.3	2131.3	1401	1627.7	1702.9
HIS_051	No	2023	33	2	126	139	NA	2423.3	2699.1	NA	1910.3	2117.6	NA
HIS_052	No	2023	34	2	150	163	NA	2912.7	3210.9	NA	2286.1	2475.8	NA
HIS_054	No	2023	33	3	100	110	114.3	1842.8	2059.5	2151.5	1478.3	1646.1	1717.8
HIS_055	No	2023	34	3	98.8	112.8	116.4	1812.7	2117.7	2197.4	1458.2	1692.9	1752.7
HIS_056	No	2023	33	4	150	163	NA	2912.7	3210.9	NA	2286.1	2475.8	NA
HIS_057	No	2023	34	4	150	163	NA	2912.7	3210.9	NA	2286.1	2475.8	NA
HIS_058	No	2023	33	5	150	163	NA	2912.7	3210.9	NA	2286.1	2475.8	NA
HIS_059	No	2023	34	5	116.6	126.8	131.8	2202.1	2440.5	2545.4	1756	1923.3	2003.8
HIS_060	No	2023	33	6	150	163	NA	2912.7	3210.9	NA	2286.1	2475.8	NA
HIS_061	No	2023	34	6	107	117.5	126	1994.9	2223.2	2423.3	1595.9	1770.9	1910.3
HIS_062	No	2023	33	7	109	122	NA	2371	2653.4	NA	1876.1	2084.6	NA
HIS_063	No	2023	34	7	126	139	NA	2423.3	2699.1	NA	1910.3	2117.6	NA
HIS_064	No	2023	33	8	100.2	120.8	126.6	1847.4	2299.7	2436.2	1481.7	1825.3	1920
HIS_065	No	2023	34	8	150	163	NA	2912.7	3210.9	NA	2286.1	2475.8	NA
HIS_066	No	2023	33	9	104	119.8	123.4	1931.6	2276.9	2358.2	1545.6	1808.9	1867.9
HIS_067	No	2023	34	9	97.2	112.3	116.7	1774.4	2107	2204.5	1431.3	1684.5	1757.7
HIS_068	No	2023	33	10	119	NA	NA	2259.1	NA	NA	1795.7	NA	NA
HIS_069	No	2023	34	10	134	147	NA	2595.6	2856.7	NA	2038.8	2240.8	NA
HIS_070	No	2023	33	11	94.2	107	111.3	1711.3	1994.9	2086.1	1380.9	1595.9	1667.9
HIS_071	No	2023	34	11	99.1	111	115.6	1820.1	2079.9	2179.2	1463.2	1662.8	1739.4
HIS_072	No	2023	33	12	88.8	100.1	105.9	1601.6	1845.1	1974.5	1290.4	1480	1577.5
HIS_073	No	2023	34	12	105.7	119.5	124	1970.1	2270.2	2373.6	1574.1	1803.9	1877.7
HIS_074	No	2023	33	13	105.3	112	117	1961.3	2100.7	2211.6	1567.4	1679.5	1762.6
HIS_075	No	2023	34	13	104.3	124.9	127.9	1938.5	2397.5	2464.6	1550.6	1892.4	1941.1
HIS_077	No	2023	33	14	150	163	NA	2912.7	3210.9	NA	2286.1	2475.8	NA
HIS_078	No	2023	34	14	150	163	NA	2912.7	3210.9	NA	2286.1	2475.8	NA
HIS_080	No	2023	33	15	109.9	125.5	128.6	2057.4	2411.7	2478.8	1644.5	1902.2	1952.4
HIS_081	No	2023	34	15	150	163	NA	2912.7	3210.9	NA	2286.1	2475.8	NA
HIS_082	No	2023	33	16	96.9	108.9	114	1767.6	2036.3	2145.3	1426.2	1627.7	1712.9
HIS_083	No	2023	34	16	108.5	117.3	120.8	2027.5	2218.6	2299.7	1621	1767.6	1825.3
HIS_084	No	2023	33	17	150	163	NA	2912.7	3210.9	NA	2286.1	2475.8	NA
HIS_085	No	2023	34	17	84.1	93.6	98.1	1494.6	1699.7	1795.5	1212.1	1370.8	1446.4
HIS_086	No	2023	33	18	96.9	109.9	114.3	1767.6	2057.4	2151.5	1426.2	1644.5	1717.8
HIS_087	No	2023	34	18	86.7	96.4	102.2	1553	1756.9	1892.3	1255.4	1417.8	1515.3
HIS_088	No	2023	33	19	95.2	104.1	109	1731.8	1933.9	2038.6	1397.7	1547.2	1629.4
HIS_089	No	2023	34	19	93.6	106.9	110.9	1699.7	1993	2077.8	1370.8	1594.2	1661.2
HIS_091	No	2023	33	20	89.6	102.5	106.5	1618.9	1898.8	1985.8	1303.8	1520.4	1587.5
HIS_093	No	2023	34	20	99.4	117.4	121	1827.6	2220.9	2304.4	1468.2	1769.3	1828.6
HIS_094	No	2023	29	1	93.7	108.5	114.2	1701.6	2027.5	2149.5	1372.5	1621	1716.2
HIS_098	No	2023	28	1	88.7	97	102.7	1599.3	1769.7	1903.1	1288.7	1427.9	1523.7
HIS_099	No	2023	27	1	98	111	113.7	1793.1	2079.9	2138.3	1444.7	1662.8	1707.9
HIS_100	No	2023	25	1	150	163	NA	2912.7	3210.9	NA	2286.1	2475.8	NA
HIS_103	No	2023	26	1	150	163	NA	2912.7	3210.9	NA	2286.1	2475.8	NA
HIS_108	No	2023	25	2	104	118.8	121.3	1931.6	2254.2	2311	1545.6	1792.4	1833.5
HIS_109	No	2023	26	2	99.6	113.4	117.9	1832.7	2131.3	2232.6	1471.6	1702.9	1777.5
HIS_110	No	2023	25	3	107	120	NA	2371	2653.4	NA	1876.1	2084.6	NA
HIS_111	No	2023	26	3	89.6	102.8	107.6	1618.9	1905.2	2007.8	1303.8	1525.4	1606
HIS_112	No	2023	25	4	88.4	101.1	105.5	1592.6	1868.1	1965.7	1283.7	1496.8	1570.7
HIS_113	No	2023	26	4	97	112.2	116.2	1769.7	2104.9	2192.7	1427.9	1682.9	1749.4
HIS_114	No	2023	25	5	99.7	119	122.3	1835.2	2259.1	2332.9	1473.3	1795.7	1849.9
HIS_115	No	2023	26	5	99.7	109	113	1835.2	2038.6	2122	1473.3	1629.4	1696.2
HIS_116	No	2023	25	6	90.1	103.4	109	1629.6	1918.3	2038.6	1312.1	1535.5	1629.4
HIS_117	No	2023	26	6	96.6	116.4	119.2	1761.1	2197.4	2263.5	1421.2	1752.7	1799
HIS_118	No	2023	25	7	118	133	136	2234.9	2573.6	2635.4	1779.2	2022.9	2070.5
HIS_119	No	2023	26	7	108	114.5	119.5	2059.5	2227.9	2341.5	1646.1	1774.2	1856.5
HIS_120	No	2023	25	8	91.8	103.6	110.7	1664.6	1922.8	2073.7	1340.6	1538.8	1657.8
HIS_122	No	2023	26	8	100.8	114.6	118.8	1861.3	2157.8	2254.2	1491.8	1722.8	1792.4
HIS_123	No	2023	25	9	91.6	102.8	108.7	1660.6	1905.2	2031.9	1337.3	1525.4	1624.4
HIS_124	No	2023	26	9	99.5	113.8	117.3	1830.2	2140.6	2218.6	1469.9	1709.5	1767.6
HIS_126	No	2023	25	10	116.7	129.7	NA	2204.5	2501.3	NA	1757.7	1970.1	NA
HIS_127	No	2023	26	10	150	163	NA	2912.7	3210.9	NA	2286.1	2475.8	NA
HIS_128	No	2023	25	11	91.8	104	109.8	1664.6	1931.6	2055.3	1340.6	1545.6	1642.8
HIS_129	No	2023	26	11	103.9	121.3	125	1929.4	2311	2400.1	1543.9	1833.5	1894
HIS_130	No	2023	25	12	98.3	112.8	118.2	1800.4	2117.7	2239.7	1449.8	1692.9	1782.5
HIS_131	No	2023	26	12	97.7	111.6	115.9	1786.1	2092.3	2185.8	1439.7	1672.9	1744.4
HIS_132	No	2023	25	13	110.8	125.6	129.8	2075.8	2414	2503.3	1659.5	1903.8	1971.7
HIS_133	No	2023	26	13	97.7	113	117.4	1786.1	2122	2220.9	1439.7	1696.2	1769.3
HIS_134	No	2023	25	14	101.3	121	123.9	1872.5	2304.4	2371	1500.2	1828.6	1876.1
HIS_135	No	2023	26	14	99.5	118.8	124.5	1830.2	2254.2	2386.9	1469.9	1792.4	1885.9
HIS_136	No	2023	25	15	98.3	113.3	117.3	1800.4	2129	2218.6	1449.8	1701.2	1767.6
HIS_137	No	2023	26	15	107.4	120.4	125.4	2003.5	2290.5	2409.4	1602.6	1818.7	1900.5
HIS_138	No	2023	25	16	150	163	NA	2912.7	3210.9	NA	2286.1	2475.8	NA
HIS_139	No	2023	26	16	95.8	107	110.8	1744.2	1994.9	2075.8	1407.7	1595.9	1659.5
HIS_140	No	2023	25	17	93.3	104	109.2	1694	1931.6	2042.7	1365.8	1545.6	1632.8
HIS_141	No	2023	26	17	107.5	119	123	2005.6	2259.1	2348	1604.3	1795.7	1861.4
HIS_142	No	2023	25	18	104.1	123.5	128	1933.9	2360.8	2466.8	1547.2	1869.6	1942.7
HIS_143	No	2023	26	18	150	163	NA	2912.7	3210.9	NA	2286.1	2475.8	NA
HIS_144	No	2023	25	19	126	139	NA	2423.3	2699.1	NA	1910.3	2117.6	NA
HIS_146	No	2023	26	19	101.4	111.7	117.1	1874.8	2094.4	2213.9	1501.9	1674.5	1764.3
HIS_147	No	2023	25	20	112	125	NA	2100.7	2400.1	NA	1679.5	1894	NA
HIS_148	No	2023	26	20	106	119	122	1976.7	2259.1	2326.4	1579.1	1795.7	1845
HIS_157	No	2023	21	1	150	163	NA	2912.7	3210.9	NA	2286.1	2475.8	NA
HIS_158	No	2023	20	1	90.1	103.5	109.3	1629.6	1920.6	2044.8	1312.1	1537.2	1634.4
HIS_159	No	2023	19	1	93.6	108.1	112.2	1699.7	2018.6	2104.9	1370.8	1614.3	1682.9
HIS_160	No	2023	17	1	109.3	122.3	NA	2044.8	2332.9	NA	1634.4	1849.9	NA
HIS_161	No	2023	18	1	97.2	107	115.7	1774.4	1994.9	2181.4	1431.3	1595.9	1741.1
HIS_162	No	2023	17	2	94.9	109.4	116.2	1725.6	2046.9	2192.7	1392.6	1636.1	1749.4
HIS_163	No	2023	18	2	126	139	NA	2423.3	2699.1	NA	1910.3	2117.6	NA
HIS_164	No	2023	17	3	150	163	NA	2912.7	3210.9	NA	2286.1	2475.8	NA
HIS_165	No	2023	18	3	109.2	122.2	NA	2042.7	2330.7	NA	1632.8	1848.3	NA
HIS_166	No	2023	17	4	103.7	113.5	118.7	1925	2133.6	2251.8	1540.5	1704.5	1790.7
HIS_167	No	2023	18	4	102.3	118.4	123.2	1894.5	2244.6	2353.1	1517	1785.8	1864.7
HIS_168	No	2023	17	5	150	163	NA	2912.7	3210.9	NA	2286.1	2475.8	NA
HIS_169	No	2023	18	5	109.5	124	127.3	2049	2373.6	2451.4	1637.8	1877.7	1931.4
HIS_170	No	2023	17	6	90.6	101.8	106.5	1640.1	1883.6	1985.8	1320.5	1508.6	1587.5
HIS_171	No	2023	18	6	150	163	NA	2912.7	3210.9	NA	2286.1	2475.8	NA
HIS_172	No	2023	17	7	150	163	NA	2912.7	3210.9	NA	2286.1	2475.8	NA
HIS_173	No	2023	18	7	98.9	112	117.1	1815.1	2100.7	2213.9	1459.8	1679.5	1764.3
HIS_174	No	2023	17	8	94.8	105.2	110.1	1723.6	1959.1	2061.5	1390.9	1565.7	1647.8
HIS_175	No	2023	18	8	104.1	116.9	121.4	1933.9	2209.2	2313.2	1547.2	1761	1835.2
HIS_176	No	2023	17	9	92.6	106	111.4	1680.4	1976.7	2088.2	1354	1579.1	1669.5
HIS_177	No	2023	18	9	98.6	117	123.3	1807.8	2211.6	2355.6	1454.8	1762.6	1866.3
HIS_178	No	2023	17	10	100	112.5	116.3	1842.8	2111.3	2195.1	1478.3	1687.9	1751
HIS_179	No	2023	18	10	93.3	105.1	110.4	1694	1956.9	2067.6	1365.8	1564	1652.8
HIS_180	No	2023	17	11	93.1	106.4	112.6	1690.2	1983.9	2113.4	1362.4	1585.8	1689.5
HIS_181	No	2023	18	11	126	139	NA	2423.3	2699.1	NA	1910.3	2117.6	NA
HIS_184	No	2023	17	12	150	163	NA	2912.7	3210.9	NA	2286.1	2475.8	NA
HIS_187	No	2023	18	12	126	139	NA	2423.3	2699.1	NA	1910.3	2117.6	NA
HIS_191	No	2023	17	13	94.8	110.2	113.3	1723.6	2063.5	2129	1390.9	1649.5	1701.2
HIS_193	No	2023	18	13	109	124.8	128.5	2038.6	2394.8	2476.8	1629.4	1890.8	1950.8
HIS_198	No	2023	17	14	104.2	121.6	128.4	1936.2	2317.6	2474.8	1548.9	1838.5	1949.1
HIS_205	No	2023	18	14	150	163	NA	2912.7	3210.9	NA	2286.1	2475.8	NA
HIS_211	No	2023	17	15	150	163	NA	2912.7	3210.9	NA	2286.1	2475.8	NA
HIS_217	No	2023	17	16	89.6	100.5	105.7	1618.9	1854.3	1970.1	1303.8	1486.7	1574.1
HIS_219	No	2023	18	16	89.1	101.1	107.1	1608.2	1868.1	1997	1295.4	1496.8	1597.6
HIS_222	No	2023	17	17	89.3	101.1	106.6	1612.5	1868.1	1987.6	1298.8	1496.8	1589.2
HIS_224	No	2023	18	17	99.4	113.3	118.5	1827.6	2129	2247	1468.2	1701.2	1787.4
HIS_225	No	2023	17	18	102.3	121.5	NA	1894.5	2315.4	NA	1517	1836.8	NA
HIS_226	No	2023	18	18	98.6	112	117.7	1807.8	2100.7	2227.9	1454.8	1679.5	1774.2
HIS_227	No	2023	17	19	150	163	NA	2912.7	3210.9	NA	2286.1	2475.8	NA
HIS_229	No	2023	17	20	86	98.3	103.2	1536.8	1800.4	1913.9	1243.7	1449.8	1532.1
HIS_230	No	2023	18	20	94.9	106.1	111.5	1725.6	1978.5	2090.3	1392.6	1580.8	1671.2
HIS_231	No	2023	9	15	97.3	107.8	113.3	1776.7	2012.1	2129	1432.9	1609.3	1701.2
HIS_232	No	2023	9	16	96.3	113.7	117.6	1754.7	2138.3	2225.6	1416.1	1707.9	1772.6
HIS_233	No	2023	10	16	103.8	123.6	129.2	1927.2	2363.3	2491	1542.2	1871.2	1962
HIS_234	No	2023	9	17	106.3	119.3	NA	1982.1	2265.7	NA	1584.2	1800.6	NA
HIS_235	No	2023	10	17	102.3	121.3	NA	1894.5	2311	NA	1517	1833.5	NA
HIS_236	No	2023	9	18	98.6	120.6	125.5	1807.8	2295.1	2411.7	1454.8	1822	1902.2
HIS_237	No	2023	10	18	99	117.4	125.3	1817.6	2220.9	2407.1	1461.5	1769.3	1898.9
HIS_238	No	2023	9	19	150	163	NA	2912.7	3210.9	NA	2286.1	2475.8	NA
HIS_239	No	2023	10	19	96.7	107.9	114.3	1763.3	2014.2	2151.5	1422.9	1611	1717.8
HIS_240	No	2023	9	20	96.3	121.3	126.3	1754.7	2311	2429.8	1416.1	1833.5	1915.2
HIS_241	No	2023	10	20	86.6	97.1	100.6	1550.7	1772	1856.6	1253.7	1429.6	1488.4
HIS_001	Yes	2023	47	20	77.3	88.3	92.2	1361.4	1590.3	1672.5	1099.9	1282.1	1347.3
HIS_002	Yes	2023	46	20	69	81.8	87.4	1202.1	1447.7	1569.4	965.2	1174	1267
HIS_003	Yes	2023	47	19	63	74.8	82.2	1093.5	1312.6	1455.3	869.8	1059	1180.6
HIS_004	Yes	2023	46	19	69.6	82.5	87.4	1214.6	1461.3	1569.4	974.9	1185.6	1267
HIS_005	Yes	2023	47	18	64	77.1	83.5	1110.6	1357.5	1481.9	885.6	1096.6	1202.2
HIS_006	Yes	2023	46	18	62.3	72.5	79.9	1080.9	1269.4	1413.4	858.8	1021.7	1142.6
HIS_007	Yes	2023	47	17	64.1	76.3	82.8	1112.3	1341.8	1467.3	887.2	1083.5	1190.5
HIS_008	Yes	2023	46	17	79	89	91	1395.7	1606.1	1648.6	1127.8	1293.7	1327.2
HIS_009	Yes	2023	47	16	63.5	75.3	82.8	1102	1322.1	1467.3	877.7	1067.2	1190.5
HIS_010	Yes	2023	46	16	70.2	82.5	86.9	1226.8	1461.3	1557.7	984.5	1185.6	1258.7
HIS_011	Yes	2023	47	15	63.3	75.3	82	1098.6	1322.1	1451.3	874.5	1067.2	1177.3
HIS_012	Yes	2023	46	15	70.4	81.9	86.7	1230.8	1449.5	1553	987.7	1175.7	1255.4
HIS_013	Yes	2023	47	14	68.6	79.9	85.3	1193.5	1413.4	1520.5	958.8	1142.6	1232.1
HIS_014	Yes	2023	46	14	67.2	78.2	85	1165.5	1379.2	1513.5	936.4	1114.7	1227.1
HIS_015	Yes	2023	47	13	70.3	83.4	89.1	1228.8	1479.8	1608.2	986.1	1200.5	1295.4
HIS_016	Yes	2023	46	13	63.6	75.7	82	1103.7	1330	1451.3	879.3	1073.7	1177.3
HIS_017	Yes	2023	47	12	67	78.2	83.9	1161.7	1379.2	1490.3	933.2	1114.7	1208.8
HIS_018	Yes	2023	46	12	62	73	79.9	1075.6	1279.1	1413.4	854.1	1029.8	1142.6
HIS_019	Yes	2023	47	11	68	79.1	85.5	1180.7	1397.6	1525.1	949.2	1129.5	1235.4
HIS_020	Yes	2023	46	11	69.9	81.7	87	1220.8	1445.9	1560	979.7	1172.3	1260.4
HIS_022	Yes	2023	47	10	69.3	79.7	86.3	1208.3	1409.5	1543.7	970	1139.3	1248.7
HIS_023	Yes	2023	46	10	68.6	80.3	86.6	1193.5	1420.8	1550.7	958.8	1149.2	1253.7
HIS_024	Yes	2023	47	9	66.4	77.9	84.1	1151.5	1373.1	1494.6	923.7	1109.7	1212.1
HIS_025	Yes	2023	46	9	68.8	79.3	86.5	1197.8	1401.6	1548.4	962	1132.7	1252
HIS_026	Yes	2023	47	8	70	82.1	88.9	1222.9	1453.3	1603.8	981.3	1179	1292.1
HIS_027	Yes	2023	46	8	69.5	80.5	85.3	1212.5	1424.4	1520.5	973.3	1152.5	1232.1
HIS_028	Yes	2023	47	7	63.4	74.6	81.1	1100.3	1308.9	1435.1	876.1	1055.8	1162.4
HIS_029	Yes	2023	46	7	69	79.4	84.6	1202.1	1403.6	1505.1	965.2	1134.4	1220.4
HIS_030	Yes	2023	47	6	71.5	84.2	89.5	1251.3	1496.7	1616.8	1005.5	1213.8	1302.1
HIS_031	Yes	2023	46	6	69	80.7	86.4	1202.1	1427.9	1546.1	965.2	1155.8	1250.4
HIS_032	Yes	2023	47	5	63	74.8	81.9	1093.5	1312.6	1449.5	869.8	1059	1175.7
HIS_033	Yes	2023	46	5	62.8	73.8	79.6	1089.9	1294.1	1407.5	866.7	1042.8	1137.7
HIS_034	Yes	2023	47	4	63	74.9	81.1	1093.5	1314.4	1435.1	869.8	1060.7	1162.4
HIS_044	Yes	2023	44	2	68.4	78.9	85.9	1189.3	1393.6	1534.4	955.6	1126.2	1242
HIS_045	Yes	2023	43	2	64.4	75.3	82.1	1117.4	1322.1	1453.3	891.9	1067.2	1179
HIS_046	Yes	2023	39	20	67.3	77.8	83.6	1167.4	1371.2	1484	938	1108.1	1203.8
HIS_047	Yes	2023	38	20	73.8	86.8	91	1294.1	1555.4	1648.6	1042.8	1257	1327.2
HIS_048	Yes	2023	39	19	62.8	74.8	80.9	1089.9	1312.6	1431.5	866.7	1059	1159.1
HIS_049	Yes	2023	38	19	69.3	80.5	86.6	1208.3	1424.4	1550.7	970	1152.5	1253.7
HIS_050	Yes	2023	39	18	61.6	73.5	80.8	1067.9	1288.5	1429.7	847.8	1037.9	1157.5
HIS_051	Yes	2023	38	18	69.7	82.2	87.3	1216.6	1455.3	1567.1	976.5	1180.6	1265.4
HIS_052	Yes	2023	39	17	83.7	95.8	100.1	1486.1	1744.2	1845.1	1205.5	1407.7	1480
HIS_054	Yes	2023	38	17	70.1	80.3	86.3	1224.8	1420.8	1543.7	982.9	1149.2	1248.7
HIS_055	Yes	2023	39	16	69	80.9	86.6	1202.1	1431.5	1550.7	965.2	1159.1	1253.7
HIS_056	Yes	2023	38	16	65.1	76.4	82.9	1129.3	1343.7	1469.3	903	1085.2	1192.2
HIS_057	Yes	2023	39	15	65.1	76.9	84	1129.3	1353.5	1492.5	903	1093.3	1210.4
HIS_058	Yes	2023	38	15	70.4	82.9	88.4	1230.8	1469.3	1592.6	987.7	1192.2	1283.7
HIS_059	Yes	2023	39	14	60	72.8	80.4	1036.7	1275.2	1422.6	822.8	1026.5	1150.9
HIS_060	Yes	2023	38	14	69	82.4	87.6	1202.1	1459.3	1574.1	965.2	1183.9	1270.4
HIS_061	Yes	2023	39	13	67.1	79.6	86	1163.6	1407.5	1536.8	934.8	1137.7	1243.7
HIS_062	Yes	2023	38	13	68.5	80.8	86.9	1191.4	1429.7	1557.7	957.2	1157.5	1258.7
HIS_063	Yes	2023	39	12	69.5	81.9	87.6	1212.5	1449.5	1574.1	973.3	1175.7	1270.4
HIS_064	Yes	2023	38	12	60.8	73	79.6	1052.5	1279.1	1407.5	835.3	1029.8	1137.7
HIS_065	Yes	2023	39	11	68	78.8	83.8	1180.7	1391.5	1488.2	949.2	1124.5	1207.1
HIS_066	Yes	2023	38	11	67.8	78.2	85.2	1176.9	1379.2	1518.2	946	1114.7	1230.4
HIS_067	Yes	2023	39	10	65.6	78	83.9	1137.8	1375.1	1490.3	910.9	1111.4	1208.8
HIS_068	Yes	2023	38	10	76.6	85.3	91.1	1347.7	1520.5	1650.6	1088.4	1232.1	1328.9
HIS_069	Yes	2023	39	9	71.5	83.8	89.8	1251.3	1488.2	1623.2	1005.5	1207.1	1307.1
HIS_070	Yes	2023	38	9	70.3	82.4	87.8	1228.8	1459.3	1578.8	986.1	1183.9	1273.7
HIS_071	Yes	2023	39	8	61.6	72.5	81	1067.9	1269.4	1433.3	847.8	1021.7	1160.8
HIS_072	Yes	2023	38	8	57.1	68.8	76.2	981	1197.8	1339.8	777.8	962	1081.9
HIS_073	Yes	2023	39	7	66.3	78.3	84.7	1149.8	1381.3	1507.2	922.1	1116.3	1222.1
HIS_074	Yes	2023	38	7	61.5	74.5	80.4	1066	1307.1	1422.6	846.2	1054.2	1150.9
HIS_075	Yes	2023	39	6	58.6	70.9	77.6	1009.6	1240.8	1367.3	801	995.8	1104.8
HIS_077	Yes	2023	38	6	71.2	83.2	87.5	1246.2	1475.5	1571.8	1000.6	1197.2	1268.7
HIS_078	Yes	2023	39	5	69.4	82.2	89.2	1210.4	1455.3	1610.4	971.7	1180.6	1297.1
HIS_080	Yes	2023	38	5	79.1	88.7	94.6	1397.6	1599.3	1719.5	1129.5	1288.7	1387.6
HIS_081	Yes	2023	39	4	68.9	80.9	85.3	1200	1431.5	1520.5	963.6	1159.1	1232.1
HIS_082	Yes	2023	38	4	70.5	82.9	88	1232.8	1469.3	1583.6	989.4	1192.2	1277
HIS_083	Yes	2023	39	3	66.4	76.3	82.5	1151.5	1341.8	1461.3	923.7	1083.5	1185.6
HIS_084	Yes	2023	38	3	67.5	80.3	86.3	1171.2	1420.8	1543.7	941.2	1149.2	1248.7
HIS_085	Yes	2023	39	2	66.6	76.7	84	1154.9	1349.6	1492.5	926.9	1090.1	1210.4
HIS_086	Yes	2023	38	2	63.9	74.2	80.8	1108.8	1301.5	1429.7	884	1049.3	1157.5
HIS_087	Yes	2023	39	1	56.5	66.4	72.1	970.4	1151.5	1261.7	768.6	923.7	1015.2
HIS_088	Yes	2023	38	1	62	72.8	78.9	1075.6	1275.2	1393.6	854.1	1026.5	1126.2
HIS_089	Yes	2023	37	2	63.6	73.9	79.6	1103.7	1296	1407.5	879.3	1044.4	1137.7
HIS_091	Yes	2023	36	2	67.3	78.1	83.8	1167.4	1377.2	1488.2	938	1113	1207.1
HIS_093	Yes	2023	35	2	63.9	75.9	82.6	1108.8	1333.9	1463.3	884	1077	1187.2
HIS_094	Yes	2023	31	20	69.1	79.5	84.1	1204.2	1405.5	1494.6	966.8	1136	1212.1
HIS_098	Yes	2023	30	20	61.7	72.2	78.3	1069.8	1263.7	1381.3	849.4	1016.8	1116.3
HIS_099	Yes	2023	31	19	61	72	78	1056.5	1259.8	1375.1	838.4	1013.6	1111.4
HIS_100	Yes	2023	30	19	70.1	81.4	87.1	1224.8	1440.5	1562.4	982.9	1167.4	1262
HIS_103	Yes	2023	31	18	63	74.7	83	1093.5	1310.7	1471.3	869.8	1057.4	1193.9
HIS_108	Yes	2023	30	18	73	83.8	89.6	1279.1	1488.2	1618.9	1029.8	1207.1	1303.8
HIS_109	Yes	2023	31	17	62.6	72.3	79	1086.3	1265.6	1395.7	863.5	1018.4	1127.8
HIS_110	Yes	2023	30	17	74.1	86	89.8	1299.7	1536.8	1623.2	1047.6	1243.7	1307.1
HIS_111	Yes	2023	31	16	68.8	80.3	86	1197.8	1420.8	1536.8	962	1149.2	1243.7
HIS_112	Yes	2023	30	16	61	72.9	79.6	1056.5	1277.1	1407.5	838.4	1028.2	1137.7
HIS_113	Yes	2023	31	15	68.7	80	86.4	1195.7	1415.4	1546.1	960.4	1144.3	1250.4
HIS_114	Yes	2023	30	15	63.5	74.7	81.3	1102	1310.7	1438.7	877.7	1057.4	1165.7
HIS_115	Yes	2023	31	14	64.3	76.3	82.3	1115.7	1341.8	1457.3	890.3	1083.5	1182.3
HIS_116	Yes	2023	30	14	62.3	73.9	81.1	1080.9	1296	1435.1	858.8	1044.4	1162.4
HIS_117	Yes	2023	31	13	56.4	67.3	73.4	968.6	1167.4	1286.6	767	938	1036.3
HIS_118	Yes	2023	30	13	71	81	87	1242.8	1433.3	1560	997.4	1160.8	1260.4
HIS_119	Yes	2023	31	12	69	82.1	88	1202.1	1453.3	1583.6	965.2	1179	1277
HIS_120	Yes	2023	30	12	64.5	77	83.4	1119.1	1355.5	1479.8	893.5	1095	1200.5
HIS_122	Yes	2023	31	11	66.6	77.6	83	1154.9	1367.3	1471.3	926.9	1104.8	1193.9
HIS_123	Yes	2023	30	11	60.8	71.8	78.5	1052.5	1256.4	1385.4	835.3	1010.3	1119.6
HIS_124	Yes	2023	31	10	68.5	78.6	84.8	1191.4	1387.4	1509.3	957.2	1121.2	1223.7
HIS_126	Yes	2023	30	10	68	79.3	84.7	1180.7	1401.6	1507.2	949.2	1132.7	1222.1
HIS_127	Yes	2023	31	9	64.1	76.7	83.9	1112.3	1349.6	1490.3	887.2	1090.1	1208.8
HIS_128	Yes	2023	30	9	56.9	70.6	77.1	977.4	1234.8	1357.5	774.7	991	1096.6
HIS_129	Yes	2023	31	8	57.1	68.7	74.5	981	1195.7	1307.1	777.8	960.4	1054.2
HIS_130	Yes	2023	30	8	63.6	74.2	81.3	1103.7	1301.5	1438.7	879.3	1049.3	1165.7
HIS_131	Yes	2023	31	7	62.6	72.9	79.7	1086.3	1277.1	1409.5	863.5	1028.2	1139.3
HIS_132	Yes	2023	30	7	68.5	79.6	85.9	1191.4	1407.5	1534.4	957.2	1137.7	1242
HIS_133	Yes	2023	31	6	64	76.6	82.3	1110.6	1347.7	1457.3	885.6	1088.4	1182.3
HIS_134	Yes	2023	30	6	59	71	78.2	1017.3	1242.8	1379.2	807.2	997.4	1114.7
HIS_135	Yes	2023	31	5	64.4	75.9	82.6	1117.4	1333.9	1463.3	891.9	1077	1187.2
HIS_136	Yes	2023	30	5	66.3	78.1	84.2	1149.8	1377.2	1496.7	922.1	1113	1213.8
HIS_137	Yes	2023	31	4	61.2	71.9	78.3	1060.3	1258.1	1381.3	841.5	1012	1116.3
HIS_138	Yes	2023	30	4	68.3	82.1	88.4	1187.1	1453.3	1592.6	954	1179	1283.7
HIS_139	Yes	2023	31	3	68.6	76.8	83.6	1193.5	1351.6	1484	958.8	1091.7	1203.8
HIS_140	Yes	2023	30	3	68.3	78.9	85.2	1187.1	1393.6	1518.2	954	1126.2	1230.4
HIS_141	Yes	2023	31	2	62.1	73	80	1077.3	1279.1	1415.4	855.7	1029.8	1144.3
HIS_142	Yes	2023	30	2	69.7	81.3	86.8	1216.6	1438.7	1555.4	976.5	1165.7	1257
HIS_143	Yes	2023	31	1	66.3	76	81.4	1149.8	1335.9	1440.5	922.1	1078.6	1167.4
HIS_144	Yes	2023	30	1	86.7	91.7	96.7	1553	1662.6	1763.3	1255.4	1338.9	1422.9
HIS_146	Yes	2023	29	2	66.7	77.8	83.4	1156.6	1371.2	1479.8	928.4	1108.1	1200.5
HIS_147	Yes	2023	28	2	67.6	77.4	83	1173.1	1363.3	1471.3	942.8	1101.5	1193.9
HIS_148	Yes	2023	27	2	66.2	76.8	83.3	1148.1	1351.6	1477.6	920.5	1091.7	1198.8
HIS_157	Yes	2023	23	20	74.6	86	90.9	1308.9	1536.8	1646.4	1055.8	1243.7	1325.5
HIS_158	Yes	2023	22	20	68	79.4	84.3	1180.7	1403.6	1498.8	949.2	1134.4	1215.4
HIS_159	Yes	2023	23	19	62.9	74.3	80.1	1091.7	1303.4	1417.2	868.2	1050.9	1145.9
HIS_160	Yes	2023	22	19	62.4	73.9	80.1	1082.7	1296	1417.2	860.4	1044.4	1145.9
HIS_161	Yes	2023	23	18	66.3	77	84.3	1149.8	1355.5	1498.8	922.1	1095	1215.4
HIS_162	Yes	2023	22	18	69	81	88	1202.1	1433.3	1583.6	965.2	1160.8	1277
HIS_163	Yes	2023	23	17	70.5	84	88.5	1232.8	1492.5	1594.8	989.4	1210.4	1285.4
HIS_164	Yes	2023	22	17	71.2	83.2	88.1	1246.2	1475.5	1585.8	1000.6	1197.2	1278.7
HIS_165	Yes	2023	23	16	69.1	81.6	86.6	1204.2	1444.1	1550.7	966.8	1170.7	1253.7
HIS_166	Yes	2023	22	16	67.7	79.7	85.2	1175	1409.5	1518.2	944.4	1139.3	1230.4
HIS_167	Yes	2023	23	15	68.6	79.4	85.4	1193.5	1403.6	1522.8	958.8	1134.4	1233.7
HIS_168	Yes	2023	22	15	69.4	81.4	87.2	1210.4	1440.5	1564.7	971.7	1167.4	1263.7
HIS_169	Yes	2023	23	14	73.4	85.6	91.1	1286.6	1527.5	1650.6	1036.3	1237	1328.9
HIS_170	Yes	2023	22	14	57.1	67.7	74.6	981	1175	1308.9	777.8	944.4	1055.8
HIS_171	Yes	2023	23	13	67.8	79.8	85.6	1176.9	1411.5	1527.5	946	1141	1237
HIS_172	Yes	2023	22	13	68.5	79.1	84.3	1191.4	1397.6	1498.8	957.2	1129.5	1215.4
HIS_173	Yes	2023	23	12	55.8	67.3	73.5	958.2	1167.4	1288.5	757.8	938	1037.9
HIS_174	Yes	2023	22	12	68	78.1	84.8	1180.7	1377.2	1509.3	949.2	1113	1223.7
HIS_175	Yes	2023	23	11	67.2	77.6	83.3	1165.5	1367.3	1477.6	936.4	1104.8	1198.8
HIS_176	Yes	2023	22	11	68.2	79.6	85.5	1185	1407.5	1525.1	952.4	1137.7	1235.4
HIS_177	Yes	2023	23	10	67.4	78	84	1169.3	1375.1	1492.5	939.6	1111.4	1210.4
HIS_178	Yes	2023	22	10	69	79	85.1	1202.1	1395.7	1515.8	965.2	1127.8	1228.7
HIS_179	Yes	2023	23	9	65.8	79.6	85.6	1141.2	1407.5	1527.5	914.1	1137.7	1237
HIS_180	Yes	2023	22	9	64.8	76.4	82.9	1124.2	1343.7	1469.3	898.3	1085.2	1192.2
HIS_181	Yes	2023	23	8	72	84.4	88	1259.8	1500.9	1583.6	1013.6	1217.1	1277
HIS_184	Yes	2023	22	8	60.7	72.7	79	1050.5	1273.3	1395.7	833.7	1024.9	1127.8
HIS_187	Yes	2023	23	7	59	70	77	1017.3	1222.9	1355.5	807.2	981.3	1095
HIS_191	Yes	2023	22	7	62.2	73.5	79.3	1079.1	1288.5	1401.6	857.2	1037.9	1132.7
HIS_193	Yes	2023	23	6	65	75.9	81.5	1127.6	1333.9	1442.3	901.4	1077	1169
HIS_198	Yes	2023	22	6	67	79.3	84.8	1161.7	1401.6	1509.3	933.2	1132.7	1223.7
HIS_205	Yes	2023	23	5	69.7	80.4	86.4	1216.6	1422.6	1546.1	976.5	1150.9	1250.4
HIS_211	Yes	2023	22	5	69.1	81	86.3	1204.2	1433.3	1543.7	966.8	1160.8	1248.7
HIS_217	Yes	2023	22	4	60.5	71.4	78	1046.6	1249.6	1375.1	830.6	1003.9	1111.4
HIS_219	Yes	2023	23	3	62.4	73.6	80.1	1082.7	1290.3	1417.2	860.4	1039.5	1145.9
HIS_222	Yes	2023	22	3	58.2	69.3	75.3	1001.9	1208.3	1322.1	794.8	970	1067.2
HIS_224	Yes	2023	23	2	67.6	77.5	83.9	1173.1	1365.3	1490.3	942.8	1103.2	1208.8
HIS_225	Yes	2023	22	2	63.5	75.6	83.6	1102	1328	1484	877.7	1072.1	1203.8
HIS_226	Yes	2023	23	1	66.8	77.8	84	1158.3	1371.2	1492.5	930	1108.1	1210.4
HIS_227	Yes	2023	22	1	67.5	76	83.1	1171.2	1335.9	1473.4	941.2	1078.6	1195.5
HIS_229	Yes	2023	20	2	63	75.8	81.8	1093.5	1332	1447.7	869.8	1075.4	1174
HIS_230	Yes	2023	19	2	70.3	80.3	86.2	1228.8	1420.8	1541.4	986.1	1149.2	1247
HIS_231	Yes	2023	15	20	64.4	73.6	80.9	1117.4	1290.3	1431.5	891.9	1039.5	1159.1
HIS_232	Yes	2023	14	20	79.5	89.5	95	1405.5	1616.8	1727.7	1136	1302.1	1394.3
HIS_233	Yes	2023	15	19	66.3	77	86.3	1149.8	1355.5	1543.7	922.1	1095	1248.7
HIS_234	Yes	2023	14	19	63.1	75.3	83.3	1095.2	1322.1	1477.6	871.4	1067.2	1198.8
HIS_235	Yes	2023	15	18	69.9	81.6	88.1	1220.8	1444.1	1585.8	979.7	1170.7	1278.7
HIS_236	Yes	2023	14	18	62.6	74	82.4	1086.3	1297.9	1459.3	863.5	1046	1183.9
HIS_237	Yes	2023	15	17	62.6	73.2	80.7	1086.3	1282.8	1427.9	863.5	1033	1155.8
HIS_238	Yes	2023	14	17	69.7	80.4	85.3	1216.6	1422.6	1520.5	976.5	1150.9	1232.1
HIS_239	Yes	2023	15	16	71	81.3	87.5	1242.8	1438.7	1571.8	997.4	1165.7	1268.7
HIS_240	Yes	2023	14	16	67.2	78.2	84.1	1165.5	1379.2	1494.6	936.4	1114.7	1212.1
HIS_241	Yes	2023	15	15	61.2	74.2	81.2	1060.3	1301.5	1436.9	841.5	1049.3	1164.1
*NA - no phenotypic data

## Sheet: Table S2
Molecular dissection of the genetic architecture of phenology underlying Lupinus hispanicus early flowering and adaptation to winter- or spring sowing
Wojciech Bielski, Anna Surma, Jolanta Belter, Bartosz Kozak, Michał Książkiewicz and Sandra Rychel-Bielska
Scientific Reports
Supplementary Table S2. DArT-seq markers used for population structure and GWAS analysis in Lupinus hispanicus.
Marker	Type	Sequence	SNP
M000002	SilicoDArT	TGCAGTTTCTGGAGGAGGAGCTATAGGTCTTGGTGCACCATCAATGCCTGGCAATGTGATGCCTGGTAA	-
M000021	SilicoDArT	TGCAGGCTGCAAAACAATTGTATGAAGCTTTGGACAAATGTGAGGACATATTGAGCAAGCATCGCTATT	-
M000057	SilicoDArT	TGCAGCCTTCCACCCCAGCTCTTTTCATCCTTGTTTTTGGGATTATTTACACCAATAGGCAATAGTCTA	-
M000069	SilicoDArT	TGCAGGTGTAATTGATTTCCTGGCTTCAACCTTGAAGAGTAATCACCAAGAGGACTTAC	-
M000108	SilicoDArT	TGCAGATCTTTTACAAAGGTAATGTAATTTATGAACCTGCTTCTTATTCCCTTCGCTCAGTTTAGTTCG	-
M000171	SilicoDArT	TGCAGATAAGGAAATATTGTATTGTTGAGAAGGTTTGAAACTTGGCCATGTAAAAGAGCATGTTCTTTT	-
M000241	SilicoDArT	TGCAGGGGTCAAAAGGTGAAGTACTTTAC	-
M000244	SilicoDArT	TGCAGTCGAAGGAAGAGAAGCTGAGAAAGTTATTTACCCTCCTATCAGGGTTGATGCAAGTAGTATGCT	-
M000247	SilicoDArT	TGCAGTAGCTAATGACCTTATATAAACTTTTTAC	-
M000364	SilicoDArT	TGCAGCAATAAGGCCAGTAACTATTGTGCCATTAC	-
M000415	SilicoDArT	TGCAGTTTTATTAGCAAGTTTTTCATCCTTATATGTTTAC	-
M000418	SilicoDArT	TGCAGAACAAACGACCAAGGTGATTGAAGGTGCCAAGCCAATAGCTTCAACAACTGTTGAGACCATATC	-
M000485	SilicoDArT	TGCAGAGAAATCTGGCTTATTGAAGGCAATTCCAGCATTATATTTTGTGAATGAGGCAGAAGCTGTATT	-
M000582	SilicoDArT	TGCAGAAAACGGACAACGCATAGCTGGATTTCTTTTTGAACCCATCCAAGGTGAAGCTGGGGTATGTTT	-
M000598	SilicoDArT	TGCAGGTTGAGCAGGCACAGGCAGGACTGAAATCACTCTCCTTGTCTGAAAAGTCAGTAAACCAGCTTC	-
M000613	SilicoDArT	TGCAGAAAGAGTTGTTTTTCAATGATGAACCATTTCCGACTGAACATCTGCTTGCAAGTTCTAGAGTGC	-
M000633	SilicoDArT	TGCAGTGGCTCCTGTGTCTCAAGAATACAAGGATCACCAGGGTTCAATTTGATACGATTAC	-
M000650	SilicoDArT	TGCAGTAAGATGGACATATAGTGTTTAGAAAACCTATATCTGTAAACAAGATCCCAACAATACCAAACA	-
M000662	SilicoDArT	TGCAGATTCAAAAGGAAATTCAAGTAAAATCATACCGTTGCAACACGAACAAGCCCTTTACGTGGATCA	-
M000671	SilicoDArT	TGCAGCCATAAAATCTTCAGTCTTTCCACCGGTGCATGATCCAATGTATACTCTGTCAATTTTCACATT	-
M000676	SilicoDArT	TGCAGCAGAAACTCTTCAGCTTCATACAGAAGTCCAGTCCGGCACAAAAGATCCACCATGCACGAAAAA	-
M000692	SilicoDArT	TGCAGCAATAACATTTGGCTGCTCATTTCCTTTCTCTGCAAAAGTTATTTTTGTTCCCTTTTTCCAGCC	-
M000739	SilicoDArT	TGCAGCAATCAACTCGTATTGAGCGTGTTATCGGCTTTCTTCTTGCAATATGGGGTATATTGTTTTACT	-
M000787	SilicoDArT	TGCAGCCCTTGGTCCTACAAACATGACGTACAAACTCACCCCAAAAATGAGCAAGGCAGTTCCTATGAG	-
M000788	SilicoDArT	TGCAGAAGATGCTGCTATGGCCTACGATCGCGAGGCTTTTAC	-
M000824	SilicoDArT	TGCAGAAAACTGTATATCACCTCTTGAGAGCTTGCTTTCAATAAGCCCAGCTTCTGCCAAGCCTGAAAC	-
M000847	SilicoDArT	TGCAGAAGTCTTCAGTGACACCTCATTTTAC	-
M000858	SilicoDArT	TGCAGAATTGCCAAAAATGAAATCAACTGTGCCATATATATCACATTCCCTGAAGAATTGGCGATTGGC	-
M000863	SilicoDArT	TGCAGCAAACATAATGATGTAGTGATACATCTTTTTGTTAGAGAGAAATACGCAGAAGTTAC	-
M000870	SilicoDArT	TGCAGAACCAGATTGTATAGACTTTCCAGCAAGAGCATTCAATCCAAATATAATCTTAGCCCTGAAATA	-
M000983	SilicoDArT	TGCAGAATGTCCACTCCCAGATTCAAACAGACATGTAGGTATAGAAGAATGATGAATTCTTAC	-
M000991	SilicoDArT	TGCAGCCTAAGATCCTGATTTCATCTGTTCGAGTTTGTTCAAAAAGAGTCTGAATGATCCCTAATAAAC	-
M001001	SilicoDArT	TGCAGGCAATGGAGATATAACATTGGTTCTTCTCTTTGTTTTCTTAGTAATTGTGTTGCAGATTGCTTG	-
M001002	SilicoDArT	TGCAGGAAAGAAAAGAAGCCAGAGGAATATTACTCATTGAAGATTCTGCTATATGTTTAC	-
M001098	SilicoDArT	TGCAGTTGTCCTTGCTACAGATTTGGGAAGAACATGAAGAGAGCTGGTTTTGGTTCTAGCTACATTCAG	-
M001199	SilicoDArT	TGCAGGCTATCTTGGCTTCGTCGTCATGGGACAAAACTGTTAGGTTGTGGGATGTCTTTAC	-
M001200	SilicoDArT	TGCAGCAACTTCAACTTCACTAGCACGCACACCATATGCAGCACCAGCAATGGAACACTTCAAGAAATC	-
M001201	SilicoDArT	TGCAGAGAATATAATTGCTGCATTTCACAACAGCCAAAAGACGGTGTTTTCCATCTCCAGTAATACATC	-
M001300	SilicoDArT	TGCAGTTGAGTAAAATATGTTCCCTAAGATTCTGAGTAAAATCCTTAC	-
M001313	SilicoDArT	TGCAGGAGTAACACGACGAATAAGATCAAGCAAGTCACCGGTTGAATGGAATCCACCGGTTAC	-
M001335	SilicoDArT	TGCAGATTTCCAACTGCTGGTGATTTACATCATTCTGGTATAACAATACCTATAGTTACTGGAAAGCCT	-
M001357	SilicoDArT	TGCAGCACAAAAGGAGTAGGAGGAACTGCACCGGATTTTTTGGAAGCTCAGGCACTTGAGGATGGGCTC	-
M001358	SilicoDArT	TGCAGTTATAGATTGGACCATGTCAGAAATACTGAAAAACCCAAGAGTAATGATCAAAGCTCAAGAAGA	-
M001524	SilicoDArT	TGCAGCAGCAATTCAACGAAATTGAGGCCACACAAAAGATGAGTAACAAAAGAAGGTTCGGTTAGATTA	-
M001543	SilicoDArT	TGCAGATATGTGTGCTTCACATTCCTTTTCAATCCGTTGATAGAGATTTCCACCCATTTTATAAAGGCA	-
M001633	SilicoDArT	TGCAGCCTCCCTGGCAGCCCCACCTATAAGCATTCGCAAACCAATCTCATTCGAATATGGCATACGGCG	-
M001643	SilicoDArT	TGCAGAATTTAGGATATTTGTATTTATTGTAGTATTCTTTATCTTCTCAATGGAGACCTTTCAGTTTGG	-
M001673	SilicoDArT	TGCAGCAGCAGCTGCTTGTCCTGGATTTGGTGCACTGTACACAAACTGGATGGGAGAAAATATTAGTAG	-
M001695	SilicoDArT	TGCAGTACGATCCGAAAATGTTAGTGAGGAAGCTCTCTCAGAAGTACTGGAAGGCTTTAC	-
M001772	SilicoDArT	TGCAGTATTGTATGTGCAAGCCTCTGTCTGAATGTAATTGTTCCTCTCATCTTTAC	-
M001782	SilicoDArT	TGCAGGCATTTCATGTAGGAGACAAGTCGCATCCAAGGGCTGAGGAAATTTTCAATGAGCTTCAGAGAT	-
M001924	SilicoDArT	TGCAGACACTATATACTGGCCAGTATTTGCTGTTGCAACAGCAGCAGCTATAGTAGCAAGCCAGGCCAC	-
M001986	SilicoDArT	TGCAGTATCAATCATCAGTACCGAAGTAGCGATCGCCGAACTCGCCCAATCCCGGGATAACACGAAACT	-
M002090	SilicoDArT	TGCAGTCTCAAACGGATGGCTTACACCAGGACCTGATGCGTGCTAGGTGTGGCTCAATTGCGAATTTGG	-
M002121	SilicoDArT	TGCAGTTGCCGGAGGACGAGATTAC	-
M002138	SilicoDArT	TGCAGCTGAACCTCCGAACACTGAGCTAGCTTTGAAATGGTTATATAAAGCTTCTATTGGTGGGAATGT	-
M002161	SilicoDArT	TGCAGAGGAATCATCATCTGGTGTATCCTGTAACACAATCTGTTCACCCATATACTTTTAGTATTGTGT	-
M002234	SilicoDArT	TGCAGAATGGAGTGAGAGTCAGATTGGAAGTCTTTAC	-
M002245	SilicoDArT	TGCAGATGGAATGTATCAGCAAGTGGCGCTCGTCCTAACCCACAAGGGTCTTTCAGATATGGTTCCATA	-
M002301	SilicoDArT	TGCAGTTGTAATAAAAGCTAAGGTTCAAGTTCAAATGAGAATGAGAAAGTGGTAGGTTTCCTAAGGGAA	-
M002307	SilicoDArT	TGCAGTACGATCCGAAAATGATAGCGAGGAAGCTCTCTCAGATGTACTGGAAGGCTTTAC	-
M002411	SilicoDArT	TGCAGAGCGAGCCAAGAAGACTGCATCCTCTAGCAATATTCCCAATTCTGATGCTAGCCTGAACCAAAA	-
M002412	SilicoDArT	TGCAGCAAAGCAAAAGGAAGAAGGGGCCTTCGCGCATAAGTGCCACGACTATTTTATTTTACGCATTAC	-
M002611	SilicoDArT	TGCAGCACTAGTTTTCCCATGTTCCTTATTTTTGAAAAGCCAATTTCCAGAAGAACCACTACTAGAAGA	-
M002639	SilicoDArT	TGCAGTGTCAAAAGTGCCAAGCCACATTCTTATCTTCTGAATTGTATCTTTAC	-
M002672	SilicoDArT	TGCAGATCTGGCAAATGAGAACTGGACCACGTCTTAGAACGATTCCTTGTAGAAAAGGTAGCAAAATGT	-
M002837	SilicoDArT	TGCAGTGGATACATGGCTCCTGAGTATGCAATGCATGGTTATTTGACTGACAAAGCAGATGTTTATAGT	-
M002926	SilicoDArT	TGCAGGCGCAGCAATCGCGATAGATATACATATTCCAACTCCTACAGCAGGCCTATCCGATCTTTTATA	-
M003062	SilicoDArT	TGCAGAGATCACTAGCTGTATTGGACGAGCTTGAATCTTTGAAGCCTGACTTTAC	-
M003258	SilicoDArT	TGCAGGCGTGTTTGTTGATTATAGTCCCTTCATTGTGTTATGATCAATAATCTAAGTCACTATATAAGT	-
M003364	SilicoDArT	TGCAGACTAAGGCACCTATAGAAGAGAGTCGCAAGAAGATATTTCTTCTAGATTCAAAGGTAGTAGAAA	-
M003555	SilicoDArT	TGCAGTATTGTACTTCCATGATGCATTTACTTGGTTGAAAGGAGTTGGTCTCCTTGTTATTATGGTTGG	-
M003832	SilicoDArT	TGCAGCCGCAACTGGTACTGTGGCAATTAC	-
M003840	SilicoDArT	TGCAGCTTCCTCACTCTAGATCTTTGCGCAGATTGTCTATTTGCCAAGATTCTGATGCAATACTATAAT	-
M004261	SilicoDArT	TGCAGAAACAGAAGAATAACCTTGTAAACAACATAATTAC	-
M004591	SilicoDArT	TGCAGCAGCAGCTTGAGCAAAGCTAAAGAATAGAACCAATCCATTAC	-
M004632	SilicoDArT	TGCAGGTTCAAGTTTCAAAGCCTTGACAGGAAGACAGTTGGAAGAAACAAAAATAGGCTGCCCATCCAC	-
M004798	SilicoDArT	TGCAGCTTTGGTTGTTATGGGAGTTGTTACTCATTGGTGAACCGATTCTCATCATTGCACCTACACCTC	-
M004974	SilicoDArT	TGCAGAACCCACTCCAATGTGAAGAACCCTAATTTTAC	-
M005163	SilicoDArT	TGCAGCAGGAGAACCAGAAGGTAATGTGGTTTTTTAC	-
M005308	SilicoDArT	TGCAGTTTTTGGTTTCTAGTGAAACTAGATTAC	-
M005465	SilicoDArT	TGCAGTCGTATCTCGATCCTCTCCACTTCGGCATCATTTTGCATACTTTGTGCTTTAC	-
M005571	SilicoDArT	TGCAGCTTTCGTTCCCTACTTTTTCCAATTAC	-
M006022	SilicoDArT	TGCAGCCCATCTCAGGCCATGTTAC	-
M006191	SilicoDArT	TGCAGAAATCCAAACAATTATATTGGTGTTAGAGAAAGCTTCATTTTTTTTTGTTTCAATAGGAATCGA	-
M006250	SilicoDArT	TGCAGTTCCTTGTTGACAAATGTCACAAGCCCACCATCTGAATTTCGGTACATCCAATGGTGGAAATGA	-
M006510	SilicoDArT	TGCAGCATAAATGAAGAATGATTTTATCTTTTTGGATTTCTCTTCAGGTGCCTCCACTTGACCATCCTG	-
M006862	SilicoDArT	TGCAGCTGCTGCTCCTGATCCTGTTGCATCAAAAGCACAACCTTCAAGAACAACTGCTGTTGCAACTGG	-
M006963	SilicoDArT	TGCAGCTGCTGTTGATGAAGAAAACAGTGAGAGAGAGAAGAGAAAGGGTGATGCAGATGACACAAGGGA	-
M007459	SilicoDArT	TGCAGTGCAGCGAAGACTTGGTGAATATTGGAGAAGCCTTGATGCAAGGTCAATTGCTTCAGGGGGCAT	-
M007989	SilicoDArT	TGCAGTCAATCAATCAACTGGTCGTCTTCGTTTTTGTTGGAGTAATGTTAGTTAGTTGTTCCTCTATAT	-
M008003	SilicoDArT	TGCAGGTGCTTTGTATCATCAACAGCTATCTCGTCAGGTTCTCTTATCTCACCTCCTCAATCACATGTT	-
M008361	SilicoDArT	TGCAGCGGCAGCCTATAAAAAATATTAC	-
M008846	SilicoDArT	TGCAGAAATTGCTCTTTCATGAGCAAGAAGCTCACGGTCCCTCTTAC	-
M008847	SilicoDArT	TGCAGTTGCTTCAACGCGTTCTTCCACTGTTGGCTTTGGAGGGAGCTTATATTTGTAAACAGGGAATGT	-
M009081	SilicoDArT	TGCAGCTTGCTCAGCAGCTAGTGTTGTAGATTTGCTGCTCCAGTCTCATGGACCCTTTTGTCCTCCAAA	-
M009570	SilicoDArT	TGCAGGCAGCCACAAATGGTTAC	-
M009916	SilicoDArT	TGCAGTGTATTAGCATCGTGTGACTCGTGTCCAATATTTTTTTGAATTGTTCATCATTCACGTGTCTTG	-
M010567	SilicoDArT	TGCAGGACCAGTGGGACCACTGAAAATAATATCTATCTATTTCTTTAC	-
M013861	SilicoDArT	TGCAGTTCACCCACCATATATGCTGAATGTCAATATATTTATTGATGTTTCATTACATAACCATGAATC	-
M015401	SilicoDArT	TGCAGCAATGCAGTAACCAAGGCCAACTCCCATTGTCCCCCATGTCCCTGCATCTAGCCTTGTCCGTGG	-
M015751	SilicoDArT	TGCAGAATATATTGACTTCGTGGGTTATATGAAGGCACTTAC	-
M016322	SilicoDArT	TGCAGATCAAACATTGATGAAGCCTCATACTCAATGCTGACATAAGTTTCATTCCCAGAAGTAGAGGGC	-
M016994	SilicoDArT	TGCAGCGAGGTGAGCAGAAACATGAAGAATTCCAATTATTGCTCGCTTCTTCCGTGACACTTTGGATGG	-
M017322	SilicoDArT	TGCAGCTGCCTCCCTCTTCATGTGATAATATGATCTCCGAGCCAATTCCCCTAAAAGTCACGACCATAA	-
M017411	SilicoDArT	TGCAGCCTGATATCATCGACTAATTCAAGAAAAGGATCTACCTGAGGATTTATAAATAGAATTAGTTAC	-
M017424	SilicoDArT	TGCAGCTCCAGCATACTTCACTGAAAATTTTTCTGTATAGCTGAAATTTCCTACAATATCAGTAAAATG	-
M018018	SilicoDArT	TGCAGAGAATAAATCCCTGTTCTGCAACGAAATCATACCTCTCACTAGGTTATATACAGCCATCCACAT	-
M018093	SilicoDArT	TGCAGAAGTGTATATGATGTTCCTGCCAAAGCCACCTGTTAC	-
M018152	SilicoDArT	TGCAGCACTGAGCTTCTCTCGAACCTGTAGGGCATGATTAC	-
M018843	SilicoDArT	TGCAGTTTGGGAAGCCATCTTTGGGAAAAAAGTCCCCCGCTGAGGCCATTTTTAC	-
M019086	SilicoDArT	TGCAGTTGCTCCATCTACTCCTGTAACTGAGGCATTCAATCTGGCTGATGATATTCTCCGACAAGGTGT	-
M019092	SilicoDArT	TGCAGTGCCTGCAAGATAACAAAGGGAGTAAGCAATATAACAAATTTAC	-
M019315	SilicoDArT	TGCAGTTGCCAATCTTGCATATGCATGCTTAGAGTTGAATGGGAGAAAACGACCAACTATGAAAGAAGT	-
M019551	SilicoDArT	TGCAGGACAAAAAATACATGAGTTGGTGAAGGTCTGTGCTTATTCTTTATATTATTTGTTTAGAGTGAT	-
M019560	SilicoDArT	TGCAGTGGAACAATGCAACCTTCATATTCATAGTCATGTCAAAATGCTTTTTTATAAATTAC	-
M019562	SilicoDArT	TGCAGTAAAATCTGCTGGCCTTCAACTTAGTGACATTGAGTTGTTTGAAATCAATGAGGTAACAAAGTT	-
M019738	SilicoDArT	TGCAGATACTAGACACGAATCCCCAATTATTTTTCCATCTTCAACAGCAGCGGCTGATAGAACTAATAC	-
M020131	SilicoDArT	TGCAGTCATTGTTGGACAGTTGTTCGTTGTGCAAAATTCGGTAAGTGTACCGAACAGGATATTCACTTG	-
M020825	SilicoDArT	TGCAGATGCTAACCTTTCTTGCATTGGTATCAACTTCTGCTGGTAAACGAAGCCATGCTGAGTAGACCA	-
M021036	SilicoDArT	TGCAGGACCAACATATGGCAAAACTACTCCGAACCAGAATGTCTCTTTTAC	-
M021064	SilicoDArT	TGCAGAGCTTTTGATTGAAATATTCCTCCTAAAACACTATTTAC	-
M021268	SilicoDArT	TGCAGGCAAGACATTCTTACTGAAGCCTATTACCTTCACTGGTCCATGCAAATCTACTTATACCTATAT	-
M021286	SilicoDArT	TGCAGAATCCCAGAGCAGAATGTTGCAGTCTTCCCAGTTCCAGACTGAGCCTGCTGTATAACATCAAGT	-
M021379	SilicoDArT	TGCAGAATTATCATCATACTGTCCCCTCCATGCAATGCCACTTTCTGTTCCACTACAAGTTTGATTGGA	-
M021384	SilicoDArT	TGCAGGGGCAGGAGCCAAATCAAACATAAAGGAATGCATGAAAACATAACAAAATAGGGGGAGGCCTTG	-
M021395	SilicoDArT	TGCAGATGATAAAGTTGGGGATGAATCTCTACTATATTCATCTAGCTTACTATGTAATGGTTACCCTGA	-
M021905	SilicoDArT	TGCAGGGTCAAACCATTGGCCTCTTCACATGCATGCATGAATCATCAATGGCTGCGGCTTAC	-
M022002	SilicoDArT	TGCAGCCATGAGAAACACATCATTTACTGACAGAGACTTTAC	-
M022104	SilicoDArT	TGCAGTCAAATGCTCTACCACTGAGCTATGGACCCATTAC	-
M022132	SilicoDArT	TGCAGCTCTGATCTTGCTGGTGAGGAGTCATGTGGAAGATCATGCCATTTGCAATGTGCTTTGAGTAAT	-
M022302	SilicoDArT	TGCAGAACTTTGTAATTCTGAATCATATCATACTCTGACTTGGCATCAAAGTTCACCTAGAATAAACCA	-
M022462	SilicoDArT	TGCAGCTGCATTGCGAGTACTGTCATACTTGCCGCTACCTTACTCAGCTTTAC	-
M022477	SilicoDArT	TGCAGCGGCAACATATGCATTCAACCGAATAGTAAACGTAGCACCGTTGCAGATGTCCTTCTCTTTCAT	-
M022495	SilicoDArT	TGCAGCCACTGTTATATATGCCATTACCTGCATAAATAGAAACCTTTTACATTGTAGTATTTGTATTTG	-
M022552	SilicoDArT	TGCAGGTCTAAATATAATGTGGATTCTTGAATTTAGACTCATTGTTGTAGAAAACTTTAC	-
M022649	SilicoDArT	TGCAGGCGATTCTGGGCCTAGAATGGAGTTCACAGTCTTCACTCCGGAACTACTATGTTCTGGAAATTT	-
M022825	SilicoDArT	TGCAGCATCACTGGCTTGACCAGTAGGGAAAGGCCTATTGGGATCCTTTAGGCCTAATATACTCTCATT	-
M023146	SilicoDArT	TGCAGATGGACTATTTGTTTCGGGATTTTCCGTGTTGATCGATGAGTCAAGTTTAC	-
M023506	SilicoDArT	TGCAGCTTTCTCCTGAAGTTCTACTTCTCTCATTAC	-
M023845	SilicoDArT	TGCAGACCAAAGCAAAGCAAAGATTGTCAAGTACCATGTTGTTAC	-
M023865	SilicoDArT	TGCAGGTAAGCAGCCAGAACTTGAGAAACACGTAGGTGTCGGCGGTTATGGTTACCCTGCTTTAGTGGC	-
M024019	SilicoDArT	TGCAGCCTGCCAAAAGATGTCTAGTGCTGGTTGTGGCAACTGGTCTACTTTTTATTTTGATGCAGCCAC	-
M024105	SilicoDArT	TGCAGGATGTTGCTCTATTGACTGATGGAAGATTTTCGGGAGGTTCACACGGGTTTGTGGTTGGTCACA	-
M024190	SilicoDArT	TGCAGAGTCTGGTCATAAGGCTCAGACTTAGGAGCAGCTAATAGACTAGTAGCATCATCTTCCTCCTCA	-
M024286	SilicoDArT	TGCAGTACTAATACCATTGTCAGTTCTGGTTCTTAC	-
M024341	SilicoDArT	TGCAGGTTGGTTCTCATTTTTTCGTAGTAAATGCTGATCCTATGGCTGCATTATTAC	-
M024375	SilicoDArT	TGCAGATGAGTTTATATGCCACTTGGGTTTCAGTTATGATGCCCGGAGATGAGTTACCTACATTCATCG	-
M024577	SilicoDArT	TGCAGAATTTTACTAGCAAAATTGTGGGTATTCCCAATATCATTCTTCCCACAAATACAGGTATTGTCA	-
M024775	SilicoDArT	TGCAGTTTCACAAGTATAACCTACATCCTCTGGCAATTGAAGAGACATTGCTAGCCTCGCCACTTCACT	-
M025540	SilicoDArT	TGCAGTTTAGAAGATGGACTTCGTGTTGTTTGCTGTGCAGAGGAAATTGCTTGTGCGGATATATTTATT	-
M025577	SilicoDArT	TGCAGCTCTGATCTTCCTGATGAGGAGTCATGTGGAAGATCATGCCATTTGCAATGTGCTTTGAGTAAT	-
M025635	SilicoDArT	TGCAGGTATTACCTAAGCAATTGCATAGAAGGAAAACTATTGAAAACAAATTATTATCGTATTTACAGA	-
M026187	SilicoDArT	TGCAGCCTGATATCATCGACTAATTCAAGAAAAGGATCTACCTGAGGATTTATAAATATAATAAGTTAC	-
M026363	SilicoDArT	TGCAGCTGGACCTGGTCTTGCAGAAGAATGTGCAACTCTGGTATACTTAC	-
M026627	SilicoDArT	TGCAGAAAACTATGGGAAGATAACTAGTTAC	-
M026733	SilicoDArT	TGCAGAATACCATAACTTCTAATCAACACAATTCTCTTTTATTAC	-
M026975	SilicoDArT	TGCAGTCTTGGTTTGTGAGAATTAGGTTAC	-
M027499	SilicoDArT	TGCAGCAGAGATGGAAAATACTGAGAGTAGTGACAATCCCATTAC	-
M027931	SilicoDArT	TGCAGTTCCCACAATTGACATGTGCTACCTGGTTTGCTATCACAATGCACATTTGATGCTTACCAACAA	-
M028144	SilicoDArT	TGCAGAGGCCACTCGCCAAATGTTTGAGAAAAAGGTATTTATTAC	-
M028148	SilicoDArT	TGCAGGTTTTAGATGAAATCCATCGGCAACCTGGATCACTTTCCCTATCCATGGCCTCACTCCCTGCGC	-
M028219	SilicoDArT	TGCAGTTGTATCTCTGTCGTTTTTTTTTTTAC	-
M028388	SilicoDArT	TGCAGAATTGGCACCATAAATACCACATTTTACACCCTGGAAATCAGCAACATATGAATTAC	-
M028437	SilicoDArT	TGCAGCAACTTCTCCATCCATAACTGAAGAAGCGTCGTTGATAGTTGGAGCCGATGCACTGACACCTAC	-
M028558	SilicoDArT	TGCAGTAGAGCCAACAGTCTCAGTAGCAAGAGATTCAATACTACATTCAGATTCATTATCATTGTTGCT	-
M028671	SilicoDArT	TGCAGTACCTGCAAGCCATCACAAATTTAC	-
M028794	SilicoDArT	TGCAGAGCGGATATTTTCAGGTGAACCAAGTGTCATACAACTTAGGGCACCAATTAC	-
M028856	SilicoDArT	TGCAGTTTTTCCAGGCTTAGGAATGATTTGTACATTTTAC	-
M029486	SilicoDArT	TGCAGGTGAAGCATACAAGGACATGTGAAGATTAC	-
M029658	SilicoDArT	TGCAGCAGAAGATGGTCAAGTGGATTGTGAGAAGCTGAGAAACTTGGTTATACAATGTATTGCTGAAGC	-
M029751	SilicoDArT	TGCAGCATTTGGTGCCTTCCTACCATCCTTATTTAC	-
M029862	SilicoDArT	TGCAGATGCAAGAACAACTGCACTGACTGTTTCTAATCGTTGAATTAC	-
M030159	SilicoDArT	TGCAGTTTGGTGGCCTTCAACTCAGTTCCAAAAGAAAAATGAAGGAAAAGCAAAGAGCAAGAAAATGGG	-
M030166	SilicoDArT	TGCAGTCATTGCCAGCATGATCGCCGCTATAAACAGACGGATGTGCATCTTTTCGTAGTTGAGATCGGA	-
M030439	SilicoDArT	TGCAGAAACAAATGTCGACAAATTAC	-
M030444	SilicoDArT	TGCAGAGTTTGACAAATAAGACTTATTAGAACAATCAAATTTTAC	-
M030496	SilicoDArT	TGCAGACCCTGGAATAGACTTGACTGTTACCGTTCTAACAACTGGCTTCTGGCCTAGTTACAAATCTTT	-
M030532	SilicoDArT	TGCAGAATCTCGCGCAATTATAAGATATTATGCAGAGAAATATAAACACCAAGGAACTGATTTGCTGGG	-
M030602	SilicoDArT	TGCAGCTGAAAAACCATTATTGTGTATGCCTTGGCTCTCAACCTCTTTGGGATCCAGATACTTATAATC	-
M031455	SilicoDArT	TGCAGATAGATCAGAGAATGTAACAAAGCCAAAACCTCTAGGGTTCCGAGTGATGCGGTCTACTGAAAT	-
M031973	SilicoDArT	TGCAGCAGCACCCGCAACAAACCTCTCGAAATTTGTGGATTCTTCATTCCCCATCATCCTCGTCAGTTT	-
M032942	SilicoDArT	TGCAGGGTCTTTACAAGTCATCGGGGAATTTCTGTACTCAATGTGAGGCTGAAGGCTTCCGTAAAATTA	-
M032978	SilicoDArT	TGCAGATTTAGTGAAGAAATATGCTGAAAGAAACGATATTTTCTTTGAACAATTTGCCAAGTCCATGAT	-
M033371	SilicoDArT	TGCAGTGCTGGCACTGGACGAGTCAGTGTTAGATGTTGATCAGGTGGAAAATATTATTAC	-
M033512	SilicoDArT	TGCAGGTTGGGGTCCAGGTAGTCCTGTGTGGGATGATTATGACACTACCAATAACTTTCTTTTGCAATC	-
M033777	SilicoDArT	TGCAGATTTAGCCAAAGAAGTTATGTTAC	-
M034009	SilicoDArT	TGCAGTCTCAGCTCCCTGTGAATCCTTGAATGTAACATAGGCAATTTGAGACTTCTCATCATGACTGCA	-
M034920	SilicoDArT	TGCAGAAACAAGGTCGGGAATAAAGCTCCGCCATCTTGCCGGCCATTCATGCTTCAAAATCTGCATGTA	-
M035193	SilicoDArT	TGCAGATAAATTGAAATTATTTGAAGCAAAAGATACATGAAATAAAATTTGCGTAAACATGCTTTCAAC	-
M035401	SilicoDArT	TGCAGATGTGAAGGTTAGTTGTAATGTATAATTTTATTTAC	-
M035652	SilicoDArT	TGCAGGATACAATGTACCTGGTGACGAGGAACATGGGTTTAC	-
M035844	SilicoDArT	TGCAGATGCTAAACTGTCACTCCTCCACATTCTGATGTGATTGCCTCCAACGAATTTAGACACTATGCC	-
M036133	SilicoDArT	TGCAGTTCCATTCCTCGCCCCATTCAAAATAATCACATTCCCATTCGGTAGTAACAACATATCCGGCAT	-
M036476	SilicoDArT	TGCAGTTCCCTTTAGTCCGGTTATCTGATTAC	-
M036539	SilicoDArT	TGCAGAGGTGAGCGAGAAAGAAGGAATTAC	-
M037038	SilicoDArT	TGCAGGTAAAGGAATGGCATGATGCATGGGATGAAAGGGATAATGATTTTGAGAATCAAGGAATTACAG	-
M037524	SilicoDArT	TGCAGTCAGCAGTAGTATCAAGAAAGCCCAAGTTTAC	-
M037849	SilicoDArT	TGCAGGTAAAACTGCCAGTCAGCAGGGAAAATCTGCTTGGGCTGCTTTATGGGTCATTTTCGTTGGCTT	-
M038817	SilicoDArT	TGCAGTGAGGACAATTCTTTCTGGATCAAATTTTGCTCTCCCTCCTCTTATTTGTTCCATAAAGCTTGC	-
M039925	SilicoDArT	TGCAGCCTCTTTCAATGAATTTTGCCGTGTTGTGATCTTCTCGGTTTTCACCTTCTCTTGCTCTGAACG	-
M039949	SilicoDArT	TGCAGATCAAAAGCTTCCTACACTTTATCTTTTGGACAGTATTGTAAAAAAAATTGGCCACCAATATGT	-
M040098	SilicoDArT	TGCAGAGCACCAATGTCCCCCCAGTTTGCATTTCCAAACTTGTTCCAGATCCTATTAC	-
M040927	SilicoDArT	TGCAGCGAAATGTTGTTATTATTATCATTTTTGTTCAAATTAGGATTACGATAAACTTCGTAATCTACT	-
M041300	SilicoDArT	TGCAGTAGGGAAGTTGTTGTATGAAGCAATGTGTAAATGCAATTTGCCCCAATCCTCCTTCGTGATCTT	-
M041723	SilicoDArT	TGCAGGAAACATAAAGAATAGGAAACTTGTTACCACTCCTGTTTCTACTACCTACACCATTTCAAAGGT	-
M041735	SilicoDArT	TGCAGACACTGTCAACACTGTGAAAAATTTGAGAGTGATCATGGAAACTGGCGTCGAGCCATTAGCTTT	-
M041813	SilicoDArT	TGCAGGAAAAGGTTACTGACCCTGCTGGTAAAGGTGGTCCTGTGTTTGGTGCTGGTAAAGATAAGGACA	-
M041997	SilicoDArT	TGCAGGAATGATTTCAGATCCAAAGTCATTGGATGTAGGATATCTCCATTTTAGAAGATTCAGTAAAAC	-
M042036	SilicoDArT	TGCAGAGAAGTAGATAAACTACAAACCGAACTTGGAAAATGTTTAC	-
M042662	SilicoDArT	TGCAGTCTGCATTCTCTAGTAAACTTTCAGCCTCCTCTATTAGCTCAGCACGGCCCAGGAGATCAATCA	-
M042810	SilicoDArT	TGCAGAACCTTCACGAAGAAACTCGAAACTACAACACGTATCCGATCATGAAGCCAACCAGTGGCCCAC	-
M042900	SilicoDArT	TGCAGAGGACAGCATGTGGTATGGTTAGACGACATCTGTCAGCATTTAGTGAGGCACATGGATTTTTTA	-
M043652	SilicoDArT	TGCAGCAAGAAGAAGGACATGAAATTAC	-
M043973	SilicoDArT	TGCAGAGATTTCCTTGTATGAAGAAGTGTGGCTGAGATATAATTGTTTAC	-
M043996	SilicoDArT	TGCAGTGCATCCGCCACTTTCCTCACTTTGAGAAAGCCATTAC	-
M044415	SilicoDArT	TGCAGCGGATGGAAAACCTATTGATCGCATGAGCAGACTTGCAAACCATATTATTAC	-
M044802	SilicoDArT	TGCAGCAGTTTGGTTGTTTAGGTAGGATTTCAGCATCAACAGAACCTGTTTATCAGTGTCCAAAGAATC	-
M044936	SilicoDArT	TGCAGGTATAGTTATTGATTAGCTTTCAATTTTAC	-
M045157	SilicoDArT	TGCAGAACTATGATTATAACCAGCTGGAGGGGAGCCATATGCTCCGTAGGCACTTGGCATTACAAGGTG	-
M045892	SilicoDArT	TGCAGAACATAATTCACTCCTTCCCAAATCAAGTTTCCAAATTGCAGTGATATCATCAGCACCAAGCTT	-
M046462	SilicoDArT	TGCAGCAATAAAGTGGGAGACAGCATTTTTTGTTTGAAAGTAACAACGTAAAATAGTTTAC	-
M046877	SilicoDArT	TGCAGAGCCAACACAAAAGCCACCACCATGAAAATAGATTAGTAAAGGTAGCTTCTGTTTATGGCAAAT	-
M047730	SilicoDArT	TGCAGGGGAGACACCATGCCTACCTATCATTGACTCCAACACAGCCTGTGCCAGTAGTTTATTCTCTAT	-
M048026	SilicoDArT	TGCAGTTCAGGTGGGAACTTTAGCAAACTTGAAGAATTGTTTAC	-
M048518	SilicoDArT	TGCAGGAAAAAAGAAAAGAACCTGCATATGTTTTGGGGGAAAATGTTTGTATTGTTTTGGATGAAGTGA	-
M048584	SilicoDArT	TGCAGAATCAGATCAGTTGCATTATCAATTGACGCAGTTGCTTCATCAAGCACCAATACTCGACTTCTC	-
M048602	SilicoDArT	TGCAGTTCTCCAGCTTTCAAAGTCCTCAGCAAATTCATCTGATTGCAGCCCTAACACAGGTAAATATGG	-
M048664	SilicoDArT	TGCAGATTCAATGCCAGTTTGATGCTGGAAACGCTTCGTGGGAAGAGGATGATGTTTGTCGGAGACTCC	-
M048889	SilicoDArT	TGCAGAAAGATTTCATTTCTGTTCTGACATTGCAGTTAC	-
M048891	SilicoDArT	TGCAGTTGGAGAAATAGACCTTCCCTATTGGGACCAAATTAGTAGGTTAGGCAAACCATGTGAAAATAA	-
M048892	SilicoDArT	TGCAGCATCTGGCCAGATAAAATACTTGGACCCCTGTAGAGTGGGAACAAAATTAC	-
M049237	SilicoDArT	TGCAGTAATGGTTTTTTCGTTATTCTTCGTCAGTCTGTTGCTTTGTACAGCTTGATTGCATGTAAAGAG	-
M049808	SilicoDArT	TGCAGAAGCTAGTGAAGGGTCCAATTCACTGTATTCAACAACAGTAAGAGGTCCACCTTTACCTCGTCG	-
M049932	SilicoDArT	TGCAGCAATGGCTCAGCAACCAGGACTTTTCCCCCAAAAGATGCCATTGCAATTTGCTAATCCACATCA	-
M050037	SilicoDArT	TGCAGCAGCTGCTGGAAATATGTTAGGACTTCAGGTGTTGTCTCTTTAC	-
M050046	SilicoDArT	TGCAGTAGAATGCTAGGTCTGGATTATGAATCTAAGCGAGGACATATAGGACTTGATTACTTTGGTCGC	-
M050466	SilicoDArT	TGCAGAACTTGTTATCACTAGTACAAAACAAGAAATTGATGAGCAATGGGGACTTTATGATGGCTTTGA	-
M050591	SilicoDArT	TGCAGCTCTAAATGCTGACAGACGTTGGTGTCTTACTGGCACTCCTATTCAGGCGAGTTGTTATAATAC	-
M050592	SilicoDArT	TGCAGCAACCTTTCTTGCTTTCCATCCCCAAGATAACAATATTATTGCTATAGGCATGGATGATTCTTC	-
M050662	SilicoDArT	TGCAGCTATGCTACCAGGAGATTGGATTTCAATTGGACATAGCTCCCAGTGGCTGTGGTATTCAATATA	-
M051687	SilicoDArT	TGCAGTTCTGCTCTACACAAAACATTCTTAC	-
M051688	SilicoDArT	TGCAGCCACAAACAATACAATTCATCCATAAGGGCATAGTAGATGGAGTAGATTGTCATAAGAGAATGC	-
M051921	SilicoDArT	TGCAGCCTATTTGTGTGAGGACTATCAATATTCCACAGGCAAACATTTGTGTGTTTCTTGTGTCCATAC	-
M051929	SilicoDArT	TGCAGTAAAATGTTTCTATGAGCAAGATCCTTGTTAC	-
M051965	SilicoDArT	TGCAGAGGGTTCACCCAGTGGTCGTGGTCGTGGTGGCCGAGGGAGGGGTAGGGCCAGAGGTATGCTTTG	-
M052535	SilicoDArT	TGCAGATCTGATAGGATAATGTCCACTATCTAGTCCATCATATGAAGAGTGTATCATATTCCAAATCTC	-
M052681	SilicoDArT	TGCAGACACACACTCATATATTGTGTCAGAAACTGCTGTCACTGTCTGCAAAAACACATTAGACTTACA	-
M052683	SilicoDArT	TGCAGGGTGTCCTCTCCCGTTTCCGATTGGGGTTCCCCAACCGGGAAGGTGGACTGGGGTTTAC	-
M052685	SilicoDArT	TGCAGCAGTTTCTTGTGTACTGGATTCTGAGTTTGCAGCAACACGTTTTCGATTATTAGCTGTATGAGG	-
M053127	SilicoDArT	TGCAGCAGTTCTAGCTGGGTTTAGTGATGCAGTGGCACAGAAGATTTCTGGGGCGAAGAAGCTTCAGTT	-
M053159	SilicoDArT	TGCAGCAGGCTCTTCAACAACACTATCAACTTCTTTAGGCTTTTTCTTTTCCTTTGATGCATCAGCATT	-
M053463	SilicoDArT	TGCAGTCGTCATATTGCTGAAGTGCTAGATCCAGATGGTAAAATTTCACCATCTCAAATTTCCAATAAG	-
M053468	SilicoDArT	TGCAGGCAGGATAATCCCAGAGAGTGTGATCTACAGTTATGGAACTGTTCTTCTTGATCTTTTGAGCGG	-
M053721	SilicoDArT	TGCAGTTTTTCAAACCTTGTGATGCTCATAACATAATAAAGAATGCTTTACCTCAAACTCAAATGATAG	-
M053760	SilicoDArT	TGCAGGTCAAGCTCATTGCTGAGGTCTTCCTCCTTTTTCCTGCATATACAGATTTCACAGGCTGTCATT	-
M054372	SilicoDArT	TGCAGCTGAACTACCTGGCACGATAGTCCTCGATATGTCGCGGTTGCCTGAGATTGATAGAGAGACACC	-
M054425	SilicoDArT	TGCAGCCTTTGCAGCTCCCTTCTCTATTTTCAGCTTGTGTATTCTTGCTTTTTTTTCTGCCTGAGTTCA	-
M054731	SilicoDArT	TGCAGACAACAACCAAGTCAAGTGTGACTGCATTCCAGGTAAGAGAAGCAATCAATTTAGTCCACTGAC	-
M054732	SilicoDArT	TGCAGTTGTAACCAAGATACTTGTCAAGTCTTTGGCCCTACTAGTGTATGTGAAATTCTTGGAACAGTT	-
M055102	SilicoDArT	TGCAGGAGAGGGCACGTATCCACACTCAATCCAAGTGTTCAGAATAATTTCAAGCCTATCCTAAATCAA	-
M055121	SilicoDArT	TGCAGGTGGTCTCTAATTGTAGAGCTCTCGCGAAACAGTTAC	-
M055329	SilicoDArT	TGCAGTATATTGGTGGTACAAGACCGCTAGTCATGCAGCAGAGCTAACAGCAGGATATCACAACCCGAC	-
M055338	SilicoDArT	TGCAGAGAAAATTGCATGTGGGAGGGAACAAGAAGCACATGGTGGTATGCCATTATGTTATATCCGTGC	-
M055339	SilicoDArT	TGCAGTGAACTTGAAAGGACTTCAAATTCTAAACATATTAGGGGTACAAAGTAAAAAAAATGAATAAAA	-
M055340	SilicoDArT	TGCAGTAAACTCTGATCTTGCCTTTCATATCTGAAAGAAAACCGAGCTCCAATGATGCGCATATGTCAG	-
M055728	SilicoDArT	TGCAGCAAGAGGAGCAAGATGGACACTTGAATTTGCAACAACTTGAGGGTATACAACAATTTCCAACAC	-
M055732	SilicoDArT	TGCAGACCCAACAACTCCACACTTAC	-
M055740	SilicoDArT	TGCAGTATCAAAATGCGAGTTACTCAAATCCACAGTACAATGTAACTGGAAAAGGGATTCTGAAACTTC	-
M055982	SilicoDArT	TGCAGAAGCCTTAGCACAACAAAGTAAAAGCCTATGCGCGTGTAATAAAGGGAACCTCTTCTTCTTTAT	-
M055986	SilicoDArT	TGCAGAGCAATAAAAGTTGTGAATTTTCAGAGAACAAAATTCTAATTACTTGAATCTGTCATTAC	-
M055987	SilicoDArT	TGCAGGGTGCATTTCAACCAATTGAGTCAAAATTTAC	-
M055988	SilicoDArT	TGCAGAAATTGTCTACACTGAAGCCTGATTTGAACACTTTTAC	-
M055989	SilicoDArT	TGCAGAAATATCCTTCGTGGTAGCTCCATCATGTGTTTTTACGCTTTGCAGAAGAAACTTATCCTTGCA	-
M056290	SilicoDArT	TGCAGTTAGAATTCTATTTTCAGTTTTGGTGATCCAATTGTAAGTTTGTAATCTGCTGAGCTCGTGTAC	-
M056303	SilicoDArT	TGCAGATCAAATGGATTTGCCCAACTGCTCCTACGCGGCCCTTATCCACATACGGTGGATTTTCTAGCA	-
M056782	SilicoDArT	TGCAGCATACATTTCAATTTTCTCCAGCAGAGTGGCCTAATTTCACTTATGTTGGACAACTTGTTTTAC	-
M057026	SilicoDArT	TGCAGAATACCATAACTTCTAGTAAACACAATTCTCTTTTATTAC	-
M057076	SilicoDArT	TGCAGATGTTGCAGTAATTAGCAATATTTATGTGTAATCGAAGGACTGGCATGTCCTAATAATTCTCAT	-
M057078	SilicoDArT	TGCAGTGAGAGAAATTCCAAGTCAAGATGGTTATAACATCAACAATATGGAAAACTGATATATTTTTTT	-
M057079	SilicoDArT	TGCAGAAATCCACATAAAGTGTAATTTATGAGCTGTGCTGATAACATTACCTCATAAGACAAGAAGTAT	-
M057082	SilicoDArT	TGCAGATTACAGCATCATCTTTTGTCCTGCCTCTAATAACACCAGGTTAGATTTACTTCCGTCCCTATC	-
M057091	SilicoDArT	TGCAGGTGTTTGCCATGTTGATGGTCTAGGTGAAAGAGATAGGCCAAACATTAC	-
M057107	SilicoDArT	TGCAGTTTTTACTGATTGTGACATTGGTGCTTTCAAAGAACTGTCAAATGGAAACAATCATGAGGATAA	-
M057318	SilicoDArT	TGCAGGAATGAAGAGTTTACCTCATTCAAGGAAGCGTTTCTAGCCATGTTAC	-
M057629	SilicoDArT	TGCAGAAACTGTTACTTTGGCCTCAATTTGTAACTTCTTTGTGACTGTGCTGCTTAC	-
M057633	SilicoDArT	TGCAGTTGGAAAGAACTTGGATTGAAACCTTGATTGAGCTCAACTTTTATTACATAAATTTGAGTGAAT	-
M057638	SilicoDArT	TGCAGTGGTATAATGTCCTCAGGCCAAGTCTTAGTTACATCAAGTGGGTCAAAGTCAAATTTGTCTTCA	-
M057647	SilicoDArT	TGCAGCCCTTTATCGCGTCAGGATCTTGTCAGTTGGAAAATGGCCCTAGGGAAAAGACAGCTGCCTGAA	-
M057844	SilicoDArT	TGCAGTCATCAACACATTCTGGTTCAACAAGCTCCATAACTTTTCCATTAGGAATTTCTTTAGAATATA	-
M057853	SilicoDArT	TGCAGTAATCTAAAAAAAGGGTGGAAAAAATCTCTAGAGGGAGTGAAAAGTGACCCTCATAGAGAAAAT	-
M057888	SilicoDArT	TGCAGGCAGGTCCTAGATTGTGTCTAGGAAAGGAGTTTGCTTATAGACAGATGAAGATATTTTCAGCAG	-
M058092	SilicoDArT	TGCAGTGAGGAGGGAACAGGTGGCATTTCAACAAGCACAGAGAAAAATGAAGATTGCTCATTATGGAAG	-
M058166	SilicoDArT	TGCAGCAGCACGAGCCAGGGCAGCGAGATTCCTCTCCAAATTTCGCACACCAGCTTCCCTAGTATATCT	-
M058328	SilicoDArT	TGCAGCTTTGGTATGTTCTGTATTCTTTTATCCTTGGAGCTTTCCTTCTTATCTCAACATTGTGATATT	-
M058329	SilicoDArT	TGCAGAATTTCTCAAAGAAATTCTCTCAAATGATGGTGAAAGGTTCCTTAC	-
M058330	SilicoDArT	TGCAGCAGTTTCTAAATAGTTTGTTGGCATTTTGAGCATAAATTAC	-
M058352	SilicoDArT	TGCAGTTTGCATGCAATGCACATACCATTTCTGACAGTGAATTGAGACCTTTGGGAACTGGATTGTATC	-
M058560	SilicoDArT	TGCAGCATTCTCATTACCAATGTCAACAACTACAGGGCATGGATCTTTTTTCTGCATCCGTGAATAAAG	-
M058576	SilicoDArT	TGCAGAAAAATCAGTTTGGTAGGATATCAGAAGCTTGGTTGATTCCCCGGGTAGAAGAGCAAAACCTTT	-
M058685	SilicoDArT	TGCAGGAAGCTTTGACAAAGCCACCTCCTCCTCATGCTTATCCCTTGGAAAGTAAAGTGGAAGTAACCT	-
M058692	SilicoDArT	TGCAGTAGCTGTTGGGTCTGACCCAGATTTGTCTTCTCATGAATTGGGCTTAC	-
M058845	SilicoDArT	TGCAGACATATCATAAAGCAATAACATATCATAAATCTTGGTTAC	-
M058846	SilicoDArT	TGCAGAAGCAACAACAAATGATCCTGTACATGATTTATTAC	-
M058847	SilicoDArT	TGCAGGCATACAAATAACTCAAAGATTTTAGAGCTTGTTTTTAC	-
M058848	SilicoDArT	TGCAGTTTTCCTTTCAACATACTATTTGATATGTTTTTTTAC	-
M058852	SilicoDArT	TGCAGAAGAAGAAGGAGGAGGAGGAACTGTTACTACTGTTGCTACTGTTGCTACTGTTGCTGTTTCTCC	-
M058978	SilicoDArT	TGCAGGACACGTCTACAGTTTTGAATCCACGGGTGAGACAGCAGTGTTTTAGCATCAGGTCTTTGTCTA	-
M058979	SilicoDArT	TGCAGATAATAGCTTCCGCAAAATGGGCCGGCCCATCAATGATTGGTGATGAGAAAGAGTCCCACTTTC	-
M059026	SilicoDArT	TGCAGTAACTTCCGCTGAGATATATTGACTCCGATTGACATGTTAC	-
M059027	SilicoDArT	TGCAGAAAAAATCAGTGGCCAAGGAAGGAAAATATCAAGATACTTCAACATGAGATACACCTAAGAGCT	-
M059029	SilicoDArT	TGCAGTTTCTACCAATTGAGACAGCTGGAAACATGACTAAAGTTATCTTGCATGCTTGAATAACTGGAG	-
M059030	SilicoDArT	TGCAGCAAATTGCTTGTCTTCACCCTTGTAGTTGACTTGAATCAATGGCTTCTCGGCAGGGCCAGAAAT	-
M059032	SilicoDArT	TGCAGTGTGTTTCATGTCTGCTATAGCTAAATGGGGAACTATCTGAAGCCTTTCTTGTCTGCCCAATCC	-
M059082	SilicoDArT	TGCAGACTTTGATTCCTCCCCAAACGACGTCGTTGACGCATCCTCTTTCAAATCTCCTATTTCGGTTTC	-
M059225	SilicoDArT	TGCAGTCAGCTGTCGGATGCAACCGGCCAGGATCTACGTGTTCAACTTTTTTTTAC	-
M059241	SilicoDArT	TGCAGTGACACTAGGTTGCTCATTAC	-
M059349	SilicoDArT	TGCAGAATAACAGATTCACTGGATCAGTCACCTACCTAGCTGAGCTTCCACTCATTGATTTGTAGGTTA	-
M059447	SilicoDArT	TGCAGTGGGATAATTTTTTGTGAAGTGCTTGTATGCATCAAGTTCACAATAAAGAATAATAAATAATTT	-
M059448	SilicoDArT	TGCAGATATAGACAGAAGGGAAAATGAAGTGAAAGAGAAATGAAAAGAGAAAAAGAACGATAACATGAA	-
M059450	SilicoDArT	TGCAGATTCAAAGAATACACACAAAGTATTAC	-
M059455	SilicoDArT	TGCAGTGTACATGTGAACTAACAATTCTCAGAGTAGAAAATTTTGGTTCACTTTCTGAAAACATTGTGA	-
M059461	SilicoDArT	TGCAGAACATATTATATAAGAGTTCGGGAGGGACATTAC	-
M059464	SilicoDArT	TGCAGAAAAGAGAAAATGAGAAACAAACATGATTTACCATTTTATCAAGTCTGTAATAATGCATATTTA	-
M059472	SilicoDArT	TGCAGTAGGTAAATAGTTGTTTCTTTTGAATTCGTGTGGTCTTGAACAATGTTTGAGCCATGTCCTATT	-
M059490	SilicoDArT	TGCAGGTCATATATGCCAGTCGAGCACATGGTAGGTCATACAAAAGTTCTCACCACAGTCAGTATTACA	-
M059494	SilicoDArT	TGCAGCAGCCTGTAAACAGCAAAATAAGCCTCATAAGATAAGTGGAAGCTTTGAGTAACCTTTAGAACC	-
M059496	SilicoDArT	TGCAGTGCCCCCGGTTTTGACCTTTGCATTTGTAGAAGTGGAACTGACTATCCTCTTAGCTATTGAAGA	-
M059600	SilicoDArT	TGCAGAGAAAATTGCAACATCTGTGATTGCATTATCATTGCTAGCAATATCAATAGCAGTGCCTGAGAA	-
M059673	SilicoDArT	TGCAGGTCACAGGATCAGGCTACAAACTATTTTTACCCCTTAC	-
M059676	SilicoDArT	TGCAGAGTACATCTAAAGAACTGGGGCCCAGAAAAACCCAAGAGCATTTTAGCGCATAAAAAACTTTTT	-
M059678	SilicoDArT	TGCAGCTGCATTGCGATTACTGTCATACTTGCCGCTACCGTACTCAGCTTTAC	-
M059698	SilicoDArT	TGCAGCTGCTATTCAGGCAGAGGTACACAGAATCTATGCTCAGTTAC	-
M059700	SilicoDArT	TGCAGCTTCCTTGTTGAGAAGCATAGTTCAGATTGTTCACACTTTTCATTCCATGGGTGTCATTCATAG	-
M059701	SilicoDArT	TGCAGCAAATAGCAATGCATAGCTTTGTAGGGACACCAAATGGACCTTTGTATGGCACATCATGTCCTT	-
M059734	SilicoDArT	TGCAGCCAGCGCCGACAACTTTATAGGAGATGGAATCAAAACTAGACATGTAGTGAGTCATATATTGTG	-
M059748	SilicoDArT	TGCAGTTTTTCTTCATTATCCATTTTTGAAGTAACTGAAGGGAAGGGAAATGATAATAGTGATGATGGT	-
M059906	SilicoDArT	TGCAGTGTTGGACGATCCACAAAGAAAGGAAACAGGAGCAGCGGTTACATAGGCGAGAAAGGTACATTC	-
M059910	SilicoDArT	TGCAGCCAACTGGGAATGTATCACCTACACAAATATAGTAAAGATTAC	-
M059911	SilicoDArT	TGCAGTCTGTAAAAGGAGGGAATTAGGGTATTAC	-
M059912	SilicoDArT	TGCAGGGTTTTGAACATAAAATAGTAGATGGTTCGTCTTTCAGTTTTTCTTGTATAAAAACATGCAATG	-
M059921	SilicoDArT	TGCAGACCCGTGTGCTTTATGCCCATTCCTCTCTGTCTTTCTTTATTTTCATACTATCACACACTCTGA	-
M059924	SilicoDArT	TGCAGATCTGCAATGCATCAATCACAACAAGAAAGAAAAAGAGATATTTACCACATGTCTGCATTTGGC	-
M059932	SilicoDArT	TGCAGAAACTCGAGGATGCACTGGTCAGTGTAAAGAAACAAAGCTCATATTGTCAGATGCAGTTGATCA	-
M059941	SilicoDArT	TGCAGCTAGTCATAATATTATTTGCCGTATGTTAC	-
M060059	SilicoDArT	TGCAGTGTATCCCGATGGGCGTGTTTGCATATCAATTCTTCATCCTCCTGGCGATGACCCAAATGGTTA	-
M060087	SilicoDArT	TGCAGGTGTAGGTACTGATTCTCTAGACCAAAGCTCAAAAGCTCAAGGTGGTTCATCAGATTCTCATAA	-
M060088	SilicoDArT	TGCAGCAGGACGTTTTGGGCATGACGTTGATGAGATAGGGAGTGCCAATTTTCTCGAGAATAGTGAAAC	-
M060089	SilicoDArT	TGCAGGCATAATAATATAGAAGGTGAAGACATAATAAGCTTTAC	-
M060090	SilicoDArT	TGCAGAAAAGATAATCTTCTTAGCTTATCCTGATAAATGTTGATGTTTGTTTATGTTCAGCAACATGAT	-
M060137	SilicoDArT	TGCAGTAGTTAGCAAAGGATTACAACTCAGTCTGTGGCTGGTAGGAAAAGATTTAC	-
M060160	SilicoDArT	TGCAGAAACATTTCCACTACTCTAGGATTCATTTTTCTCTTTCTTTTCTTAGTGTCTTAC	-
M060264	SilicoDArT	TGCAGTTCAGGTAACTATATACGGGATTATAGTGTATGCAATGATGGGATTTCTGTGGACAGCAGCCAA	-
M060286	SilicoDArT	TGCAGGTATGTACTTTTCTCATCTTTCTAATAGTTTCTTCATGGATTTTTGTTAGTATATTAC	-
M060300	SilicoDArT	TGCAGTTGATTGTGGTAGTAATGGATCTGGTTGGTTAC	-
M060380	SilicoDArT	TGCAGCTGAATATTGTTTTGTAGGCTGGTGAAGTAATGAAATTTGAGTACCAAAAAAAGATTAC	-
M060388	SilicoDArT	TGCAGAACAGCAACCCAATACTAGACCTTCCATGTGTTTAGGTGGCCTTGTGATTTTAC	-
M060389	SilicoDArT	TGCAGCATAGTGAAGCTGAGACCTCAATTCTCTTAC	-
M060391	SilicoDArT	TGCAGCCCAAGCAGGGTGGTAATTTTTCTTGAACCTTCTTTCGATCAATTTTTCGACTAGTGGTTCTTC	-
M060449	SilicoDArT	TGCAGGGATGCCCGGCCCTGAACTCTAAGAAGCTTCTTCTCCGTTTTAGAAGTCACATTGGAACTTGTT	-
M060451	SilicoDArT	TGCAGCATAAGAACAATCATGAGTCAGATAATGAATTTTATGCATAATGTTAC	-
M060452	SilicoDArT	TGCAGGGGTAAGTTGTGTCTTTTCTTGTTTATTCATTTGGCTGAACTGCTAAAATGAATCTGTAAATAC	-
M060454	SilicoDArT	TGCAGATATTTTTCAAATTTTTGTTTTATTTGTGGGAAAGGGTACTTGAGAAGAGACTTTTTGCATACT	-
M060455	SilicoDArT	TGCAGGTGATTATGATTGTGTGAATTTAGTGGTGGCAGTGAAATCTGACTCCTTAGTTGAGTGGATAGG	-
M060456	SilicoDArT	TGCAGTTTTATATGTGGATTTTACAGGAAAAGGAGACCTAGTAAAATGTTCTCCGGGTAAAAATTCAGA	-
M060458	SilicoDArT	TGCAGAAAACTATATGATCATGTAGACGGGAATGGTGTATTCAGTGTAAGAGCCGAAGCATTCCACATT	-
M060462	SilicoDArT	TGCAGATGGGGAAGGATGTTGTATCATTCTTAC	-
M060474	SilicoDArT	TGCAGAAAGTAATAAAAAAAGACCTTTCATCATAAGCTACATTTAGGACTTATTATTAGTGTGTTTGTT	-
M060475	SilicoDArT	TGCAGAACCCATTTTCCCTTTCCTCCCATTTGATTTGAATTCTTTGTTCTCACCTTCTTTTTCAAAGCT	-
M060628	SilicoDArT	TGCAGTAGCACCTGAAGATAATGTTACAACTTAGTAAAACTTATAGTTTTCAATGTATCGCTAGCAATA	-
M060640	SilicoDArT	TGCAGTTGCAGTCATTTACCACTCAATTTAC	-
M060647	SilicoDArT	TGCAGTGTTCCAACCACATTTATCCTGCTCTTACTTCACAAGCCTGTGTGCCTAAAATCTACTAATTAC	-
M060687	SilicoDArT	TGCAGAACTAAAGAACGTGAATAATGATAAGTAAAAAGGCCCTCCAACTCTCCAAGTAAGCATACTCAC	-
M060688	SilicoDArT	TGCAGAGACGGTTATGTCATGTGCCATTGCCCACTAGCTCACCGGTTGATAATGAAACAACAGAAACTG	-
M060857	SilicoDArT	TGCAGACTCCCATTAGTTAGCTTTGGATGCATAACCCTTTTCAGCTCACCTTCACCATCAATTGGTCTA	-
M060859	SilicoDArT	TGCAGAAGGGTTGTCGTTGAGAAGCACAGTGGCTACACCTCCTGTTTTCAAAGTCCTGTCTATGAATTT	-
M060860	SilicoDArT	TGCAGCAGGAAGTATACCAATATGAAATCAAATTGAAATTCCTAGAAAATCAAATTAC	-
M060862	SilicoDArT	TGCAGGGGCGTAAATGCATAGATAAGTTGATAAATGGAGGAGAAGGAGGCAACCTCAAACATATATATT	-
M060869	SilicoDArT	TGCAGGAGGGAAAGAAGAGAATGTCACGAAGGACGATCCTCAACAAAAAGAACACGATACCGCAATGGA	-
M060875	SilicoDArT	TGCAGATGAATAAAACGCATCATAGATATATATTTGCACAGTATTGTTACATTTTTTATATGTTTTACA	-
M060892	SilicoDArT	TGCAGTGGAGAATACACATAATGTAAGGCAATGATAAATAGGATGATAACTCATGATTAC	-
M060908	SilicoDArT	TGCAGAGCTTGTTTAGCATAGATATTAGAGCGGGACTGGGGGCTTTAC	-
M060910	SilicoDArT	TGCAGTGAAGGTCACAAGTAAAGCAACACAAGCCGTTGATGAAGTTTAC	-
M060911	SilicoDArT	TGCAGAAACAAACAAAAGGAGTCCCGAACATATGTATTGCGGCTGAGAGTATGGAATAATTATATTGAA	-
M061006	SilicoDArT	TGCAGCCTCTAGAAGCTGTTCTGATTGCCTGCGTGGCACATCAGATAACATACCGATGGGTGGAGAAGA	-
M061007	SilicoDArT	TGCAGCAGATTGTGAATTGTGGCCCAATTTTTGCAAGAACGACCAGGCAGTCAAGCTTTCCACTTTGAT	-
M061041	SilicoDArT	TGCAGGATCAAGAACACCAACTCCCTGCTGAGAGATGACATTGTAATCACCTTGTCTTCCACAACAGAA	-
M061042	SilicoDArT	TGCAGAAAAAGTGTAGCCGGTTACAGAAATGTCATCTGAGTAACAATTCTCCAATACATCAATGATTGT	-
M061085	SilicoDArT	TGCAGGTCATTGGCTTGAATATTTCCCGTCCTGCCCGTACTGGATTCATAACCTGGGGTCTATCAATCT	-
M061100	SilicoDArT	TGCAGTAAAATCTGCTGGCCTTCAACTTAGTGACATTCAGTTGTTTGAAATCAATGAGGTAACAAATTT	-
M061193	SilicoDArT	TGCAGAGGTTCTTTGTTTGGCAACAACATAATATGTTTTTGCGAAAACGAATAGTGTCTTTTTGGAGTA	-
M061194	SilicoDArT	TGCAGCTTTGAATTTTCAGAAAAGATGAGAAGCTTGTTCTCATTACTTGTGTCTTTTTCTGTAGATGAC	-
M061202	SilicoDArT	TGCAGCAGATTTGCGGTGTAGTTTATGTTTGCTTGAAGAGGAGGATATAAACCATTTGTTCATCTATTG	-
M061211	SilicoDArT	TGCAGCCTCAAAAGTAAGTGTGTTGATATTATACATAACTTGGTACCTTCAGCAAGATAGATCTTTTAT	-
M061233	SilicoDArT	TGCAGTACACTAAAGACTGAGGGTTTGGGTGGACTAATTACAAAACCTGTTCAGAGTTTCACTTCTAGA	-
M061314	SilicoDArT	TGCAGCCGATATATATCCGTTGCCATCGCGATCAAAGGACCTGAACACACCTAAGAGCTGTTCTTGATT	-
M061325	SilicoDArT	TGCAGTTTAGGATACTAATTGATTTTGATCTTTTTTTCTTTTATACAATCCTTAC	-
M061363	SilicoDArT	TGCAGCCATTTATAAAAAGCAACTTAGGTTATCCAATTCTGCTAGATTGACACATTCTGGTGGCGAGAT	-
M061365	SilicoDArT	TGCAGCTGCTTCAGCTGCTTTTCTACATTGGTCTGCTTGTACTTTCAGTCTCCTTAC	-
M061375	SilicoDArT	TGCAGATGGTTGCGAAAATAAAAAAATTACAAGCAAATGAGCTATAAATAAATAAAAAACAAGCACAAT	-
M061376	SilicoDArT	TGCAGCAGAAAGTATGTTCTGACATTCAGTAAATGTCTTTTTTTATCTTGAGTAAAGCAATTAGAGAAA	-
M061407	SilicoDArT	TGCAGCATATCAAGCCAAAGTTGTTGGTGATGGACCTGAATATTGTGCAGAAGCTTTTAC	-
M061558	SilicoDArT	TGCAGATAATGGGATGACAAAAGTTTAGTTTATACATTTCATCAAACATATAGCAATTGCATATTTTAG	-
M061559	SilicoDArT	TGCAGAAGTTAGATTCCAATAAGTTTCTGTCCTTAC	-
M061568	SilicoDArT	TGCAGGGAAGAGGGCTAAAAATGGATGCTAGAAAACCTTTTTCACGGTTGTTTTTCTTTAC	-
M061573	SilicoDArT	TGCAGTGAAAAGACAATTTACTAATCCTCTGCTAAATGAAAGTTCCCCTTTCGTAGATAAGGGAAACCT	-
M061580	SilicoDArT	TGCAGATTGAAAAAGGTAAAATGAGGATGATTTAC	-
M061582	SilicoDArT	TGCAGTTCAGAAAAAGACAAATTGGATAAGCCATTTGTAAATATTAC	-
M061667	SilicoDArT	TGCAGATACATCATTACACATGACCATGACGTGAAAATCTGCACAATAAGAAATGTATTTTGAGAAATC	-
M061668	SilicoDArT	TGCAGATTTTAGTTATTGCATATGAGTTTTTGAATTATAACAAATAAATCAGTAGATTGTATTATATAA	-
M061747	SilicoDArT	TGCAGGAGTACCACTGCATTTATTCTCTAGCATCTGTCTTTTAC	-
M061749	SilicoDArT	TGCAGCCTTGAGTCTACTAATTTTCGAAATGCCAAGCAAAATTTACCTGGAACTCTAAACTTTAC	-
M061750	SilicoDArT	TGCAGGTCCAGTAAACAAAGCTAGTTGCCTGCATGGAAAAGCAAGAGAAAAGTTGCATTATAATCAAAT	-
M061751	SilicoDArT	TGCAGCCTCAGAATCCAATAGGCATTTGACATTTTCTGGAAGTTCTGCATATGTCACCCAAACGGAGTT	-
M061752	SilicoDArT	TGCAGCAGATGTCAGCTAGGCCAAAAATACAGGCTCTAGCAGTTGCAAATGCAATAACATTAGAATCTT	-
M061769	SilicoDArT	TGCAGCTGCACCAACCCAGAAGAAGAAGAGAAACCAACCTGGAACACCAAGCAAGTTTCTTATCCTTTT	-
M061771	SilicoDArT	TGCAGACATGAAAAACAAAATAAATAATAAATAGACAATTCATATACAGTATCTTCAACCTAGCATTTA	-
M061772	SilicoDArT	TGCAGCCACCTGCACCTCAAGCAATTAGAAAAAGATCAAACAGCAAAAGCCATATTCGAAACTCGCCTG	-
M061775	SilicoDArT	TGCAGGAGAATGATAGTTCCGTTCTCGACAATGCTGCTTCCGAAAAGGATCGTCACAATTTCACCGATC	-
M061816	SilicoDArT	TGCAGACCTCTAAATGTTCCCAAACTTTTTGTAGTGAGTAACATAGAAAAGATATTAC	-
M061861	SilicoDArT	TGCAGATGCTCTATCATGGTAGTCCACAAAACCATAAGAGGACTGCAACAGTAGTGTCACAAATTTTAC	-
M061908	SilicoDArT	TGCAGAGAGCTCCATTTCAGTACAAGGTGCATAGAATCTTGTGTGGATTGGTTAC	-
M061909	SilicoDArT	TGCAGCTTCATGACCTAGTATGCGGGGAAATAATGGATTCTGGCCCTGAAATTGAGAAGGATAAAGTAC	-
M061915	SilicoDArT	TGCAGTTGCGGTAAATGCAATGCAACATCAACTGCAATTTAGATTATTGTTCTCAATAATTATAATAGA	-
M061943	SilicoDArT	TGCAGGAAACAGACACTTGGAAAAGAAACACAACATTTTCTTCTGCAAATACACATCACCAACAGCAAT	-
M061945	SilicoDArT	TGCAGCTGAAAGCTTGTTACTCATGCATCATTCACATAAGACAAGAGCAGAAACTGTTAC	-
M061985	SilicoDArT	TGCAGACATTGACAATAATGGCTTTGTTAGGTATGCACTGTTTCATTTCCATCTCATGAAAATTGACTG	-
M061986	SilicoDArT	TGCAGTTTCACTATCTAAAATAAGGTTTGCTAAAGCACATGTTGCCAGCTCTGCCACTTCCAAAACTGA	-
M061988	SilicoDArT	TGCAGCATCGTTACTCACTTACCTGGTTGATAGAGAGGAGTACCAATCTGTTACTACACTTCCAATAAC	-
M061989	SilicoDArT	TGCAGAATTCACAAACTTTCTCCATTTCTTTTAC	-
M061999	SilicoDArT	TGCAGCACATAATAACGTGCAATATTTACATTTCAGCCCTAAACATTCTCATGAGGAATCCAAATGAGG	-
M062000	SilicoDArT	TGCAGCACCGCCATCGCGTATTGTAAGTCTTCATTGTCGCTTTCTCCTTTAGCCAAATAAGGTTTCCTA	-
M062001	SilicoDArT	TGCAGCAGCAGCAGCAGCAGCATCAGCAATCACAGCCATTTCACTAGCTGATGCATCAGGTGCTGACAA	-
M062002	SilicoDArT	TGCAGCATTTTGTCGACACTTGCACGAGCCTTGTGGCGAGGACTCGAAGGATCTTTCTGTGTTTGTATT	-
M062006	SilicoDArT	TGCAGTCCAAGACTTAGGATATACTTGCATAAGTTAC	-
M062010	SilicoDArT	TGCAGCCCAACCATTGCAACCAATGATCAAATGTTGTAAAGTTTGGCCAACTAAAACATTTGTAAAATT	-
M062017	SilicoDArT	TGCAGTAAGTAGGGAGAATATTTTCATGAAAGTGTTTCAAGAGATTATTATTTGTTCCAAAACTATAGC	-
M062027	SilicoDArT	TGCAGCAGGCATGTTGCCTGGACCGCGATCAGAAGACGTGAAAAGTGAACGAATGCATACTGGCATTGA	-
M062039	SilicoDArT	TGCAGATATTTAGAGTGGTTGATGGTTTTGCTTTGGCAATTTGGGTTGTCTAAGAGGATACTTTGCGAA	-
M062092	SilicoDArT	TGCAGTAATACATGTTTTATCTCATTACTCTTATCCCTACTACAACACATGACATTAC	-
M062097	SilicoDArT	TGCAGTAGATGGGGGAGCACTGAGAGGAGCACCCAAACCAGTTGGTTTTTTACCTGTGGCTTTCTTCTC	-
M062181	SilicoDArT	TGCAGATCTTTGGTCTTTTGCTTGCATTTTCTTTGAGCTGGCTACTGGAGATGTGCTATTTGATCCTCA	-
M062182	SilicoDArT	TGCAGAGATCTTGGTGATGATGACATCAATGGATTGCCCAAGGATGATATATCAATTTTCAAATGCAAC	-
M062183	SilicoDArT	TGCAGGGAGTGCCCATTGTGTTGTTTGTCAATTATGAATCATTATTTCCACTTTTTATGTATTTAGATG	-
M062184	SilicoDArT	TGCAGCTCGCTTTATATGGAAAAGGTTGTTTTCTCGTGGACCGGATCGAATACACAAGGTTTTGTGCTC	-
M062185	SilicoDArT	TGCAGACAGTATTACAAAATGCACATTTAGTTTATAGAACAGATAGATACAACTCTGATAAATATATGA	-
M062186	SilicoDArT	TGCAGACTTGTTGGACAAAGATTGCTGGTTAGGGTAACACACCATATAATTTACAAACAGCTGTGGCAG	-
M062211	SilicoDArT	TGCAGAAATGGGAATGACATGTGACAAGATTTTGTGAAGAGACAAATTGTGAGAAATCCTCTCCTTCAA	-
M062219	SilicoDArT	TGCAGTAATCGCATTGATGATGTCAAGTATTTTTGCATTACTTTTTGACAAATCATTGAATATCATAAT	-
M062260	SilicoDArT	TGCAGACAAATAGCCCCCCCAACCTACCAACCCTATAACTTTTTAC	-
M062261	SilicoDArT	TGCAGACCCTGAAGTTGTGGTACACACAGTTGATGAACCAGACTTCACATGTGGCTCTAGTGGTGTGAA	-
M062263	SilicoDArT	TGCAGGTTTTTATCGCTCTTTTCTTCTCACTTTCTCCCTCTATGATGTGCTTGTGTCTGTACTGCACTC	-
M062264	SilicoDArT	TGCAGCAAAGTGTGGATAACAAACAACAATGATTTTGCAACTAATATTTTTTAC	-
M062280	SilicoDArT	TGCAGTAGCCGCTGCACTTCCTCTAGCAGGAGCTGCTCCACCTGTAGCCATTTTCTGAAACATACGTTC	-
M062362	SilicoDArT	TGCAGCATTTACTAAATTTGGATATTTCCTTAGAAGCAACTTACAGATACGAACTTTATCCAAAACTTG	-
M062372	SilicoDArT	TGCAGAGCCATTGTAAACCTTCAGTACTTCCTCTTCATGTCTCAATTAGCAAGTAAATTATTGTGTTCC	-
M062374	SilicoDArT	TGCAGCAATTATGGAACACATTTTGGATGGAAGTTCATACATGAAAGATGCTAAGAAGTTGCATGAGGT	-
M062375	SilicoDArT	TGCAGGAGTTCTGGGTGGGACTTGCTGTTCTGAAGACGCCATGCTAATGATTACCGAAAAGCTAATCCA	-
M062497	SilicoDArT	TGCAGTGATCCGTCAACTTGATCAACATTTCCAGGGTTATCTTTTCCACATATCCCTGCACAAAAGCCC	-
M062499	SilicoDArT	TGCAGTGAGAGGTGTTCCTATGAGCACAGCTCACATAACTATTGGTGGTTACTATGATGGTCTTTGAAG	-
M062500	SilicoDArT	TGCAGCTTTGAACCGCATCTTATCCAATCCAAAGCTTAC	-
M062503	SilicoDArT	TGCAGTGATGTTATTACTTATGAGTGACTCAGATTCTGTATATTCTATGATCTTTTGGGTCTGTGATGA	-
M062514	SilicoDArT	TGCAGAATCAAGAATATTCCGTTTGAACTATTAC	-
M062522	SilicoDArT	TGCAGTGTGAGAATCTATATTTGATGCTTGTAACCTACCGTGAGAATATTTAGATTCCCATCACCATAC	-
M062523	SilicoDArT	TGCAGTGGGTGTGACCAAAGAATGCGACGCAACTGGCATTCTGATAGCGGAGGGTACTGTTCAGCTCCG	-
M062527	SilicoDArT	TGCAGCAAGAACCTAGCAATTATAGAACTAAAGAGTAGAACGTAGAAGAAAAAAGATTAC	-
M062529	SilicoDArT	TGCAGGATGCAAACAGAATTTTGATGTATGCATTCCACGTGAAGCTGCTCGCCTATTCTCTGTGGTTTG	-
M062555	SilicoDArT	TGCAGTTGAAATTGTGGTTGGTTTTTGTTTGCAGCATGGATATGCTGTTATTGATTTGCAGCTTCTTTG	-
M062586	SilicoDArT	TGCAGAATAGCACCAAATCAATTATGTTTTAC	-
M062587	SilicoDArT	TGCAGGAACATCTTTGCAAGGAAGAACATAAGCCGCAAGAGTAGCTCTTTTGGTAGTAGACTGGACAAA	-
M062590	SilicoDArT	TGCAGAAAAAAAAGTAAATAAATTTTCAGAACATAAAAAAAATATTTAC	-
M062593	SilicoDArT	TGCAGATTTAGTGGTAAGGGTCATAGTACTACTCTGAGGATTGCCTAATTCATACAACTTAGCTAGTGT	-
M062596	SilicoDArT	TGCAGTGCAGAAGATAAGTCTAATGAATGTCTGCGATTGCATAAACATATGATAAAGAAGGAAAAGGGA	-
M062675	SilicoDArT	TGCAGCTATAAAATCAGCTCTTATGACTACTGCTTATACATTCAACAATAAAGGAACTCCAATTACTGA	-
M062677	SilicoDArT	TGCAGATTTCCTATGTTCTCGACACACAAGATTTTTTCTTCCGCCCCAGAAGTAAAAGAGGAACTTCAT	-
M062678	SilicoDArT	TGCAGATCCGAGTCGGATCTCAATCCACTATCAAACTTATTAC	-
M062679	SilicoDArT	TGCAGCTTGTGGTGGATAAGCTGGTGAGTGAGTCCAGGATTTCAGAAGCGAAGGAGATTGTAGAACATG	-
M062680	SilicoDArT	TGCAGGAAATTTCAATCAAACTCAAAAGGGACCCAATGCAAATTATTCCACACGGTTTGCTACTATAAG	-
M062681	SilicoDArT	TGCAGTCTGGCCATCCAACCGGAATGCTTGGTCGTAGAAAATAATGATGACAAGGAAGAAGGTGATGAG	-
M062683	SilicoDArT	TGCAGTAATTTTGCAAAAAGACAGTTGACGTGGTTTCGCAATGAAAGTATATACCACTGGCTTGACGCT	-
M062696	SilicoDArT	TGCAGTATTCTTTTATATATGTGTATATGTGTCTGGTTCATGCTTTTAC	-
M062720	SilicoDArT	TGCAGCATCAGATCTATCATCCACAGAGCCAGTATGCAGAATTGCAATCTGCTCCCAAATAAGTCCCAA	-
M062750	SilicoDArT	TGCAGCAGCCGCGGCTGCTGAGGCCGAGAGCGATGATTCTGACGGTTTAC	-
M062772	SilicoDArT	TGCAGCTAGGTAGCATGCATTATTCACATCTAAGTTCATAGCTCTTATTGTAATGGCAGATTCTTCAAT	-
M062773	SilicoDArT	TGCAGATTTACCATGGCTTAGCCTAGGTAAGACCTTCTTCACTAATCTACTTGTCCCTGAGATGCAAAT	-
M062774	SilicoDArT	TGCAGCTATCAGAAACACTCACACAACAAACTAAAATCGAAAACAACTAAGGAGTACGAAGAATATGGA	-
M062792	SilicoDArT	TGCAGCTATTTGCCACATGGACACCTGATCATGTTTCCTTTCAAGTAAAATAATATAAAAAATTGATTT	-
M062798	SilicoDArT	TGCAGAAATTCAGGACGAGGAGGAAGCTGCGAAGACAATGGTAACAGCTGAGATGAATGGGACTTATTT	-
M062806	SilicoDArT	TGCAGAATTTGGTATGTGTTACATACTTTAC	-
M062874	SilicoDArT	TGCAGCTGCAAACATACGGGCTGCTTCATTTGGCATCCCTCTGCACAACCTTTTTGAAGCTAAAGGTAT	-
M062876	SilicoDArT	TGCAGTTCATCATGCCTTTGAGGGAATGGTGGTAAGTGGTAACTGGATGGAAGAATAAGACACAAATGA	-
M062879	SilicoDArT	TGCAGTTTCTTCAATTGCTCTTCAGCCTTCAGAATCTTTTGTTTCAAGAAAGCTTCTTGGGTCACCATC	-
M062880	SilicoDArT	TGCAGTAGAACCTCCAACAAAATAATAATTAC	-
M062884	SilicoDArT	TGCAGCTATATGGAAGAGTTGGTCTCATTCTTCAATACTGGTATCCCATAAGTTGCATTATCAGTATGA	-
M062885	SilicoDArT	TGCAGTTACCCCTGTTTATGGATTTGTTCATTTAGCGTATGTTTCTTGTTCATCTAGAATGGTTGGATT	-
M062949	SilicoDArT	TGCAGCACAAAATTCATCCTTGTTTTCTTTTTCTAGACGCTGGAATAGCTCTGTCTGCTTTCTTCTGCC	-
M062952	SilicoDArT	TGCAGATGAAGACAATAGCCCATTTTACTTCTCACCTGAAAGGTATGGCTCTACTGAATTTGCATACAA	-
M062953	SilicoDArT	TGCAGCGAAAATTTGAGCTTATATCCCCAATAGTTGTTGTGTATTTAC	-
M062954	SilicoDArT	TGCAGGTACTCTTTGCAATCTTCCACTGTATTATGCAATATGCTGGAATGCCCAAGCACTCTATTGAGG	-
M062955	SilicoDArT	TGCAGGATTCAGAAATGTATATAAAGGTGTCTTATTTTTCCTTAC	-
M062957	SilicoDArT	TGCAGCTATCAACACTTGGGTGGAAATGAAGTTGTTGATGAGGAGGAGGTTTGTCCCTAGTTCATACCA	-
M062974	SilicoDArT	TGCAGCATATAGGCTGTATTTGGAACTCCTCAAAAGACATGCTTTTGAACTTAGATCTCAGACAAATAG	-
M063005	SilicoDArT	TGCAGGGGTCAGATGTGTCCTTTTGCATTACATATACTCTCTCAGAGAACAACTATGTTACAGTTCCCA	-
M063026	SilicoDArT	TGCAGAAAGCATAACAAATAGTGTATATGAAATTGGGGTCACCAACCTCAGATAAAAGAAAACAACACG	-
M063028	SilicoDArT	TGCAGAAAAGAAAAAGCATGGGAATTCATTTGATTATGCTTTTATAGTTTCTCTTGAATCCAAAAGTCC	-
M063133	SilicoDArT	TGCAGAGCAATTTATGCAACTTTCTAGTTTTAC	-
M063142	SilicoDArT	TGCAGTGAATAATATTGGACATGTCAAATAGGACCTTCGTTGCATAAAAAGGTGTCAAGTACCATGATA	-
M063144	SilicoDArT	TGCAGTTACATACATGAGGCGTGTTTACACCAGGTATGTGCGGTAAACTTGAAAGTCTCTGGTGGAGGG	-
M063150	SilicoDArT	TGCAGACGTGCAATCACTGAAGCCTTTCTAGGCAATAGCGGATCGCCTTTTTTCCATTCGAGGACGAGC	-
M063153	SilicoDArT	TGCAGGAGAATCTGGCTGTGGGGTTAC	-
M063262	SilicoDArT	TGCAGAAACATGATAAATTCTCTAGTAATAGATACACTCATTTAC	-
M063263	SilicoDArT	TGCAGTTACTAGTAATAGAAATCGCAGAGGTAGATCAAATGTTTATGATGGAAATATCGGTGTTCAAGT	-
M063264	SilicoDArT	TGCAGTCAAGTAATAATAGTTAGGAAATTCAGGATTTACTCATTCAAAATTTCAAATGATGTGAAGCAC	-
M063266	SilicoDArT	TGCAGGGACTCTCCTATGGCATGTGCCTCTTTTAC	-
M063272	SilicoDArT	TGCAGTTTATAGTGTTTATTGTAATTGTAAAAAATGCAAATATATTTATGGTTGTGATGTCTTTGTAGA	-
M063275	SilicoDArT	TGCAGTCCTGAAACGTTTCTGACTATCATGGCATTGAGTAGGATAAACTTTTTGGTTTCAAAAAGCACT	-
M063287	SilicoDArT	TGCAGAACCTTCTTTGGTATTTACAGCATTTCTCACTCTTATCTTCATATTTTGCATTACATAATATGT	-
M063288	SilicoDArT	TGCAGCAGATGGCCTCTGCAAATTTTCAGCTGAAAATGTTGGTGTTCGAGTCCTTGATTCTGTCAACAT	-
M063310	SilicoDArT	TGCAGGATCTAGAAACCAATTTGGAAGATGAATATCTGAAATTATTGAAGGCAACAATTCAGTGCTTGA	-
M063312	SilicoDArT	TGCAGATTTCAAGTTACTGCTGACGCACGTTACCTGTTTGATGAAATTCTCCAATGAAAATTAC	-
M063313	SilicoDArT	TGCAGGCCTTGCTATGAGTATGAAAGGAAGCATGGGAAGCAGGTTTGCCTCCAGTGCAAAATACGGTAC	-
M063329	SilicoDArT	TGCAGGTAGTGTGGAAACTGATTTGACAACTTCTACAGTATCAATCAATGCCGCGCCTGTCTATAGTTC	-
M063334	SilicoDArT	TGCAGAAGCAACCAGACCTGTGAGATACTCCCGTTTACCATGCAAGATTCAAAGTATGTCCTAATAAAG	-
M063335	SilicoDArT	TGCAGGCCTCTATAGCCATGAAATGCGACTTTTCGTGCCTTGACATGTTAGCCACCATGAATCTACCGA	-
M063336	SilicoDArT	TGCAGTTATAAGTGAAGGATTTATAAGATATTATTGTGGAGGGCCAAAGGTGGGGAAACAGCTGTGTCG	-
M063337	SilicoDArT	TGCAGCAAACCCCACTGAGATTAC	-
M063348	SilicoDArT	TGCAGTCTTTTCCAGCTGTAATTTTGGGGAAGACACAAAATATAAAACAATCAGATGCAATAATGATGG	-
M063402	SilicoDArT	TGCAGCTGAGAGCATGCACCAGTCACCAAGTTGCCAGTTTGCATGTGAAAAACATGACAACACAGTCAA	-
M063412	SilicoDArT	TGCAGTTTCACTCATTGGTAACATTACTTTTAC	-
M063414	SilicoDArT	TGCAGCTGCATCTCTTCCTCTACCGTAGGATGGGAGTGGCTCAATCACAGGCCACTCACTAATATCCTA	-
M063415	SilicoDArT	TGCAGGGTCAATTGTGATTGGAAGGGAACTTCCTGTAGAATTTGTATATTTTGATGAGTGTTTATAGTG	-
M063417	SilicoDArT	TGCAGCCGCTATCGGGGCAGCGAAAGATGCTCTATCAGGTGGTGAAGGAAGCCGAGGAGGGGATGTTTC	-
M063422	SilicoDArT	TGCAGCATTTTGTTCTGCATCCACATACCTATGATTTGAGAATCCAATCCTAAAGCTGAAAGAGCCATT	-
M063425	SilicoDArT	TGCAGTGAGAACTGTTTTCTTTTATGTACCAAACAAAAACTAGCCCTCACGTCCTGGCTAAGTGGCTAT	-
M063472	SilicoDArT	TGCAGTCAGACAGGTAATGCTATCATACGATGAAAATATCAACCATCTTCCTCGATTCATTAC	-
M063474	SilicoDArT	TGCAGCAGAAGCATCAGTAAAGTTCTTATTTTTATTTTTCTTTGAAAATAAACTATTATCAGTTTCTAC	-
M063486	SilicoDArT	TGCAGAGTATGCTCAAACCTTCTCTTCTTACATAAAGCAACAACTAAAATTATTTCAGGAATTTACAGA	-
M063487	SilicoDArT	TGCAGCAATCTGCAAAACCCACATGCCTTTAGCATACCAACATGATAAAACTTGAGATTAC	-
M063488	SilicoDArT	TGCAGCAAAACAGAAGAGTTCGGTTAGCCATTCCATCTAACAGTCGGGAATAGATAATCGCAAAAGGAA	-
M063489	SilicoDArT	TGCAGACAATTCCATTTCCCTCAAAAACCAAAATCCACCAACAAATTTGCCAACTTTGTATCACACTGC	-
M063491	SilicoDArT	TGCAGTTCCACTACCAGATGAAGTTAC	-
M063492	SilicoDArT	TGCAGTGGAACGAAATCATCATGATCTTCCTGCACATGACTTAC	-
M063493	SilicoDArT	TGCAGAGTTGATCTATTTTTTTTTTGGTACATACTTTTTTGTGGGTACATTGATCTATATGCTAGCATA	-
M063494	SilicoDArT	TGCAGTCCTATCCCTACGCAGTTTGTGCCATACTTTATGTGCAGTAGCCTCTAACTGACTAAAGCATTA	-
M063499	SilicoDArT	TGCAGGCAACGTAGCTTTTGATGTAACAATAAATTTAC	-
M063507	SilicoDArT	TGCAGATATTTTCAATTCAATTCACTGCGTTAGCTAAAGTAACGCCGTCAAGTTAGTTGTCCTTTCCTT	-
M063517	SilicoDArT	TGCAGAAGCTGATACTTCAAGTCATGCTGAAGCACAAGGGATATTAC	-
M063541	SilicoDArT	TGCAGCAATACCATTGGCTTTTTTTATTTAC	-
M063559	SilicoDArT	TGCAGGCAAACAATAACTCAAAAGTTGTTACTGCGAAAATAATCAGCCGATAACTACCGTTAGGTTCGA	-
M063622	SilicoDArT	TGCAGCCGCTGAAAGAGGAGGAGACGGCCGCTGAGAGAGGAGGAGACAGCCGCTGAGAGAGGAGGAGAC	-
M063626	SilicoDArT	TGCAGTGAGGGCCCTTTAGCTGGGATGAACATCAGGTATCCTCAACAAGTTCTCAAGTCAATCACATAT	-
M063638	SilicoDArT	TGCAGCTGACATAATCAAGATTGCAATGTTACGAATTTACTCCGTAATTGTAACTGGAGTCGATAGCAC	-
M063678	SilicoDArT	TGCAGATGGAACAAAACAAAGGAACATGGCAACAGGGATTGTTATCCAAAACTGTGAAATAGTCCCAGA	-
M063680	SilicoDArT	TGCAGAAGGGTGACCAAGTTCTTCCATTTCAACGATTTCAATTCAGAAGAACTAGCAGAAATTCTTCAC	-
M063681	SilicoDArT	TGCAGGAACTAACAGTGCATAAATCGAAGCATTCAAAATCTTAGAGATCAAACTCATTGAATTTCTGCC	-
M063693	SilicoDArT	TGCAGTGACTATCGAAAGGCTAGTAATAATAATCATAATACTGTGCTAATACAACAGTATTTGAAGTTG	-
M063695	SilicoDArT	TGCAGTTATTGCAGCAAAACCGCCAAGCAAACCATTGCAGACGTCTGTCACGGTCCAATGACCGGTTTG	-
M063704	SilicoDArT	TGCAGCTTCATGATGCTTGGATGAGGAAGTTTAGTGTGTGTTTTTCTGTCAAAATAGTTTGGATCTACC	-
M063715	SilicoDArT	TGCAGAGCAAACATCAGAAACTGTACCACTTGCCCATTTTGATTGTTTTAC	-
M063724	SilicoDArT	TGCAGTTATTTGTTGATTGCATTGTTGCATATTCCATGTTATGGCTTCTTTTGGCTGATTGTGGAAATC	-
M063744	SilicoDArT	TGCAGAGGGCTGTCCTATAAAAAGGCATTCCGTAGGGCACTAATTCAGGAAGGTATTACTTTCGATTAC	-
M063748	SilicoDArT	TGCAGTAGCAACACGGTATTAGAGCGACTATGACTAAGTGATCACGAGTTCAACACTTCACGCCCAAAG	-
M063749	SilicoDArT	TGCAGTGTTTCAAACAGAATGAGTGTTTAGTTACATGTGGTTAGAGGTACAGTCATGCAGCCTGTAAAG	-
M063750	SilicoDArT	TGCAGCACCTGCGTCAATGAACAATTTGAAGTCAACGAAAACTGACTCACTGCAAAATCAGAAAACTTC	-
M063757	SilicoDArT	TGCAGGGGTCCCACGGTCTCTCCATCACTAATTTCCCATCACCATGATATTCGAGAAATCAAATGATAC	-
M063762	SilicoDArT	TGCAGAAAGATATAGCCAAAGTGTGTGGTTGAAATATTCACCAAGTTATCCTTAC	-
M063763	SilicoDArT	TGCAGTTCTTATATTTGCAGCCATATCATATGTCCTTTCCCAATACATGATAGCATTAC	-
M063782	SilicoDArT	TGCAGCCATGAGAAATACATCATTTACTGACAGAAACTTTAC	-
M063852	SilicoDArT	TGCAGAAATATTTTCCATGACAAGAAACATCACATATCACATACACATGAAATTTGATCATCCACTTCT	-
M063853	SilicoDArT	TGCAGAGTTGGAAAAGTAAACGACGCTCTTCAATTTCTCCGGGATATGATTCATCGTGGTTTGACACCA	-
M063854	SilicoDArT	TGCAGCAGAATTGGCCAATGCCCATAATTTTATCAGTGGATTGCAACAGGTAAAAACCATAAAGAACAT	-
M063855	SilicoDArT	TGCAGTTTCCAACTTGATATGATTTTTTTACAAAACTAAATGCTTAGCATTTGTCTCCTCTAATCCGGA	-
M063862	SilicoDArT	TGCAGTAATGATGTACACATGTAAATGTAAGTTACTTTAC	-
M063867	SilicoDArT	TGCAGTGTAGTAATGGGTTATAGAATCAAATTACTACTCTATCAATGTGAGCCAATTTGATTGAATTTA	-
M063874	SilicoDArT	TGCAGTGTGCTACATTTGGAAATTCTAATTCTTGTTTTTTTCGTGTCACTTATAAGTTTAGTGAAATGT	-
M063892	SilicoDArT	TGCAGGAATCAGACATTGTAGTTGATGAATCTGAATTGAGCGAGACCCTTCAGCAGAAGGTAAGCCCGT	-
M063893	SilicoDArT	TGCAGAATACTGTTGATAATATCTTTTATACATGGGAGTTCTCTTTACAAAGAAGTGTAGAAGCCAGAA	-
M063895	SilicoDArT	TGCAGAAGCTTCACAGAAACAACACGCTCTACATGTTTCTCATTCAATTAC	-
M063982	SilicoDArT	TGCAGAGAAAACCCCTTAGAACGCTTCACTACTTCCGCTCAACTTAC	-
M063984	SilicoDArT	TGCAGTTGCTCCTAATATTTACAACTTCCATGGTATAATAAATGGAATTGACCCAGATATATGGGACCC	-
M063986	SilicoDArT	TGCAGCCGCAGCAGCCGATGTGCAGGATGTGGGCAACACTGAAGGATTCTCAAAAGCAGGTGGAGGTGG	-
M063990	SilicoDArT	TGCAGCATTCTCCATCTATGCCCAGGTTTATTGAAATCGGGGTTTGGACACTGAAGAGGGGAAAGCCAA	-
M063992	SilicoDArT	TGCAGAAGGAAGACAAGAAGATTGTTGTAGAAGGAAAAGAAGAAGGTTGTTGCAGAAGGAATAGAAGAA	-
M063993	SilicoDArT	TGCAGTCAATCAATAAAAAATATTGATGTTAC	-
M063994	SilicoDArT	TGCAGCCAGCATAGCTTATGGCCGAGACAGACATAGGGTTTTTCTTTACAATATTTCCTGAATTATTTA	-
M064000	SilicoDArT	TGCAGGACTCTTGTAAACATCAAAATCTTATAACCCTTTTTTTGCTTCTAAATAACAATCTTCACATAA	-
M064002	SilicoDArT	TGCAGATAGTAATGCCCGATACATAATGAAACTTAC	-
M064004	SilicoDArT	TGCAGTAGCAACTTTCCTTTTGATATGAGAACAATTCGTCGAACTTTGCAGGCTAATGCCCGAGGCTGT	-
M064010	SilicoDArT	TGCAGACCCTCCTGTTTCTTCACCTCAACCTGTACACACTACTCCACTTTCTACTTCCATGCCTGCCTT	-
M064011	SilicoDArT	TGCAGTAGTAACAACTCTTTACAATTGATAAATTCCATGTCTTCTTTATACAAAGAAAATGATAAGATG	-
M064013	SilicoDArT	TGCAGATGATTTTCCAAAGTAACTGGTGTCTGGTGCTGGCGAAAAGAAGTAGATGCACAACAGCAACAA	-
M064035	SilicoDArT	TGCAGCAACTTATAGCTGCCCTTCTTGAGTTCATGGCTGTTTGTAAGCGTGCTATCCGTCTACATTTCA	-
M064036	SilicoDArT	TGCAGCATCTTACTCTTTCTCTCTCCTCCACACAATATTTTATTGTTTCTTGTGGCACAAAGAAAGTTT	-
M064040	SilicoDArT	TGCAGGGCAAGATAATCCTGTGATCACTAAGGGCTGTAACCCCCTCGGACTCATTAGCCATTGCGAAAA	-
M064043	SilicoDArT	TGCAGTCATGCCCATATATTTTCATCCATAATTATCCATCTCCATCTTTATTTAC	-
M064048	SilicoDArT	TGCAGAAAAGCGCTTACAACTTGCGCAACCAGGAGAGAACCAATGCAAAATTTCACACAATACTAATTC	-
M064049	SilicoDArT	TGCAGAGAATGATTTCTAGTTGAAGAGATACTCAAACACAGATTGGGCTACTTGTCTTGGTGCTAGGAG	-
M064051	SilicoDArT	TGCAGCTACTGTGGAGGAAGAATACAAGGACGAATAGATGGGCCTTCAGCTTTATTTTCGTATGGGCTT	-
M064057	SilicoDArT	TGCAGTAGAAGAGCATCAGTATGCCTGGTATTTAC	-
M064060	SilicoDArT	TGCAGCAGCTTCAGCCCTGCATATGAATAAAATTTTCTCCTTTTGACCAAAAACATCAACCTTTGAAGA	-
M064118	SilicoDArT	TGCAGAATTCCACTGAATTAGTGTATTGATGAACAAAGAAAAATAAATATTTAC	-
M064119	SilicoDArT	TGCAGCTCCAAATTCTCCTGGAACTGCTCAAAAACCAAGTCTAACTTTTCATCATCTACTCTGTCAAGT	-
M064122	SilicoDArT	TGCAGCCATCCTCTCCCGCTGGACCATTGTCTCTCAAGGGATTTTGCAGTGCTGACTGGGCCCTGACTG	-
M064126	SilicoDArT	TGCAGTTTGCAAATTTTGGTACTCTCCTTCTTCTCTCTTCTCATCTTTCACAATTCCAACAATCACCAA	-
M064127	SilicoDArT	TGCAGATTAGCAACTCATACACAGATTTTCTACCAGAGAAAGAAAGTATAGCATAAAGAGAGAGATTGA	-
M064132	SilicoDArT	TGCAGATCGGAGGAGCCAGTGAGGCTGAAGTTGGTGAGAAGAAGGATAGAGTGACAGATGCCTTGAATG	-
M064149	SilicoDArT	TGCAGCAGCGGTGAATAAGCTCTGCAATTTTGGCCACTCACTCTCATCTTAC	-
M064193	SilicoDArT	TGCAGTAAAGGAAGCTTCCAATTGAGATACTAATGCTTTTAC	-
M064207	SilicoDArT	TGCAGCTATTGAATCCTAAATCTATTTATTTGAAGTTGATATGTCTTTGAGGCCTTCATACTCTTTTAC	-
M064208	SilicoDArT	TGCAGAAACACCACCAGCAAACCTTTCTGGCTTAC	-
M064209	SilicoDArT	TGCAGGCTTTTCATCGCTCGCCAATTCAGCAGCAAGAGAAAACAAGAAAACAGGAAGATTCTGCTCCTG	-
M064211	SilicoDArT	TGCAGAAGACAAAGCTCCCCCGGCTGAAGATTCTAAAAGTTCAACAAAAATGGTTACTCCATATGAAAT	-
M064218	SilicoDArT	TGCAGACAAAACTATTTCATATGCTACAGTTTTTCATCAGCAAGACTCGCACAGACCTGTTTTCACTGC	-
M064224	SilicoDArT	TGCAGGGTGTATCCTAAGTGTCTCTTTAC	-
M064230	SilicoDArT	TGCAGACATCAAAATAAATTTCAAGTGACTTTTGCTCAAGAAATAATTTTACACTCAAGCGATGCAAAA	-
M064231	SilicoDArT	TGCAGCAACTGTAACTATTTCTTTTGCCACTGGTAATTCTTGGTTTTCATTACCTCCCTAGCATATCTG	-
M064246	SilicoDArT	TGCAGATACATTTCTCTGAAAAAAGGACAAATTCTTGAACTTTGAAGTTTCCTCTACTCCTAGATTACA	-
M064263	SilicoDArT	TGCAGTTTGCCTACACTCTTAGAACAACGAGATGCATTCAAAAGGTTAC	-
M064281	SilicoDArT	TGCAGACTGAAAATGAGACCAGTATTCATCAACAAGCTGCCCAAACAGAGATCCTTGTTTCTTCATTAC	-
M064311	SilicoDArT	TGCAGATGTCGGCTTGCTTATGCATGTCGGGAAATGTTGAGAAGGCCATTGAAATAAGTCGTGGAGTAT	-
M064312	SilicoDArT	TGCAGTACTTCATCTCGGAAACATTGAATTTGTTAC	-
M064313	SilicoDArT	TGCAGGGATGCTTTGTCTCGCTGATGGAGAAGTTTAC	-
M064314	SilicoDArT	TGCAGTGTATTTCGTCCTCGATGTGATACCAGATCCTGCAATATAATTGGGATTGTAGGGAATTTTCCA	-
M064315	SilicoDArT	TGCAGGAACTACATAGGTCTAGCCTCAACTATGAAAGCTTATACGACACTCGGAAAACTGCTAAAACTA	-
M064316	SilicoDArT	TGCAGTATCAATCATTCATATTTTGTTAGACTTTTAC	-
M064317	SilicoDArT	TGCAGTGCACTTGTGCAATTTGTATTAC	-
M064322	SilicoDArT	TGCAGCCTTTTCTCTTACTCTACTGTTCCCAGCACCTGTCTGGAAACTTGGTCTTGGCTTGGTAAATGC	-
M064389	SilicoDArT	TGCAGACGATTTTGTTGGCCAGGCGTCGTAAGACTTCAATTCCTTCATATTTATAATTGCATGAGTCAT	-
M064398	SilicoDArT	TGCAGTAACAAGGAGAATGTGATACCAGTGTTATAAAACTCGACTCGAACTAGTCGGTCCGACCGGTTC	-
M064399	SilicoDArT	TGCAGTGGACAATTTCAGAAATTACTAATGCTCCAAGAATTTTTCTGAAACCTGAAAGATTTTTATGGT	-
M064409	SilicoDArT	TGCAGCATCATGATCTCTGCAAGAAAATCATGAATGGTTAGTTTATCTCCGTCCGATACGGACATAAAT	-
M064434	SilicoDArT	TGCAGTAGATACCTTTCAATCAAACTATCATCATACATATATAAATGGCCTGATTTCCCAAGCAAAAGG	-
M064444	SilicoDArT	TGCAGTTTGTAGTTTCATTTTGCCTTCATTGTTACGATTTCATTTTCTCTTCTCTCACCTATTTCCTAT	-
M064445	SilicoDArT	TGCAGTCATAATCATTGCCAAGGCAGACTCCAAGAGTTATTCAATGAACATTAC	-
M064449	SilicoDArT	TGCAGCTGAGGCTGGTGACTACATAGCTTGCTTTTGGGCACCCGATCACAATCCTGCGGTTATTTTACA	-
M064456	SilicoDArT	TGCAGGGTTAGTAGTAATGATAAATGAAAATACAAATATGTACCATTAC	-
M064462	SilicoDArT	TGCAGAGAGTTGGCTTCTCTTCAACCTCCACAAGGTATGTATATATCTTTCATTTTTTATTTGTTTTGT	-
M064469	SilicoDArT	TGCAGAACTTCTCCAAGCATTGTTGACCTGGACCTGGCATTGTTTGACAAAGCCATGGCTGTAAATATT	-
M064482	SilicoDArT	TGCAGCTTATAAAATGTTTATCAGTACAAAATTCCTCCTCACTATTGAGCAATTTATTTGTTAC	-
M064515	SilicoDArT	TGCAGCTTTTTACTGGTTTCTGCTTTGAGCCCAGGCTTGATATTTCTCCATAATTGTTCATACAATCAA	-
M064521	SilicoDArT	TGCAGCGTAACTCTCCTTAGTTTTTTTGCATCAACTAGTCTTCTTTAGCCATGTGTTTTATCCTTTTCA	-
M064526	SilicoDArT	TGCAGTATTAGGGCTTTTCAGAAGGGAACCTTTTTCCTTCCACGGATTATGGTTACATAGGTAAGCTAC	-
M064534	SilicoDArT	TGCAGTTCAGGAGGTTTGACTTTATCTCTTCTCGGAAAGTTGGTTATGTGATGAATTTCTCTTCAGTTT	-
M064551	SilicoDArT	TGCAGCCAAGTTGGCTTATTAGACGTTAGAGTGATCTTTTGGTGGAAGTCGAAGAGCCTTAC	-
M064618	SilicoDArT	TGCAGAATTTATCTGAAGTCCTAAAGGTTTCTAAGAAAAGTTATCATATATTTTAGTTCCCTTTTCATG	-
M064619	SilicoDArT	TGCAGATGATTGAAGGCTGCCCACCGTTTTCTGCAAAGAAAGATGAGGAGGTTCCTAAGGTATATGCTG	-
M064620	SilicoDArT	TGCAGCTTGAAGCAATGGGTTTCGATCGTGCAACAGTGTTAGAGGTTTACTTTGCTTGTAACAAAAATG	-
M064621	SilicoDArT	TGCAGGAAACAAAACGTGAGCATGCCAGCTGCGGGCTTACCATTAC	-
M064622	SilicoDArT	TGCAGCAACAACAGCAGCAACAACAACAACAATTTTATTGAGCTAACAAATTTTGATGTAAAATGTTTT	-
M064631	SilicoDArT	TGCAGAATCTTATCCAATAACATTTGCTATGTATGCAATAAGTTTCAGTGCTGCAATTTTGAAGTTGTG	-
M064635	SilicoDArT	TGCAGCATTGTCTTGTGCTTTGTTCCTTATTCATATTGTATTGGTTAC	-
M064641	SilicoDArT	TGCAGGTATTTGTGTTTTTTCTGCATTTCGAGGAAGCTCTTTTATTTATCATTAC	-
M064642	SilicoDArT	TGCAGAAGCAGTCCAAATTAGGATGAGACCTGAGCTCTTTGTCCATATCCTTGTATGCCTTCATGAAAA	-
M064643	SilicoDArT	TGCAGGGTATAAATACAAAATAATACTCTTCAGATCCCCCCAAAATGTATTGCTATGGTAAAATTGATA	-
M064647	SilicoDArT	TGCAGATTCTCCAAATCCGATGGGTGCAGGTTCGGGATAAGCAAAACGTCAACACCCACTCTGGCATTC	-
M064648	SilicoDArT	TGCAGTTTTTCGTGTTCTCGAAATATCATTTCTGTAAAAATCGCTTTTGTAGAATCACCTTTTTATGCA	-
M064659	SilicoDArT	TGCAGGCTGCGCACAAAGGAATTCCTACGGCTTAC	-
M064678	SilicoDArT	TGCAGGACTATCAACTGATTTAGCCTTTTCCTTTTTATGTGAAATAAAAGAAGCTTACCAAGCTCTATG	-
M064686	SilicoDArT	TGCAGGATTGAAGAATTGAAGCAAGTTAGTAGTAAGCTGGTATTGTTATTTACAGAGTATGGTCAAGTA	-
M064689	SilicoDArT	TGCAGCATTTATAGGACACAAGTCAAAGCTAGAAATACTGACAGAATATGTTGTAGAGATCGAGAAAAG	-
M064690	SilicoDArT	TGCAGCCTATGCTGTAAGGATCTATAATTTGTTTACATCATATTATGTTATTCATATAATACCTTTTAC	-
M064697	SilicoDArT	TGCAGTGTCAACTGGTCAATGGAAAACTATTCTTACTAACACGGTATCTTCTAAAAGTGTAAAGGATGA	-
M064704	SilicoDArT	TGCAGGCTTTACAGCGAACCTTAGAGTTTGAGGATGAATTGGCTGAAAAATTTGGGGGAGGCACACAAA	-
M064706	SilicoDArT	TGCAGTGTGCCTTGCCTTCATTTTCCCTGGATCTATTGTCTTGAGGTAAATCTATATGTCTGCATTCTC	-
M064737	SilicoDArT	TGCAGCCGCAATTTAGAACACTCCCATGTTCATCTAGGAGTAGTTGCGAACAGCTATTATGTATGTCGA	-
M064738	SilicoDArT	TGCAGTCAATCTTCTCCATGGATTAGTGCCTTGATATGCTTGAATTTTGTGAATGCAGTTAGTTGATTT	-
M064747	SilicoDArT	TGCAGACAGGAAGCTCATCCTTCCAAGATGAAGGTGAAGACTTAGAAGAGCAACCGCTGGTTAGGAACA	-
M064775	SilicoDArT	TGCAGCTTCAAGAGTTCAAGGACTAGGCTCTTTCTAGGCTTCTAACTTCTCTTCAACAGCTTATGTTTT	-
M064794	SilicoDArT	TGCAGTTTTTCTTCTTCTGCACTTCATTTGATGCTAACTACATTTAGCATACTCCTCAACTTATTACAG	-
M064817	SilicoDArT	TGCAGGCAAACTATGAACATATTCGTAATTTCTTCAGTGATGTTGGTGGAGTTGTTGCAATTCGAATCC	-
M064818	SilicoDArT	TGCAGGTTGGTGCAGATGATAGGTCTGTTCTGGATAACATAATTGATTCCTTAC	-
M064834	SilicoDArT	TGCAGAACATAGATGAGCAAACTCAAAGATCGTAAACTCATACTTAC	-
M064837	SilicoDArT	TGCAGGTTTTGCCATAGTAGATTTGTTTCCTTCTGCTAAATGGCTACAACTCTTGACTGGTTTGAGACC	-
M064843	SilicoDArT	TGCAGGATCATGTTGAAGGTTACCTTGAATTATCAGCAAAGACAAAGACTTACTTTGCCACCGCTGTTA	-
M064865	SilicoDArT	TGCAGGATAGGCCACAACATCTATTCAATGAGAAAAACTTCAAGTCCACAGGTATAAAAAAGTTTAGTG	-
M064882	SilicoDArT	TGCAGGAAGCTACTACCTTGTGATTTCTCCTTTTTTGAGCTTGAAACAAACTTTACCTTCATTTCGTCT	-
M064891	SilicoDArT	TGCAGCAATAACATTCGGCTGCTCATTTCCTTTCTCTGCAAAAGTTATTTTTGTTCCTTTTTTCCAGCC	-
M064892	SilicoDArT	TGCAGTTCTGAAGGGCAGCTGTAGATCTCAAACTGATAGGCAAGTATTCTGCTTCTATTTATCAATATG	-
M064913	SilicoDArT	TGCAGCCGGACCACTTGTGCGCTGTTGACGTTTTACACCTTCCGAGGAACGAAACTCATTGAATAGAGA	-
M064915	SilicoDArT	TGCAGGTTTTCAATTTATTCTAGTAGATTAGATTAC	-
M064916	SilicoDArT	TGCAGCCGTTGTCATGCCAATTATGACTGTTGTGGTTTGAATTAC	-
M064923	SilicoDArT	TGCAGAAGTCACATTCATAGGGGGGAAAAGTAAAAGCACTAGGCTCTTATTGCCTTCAACACAAGGAGG	-
M064929	SilicoDArT	TGCAGTTTATTTTGTGTGTGTGATAGCTCATGTCCTTCTGGCTTTATGAAAGTATTATCTATTTTCTTA	-
M064946	SilicoDArT	TGCAGTTGGCAAGTATACTTGAGTTTCATACTGAACGATCTCCAATCATAGGCCATGAAAATGGACAGA	-
M064955	SilicoDArT	TGCAGGTATAACTCTCATTCTCTCAACATTCTTTCTATAGTATCGAATGTTTTAC	-
M064976	SilicoDArT	TGCAGTTCCCGGAAGGCAATGTTCCTGAATGGGTCTGTAACGCTATGGAGGTAGCTGGAATCGACATTT	-
M064978	SilicoDArT	TGCAGCCTGCCTTCTACTCCAACGACTCCGGCTCGGGCCGGGGTTAC	-
M064981	SilicoDArT	TGCAGAATCACATCTTAGGAAACAATAATTATAATTTATTGAAAAACTTTATGTTCGACCAGAGCACGA	-
M064985	SilicoDArT	TGCAGAGATTGAAGTTCCTGTTATGGATTATGTATGGTTGGAATCAAATGTTTTTGGAATTGAGTTGAT	-
M065020	SilicoDArT	TGCAGCATTGCCTTATCAAACTGTATTCGAAGATTCAGATTCCTCTACAAACTAGTCAGCCAATGCATT	-
M065021	SilicoDArT	TGCAGTTCTTCTCTGCATCATGTGAAATATTGATAAGTTACTTTTCTCTTCTTTCGCTCACTGTGCGAG	-
M065023	SilicoDArT	TGCAGTAATAATTTGGTGTAATGTTTTCGATTAC	-
M065025	SilicoDArT	TGCAGCAGGTGTTTCACATATGGTCTATCTAGAGTACAATCGAAGTACACGTAAGATTAGAAAATTTTG	-
M065030	SilicoDArT	TGCAGGTAACTGTACCCTTTTACTTTATTGATTATTTGAGTATTCTTTTGTTTTTAC	-
M065035	SilicoDArT	TGCAGATACAAGATATTGCAATTTATAGGAATTTCTGCTAGTGATACTACAGCTACCAACAGAGCATGT	-
M065036	SilicoDArT	TGCAGCGTCATTGGTTTGAGACAAAAACGGTAAATTGTGTAATGCGGCGTCGTTTTTAGGGTAAAACTC	-
M065037	SilicoDArT	TGCAGCTGTTTTGAATATACCATTGTCATCCCAATGTCTTAGTATTCCTGCTTGAAGTTCTTTGGCGCT	-
M065042	SilicoDArT	TGCAGCCTATCAAAGTTACCAACTACATTTCAAGGTCTCAAATAGATCAGCTTACAACTCATGATCAAT	-
M065043	SilicoDArT	TGCAGTTGTTGTTGTGATTCAGATGTATAGATCTATTAGGATGGGGGTTTGTGTTTATTTTCACCTATG	-
M065047	SilicoDArT	TGCAGCTAGGGTTTGAAGTTTGAACCTAGCTGATCACACTTTATATTCCGCGACTCGACTCGATCGAGT	-
M065067	SilicoDArT	TGCAGAATGCAAAGATAACTGGAACGATTCATTCAATTCATCAATGTTATCAATTCCAAGCACGAACAC	-
M065069	SilicoDArT	TGCAGAACAGTTGGTGATAACGCCTTCCACACAGATGAACTTCCAGCTAAGTGTGTAAATATAGGACTG	-
M065072	SilicoDArT	TGCAGCAACAGCTAGCAAAGAGTGACAATCATGTGAAGTGTCACAATACACACTCTCTCTCTCTCCAAG	-
M065081	SilicoDArT	TGCAGAATCAGATATAGATTTCAAAGACGATTCATACCAGACTGAATGGTGCTCGTAGCTTTCTGGCAT	-
M065084	SilicoDArT	TGCAGTTTTTCCACTATAGTTGCTTATATGGGATTTATTCTCGATTAC	-
M065093	SilicoDArT	TGCAGAACAAGGTGTTGAAAATTCCATTTGGCAATTGGCTAAAGCTTACGTAACGGTAAACGACTCGGG	-
M065108	SilicoDArT	TGCAGAACAACATCAAACAAAAATCAAACACAAAGATAAAGGGTTTATTTTGTTTAGGCTAAAAAATTC	-
M065155	SilicoDArT	TGCAGTGACAGCTATAACATTCCAGCAAAGGCACAACGTTATGCCTGCATAACATCACTTTTCATCAAT	-
M065181	SilicoDArT	TGCAGCAAGTTGTGCAGGTTTTAGTTCTAGTAAGCTTTTATTGCGAAGAACCATTGCAAGCCAAAGCTC	-
M065203	SilicoDArT	TGCAGTCAATCGTTGATGTGTTGAGATTCGGACACACAACAGAGGCAAGGGAAAATGCTGCTGCAACAT	-
M065204	SilicoDArT	TGCAGCCAGATTCCTTACGGAACGTGGGGTTGATAGACGAGACTTCAACTCCTATGGAAGTCGCCGTGG	-
M065206	SilicoDArT	TGCAGCTCGGACTAATCTTATATGTCAAATAAAGTAGAAGTTTCCAGTTGGAAAATTCAGCATTACAGA	-
M065207	SilicoDArT	TGCAGTTACTCCTTTTTGAGGATTACAGGTAAGAGTACAAAACATGGCTATAATTGAATTACTGTGTCT	-
M065212	SilicoDArT	TGCAGAATTATGATGCCTGATGATCCTTGAATGGAAACCAACCCCTACTTATTGTAACAGTGTAATGAA	-
M065219	SilicoDArT	TGCAGTACTTGACAACAATAGTTATATTGCTCAGAAGATAGCATTAC	-
M065221	SilicoDArT	TGCAGAAGTTTGGAAGGATCTCAAGGACAAATCTCACTAGGGGATATTTTTCGCATTGCAGAACTTCAA	-
M065232	SilicoDArT	TGCAGAGGAGAAGATGAGGCGTGAGGTGTTTGAGGAGTGGAGGAGGTTGGAGGAGGTGAGGAAGGAGGC	-
M065233	SilicoDArT	TGCAGAGTAAGAGCATGACGAGTGTTTATTTTCTCCAGTAGAAACAACCACAACAAAATTACAAGTAAG	-
M065234	SilicoDArT	TGCAGATTTGTACTCAAAAGTCAAAAAGCACTAGGCTAAGGGAAGAAAAAAAAGATTCAATTATGTGCT	-
M065250	SilicoDArT	TGCAGGGAAGTTTGAAGTGAAGATAAAGTCAACCGTGTTGTCGAGTAACGAGTTTTGCTTAGCCAAATC	-
M065258	SilicoDArT	TGCAGGTAAGCAGCCAGAACTCGAGAAACACGTGGGTGTCGGCGGTTATGGTTACCCTGCTTTAGTGGC	-
M065269	SilicoDArT	TGCAGTAAGTAGTATGGGTATAAGCACCTTTGGTTTACTATCTAATGAACGCACCAATAGCAGACACAC	-
M065270	SilicoDArT	TGCAGATTTCTTCCAACTGAGGAGCTGTAGATATTGGAAGCAATGTGGAGTAAAGGGAGTCTGAAAATC	-
M065272	SilicoDArT	TGCAGAAATCCAAACTCAAGAATGTTACACTTGTTAC	-
M065275	SilicoDArT	TGCAGCTCCATTGTTTCTGAATAACCTGATTCACTCTTTTCCATCTTAC	-
M065277	SilicoDArT	TGCAGTGTGGTCTAGCTTTATTTGAACTATGAAGTTTCTGTGTACTGTGCGTGCAAAATTAC	-
M065278	SilicoDArT	TGCAGTAGAAGTTCCATTGCTATGATAAAGAACTTGATTTAC	-
M065283	SilicoDArT	TGCAGTGATATGTGACAATACCTAATTTCAGAGCCTTCATATACCTAATTTGGATTAGTTAC	-
M065287	SilicoDArT	TGCAGATTTGGCAAGCACAGTGAAACAAACAAATGACTAAAATTTATATACTGTGTCCACAAAAAATGC	-
M065288	SilicoDArT	TGCAGGTAAATTTCGAGGTTGCATCTCCCCTTTGATCTCTGCTTCCCCACTACATGTGAAATTTTCGGT	-
M065292	SilicoDArT	TGCAGTGTTATGTGTAGGACTAATTGGATGTTATGTAATGGAAACTTGTTTGCCTATTTATTTATAACT	-
M065294	SilicoDArT	TGCAGTAGACTACTATAGCTACTGGCTGTAATCTCTAAAACACCAAGACAAACGTGTCTTAGGAATAGA	-
M065304	SilicoDArT	TGCAGATAGGAATTGGATTGCTTCTACTTCAGCAATTGAGTGGTATCAACGGAGTTTTGTTCTATTCAA	-
M065316	SilicoDArT	TGCAGCCTTGATAGCAGAAGCCTCCTCCTGAAAAAACAACCAATATCAAAATGTGAAATTAC	-
M065322	SilicoDArT	TGCAGAGAAATAAAAATGAAAGTAGGATTGATTATTTGGAAATCTGGATAAGCAATTCTACGTGTAGAA	-
M065348	SilicoDArT	TGCAGTTTCTATGATCGCTCATCTCCGATCTACACCCAACCACGATACTTGCCTCCATCTAAAATGCTT	-
M065361	SilicoDArT	TGCAGTATTTTGGAATGTTTAGGGTGATCATTGCAGTCTGCAATGATCACTATTTGCAGTTACTCCAAA	-
M065414	SilicoDArT	TGCAGGTACCAATGAGTGTTACCATCCGTGACCTATAGGAAATATATGTGGCTTATGCATTATTCGTAG	-
M065418	SilicoDArT	TGCAGTGCACCAGTATTTTATTTGCAGTTGTGATAAGAAGTCTTAC	-
M065422	SilicoDArT	TGCAGCATTTGTGATTTGGATGATGATCATTGTAGAGTGAATTATTTTTGTTAC	-
M065423	SilicoDArT	TGCAGATTGAAATTTTGTATAATATACTAAGATTTCTGTTGTAAGTTTGGTCTTAC	-
M065429	SilicoDArT	TGCAGAAATTGAAAACTTGGATCAGTCCAAGACATTTTAGGACAAGGCTTCAAATAAAAAAAAAATCTA	-
M065430	SilicoDArT	TGCAGAGTTGAGTGTGCTGCAAGCTATAAAATTGAAGTTCAAGAAAGTGCATGACGTAGTGCTACCACT	-
M065435	SilicoDArT	TGCAGAAGTGCAGCACAGTTTGTTTTGTGTGTTACTTAC	-
M065450	SilicoDArT	TGCAGACGCATAGCCAATGTTCAACTGAAAGTTGGGTCACGAATTAC	-
M065481	SilicoDArT	TGCAGTAACACCATGTTAGGTTCATTGCTGATTGTTATATCTATAAAGTAAGAGCATTTCCAGTAGGAA	-
M065517	SilicoDArT	TGCAGACTTTTTGCAATAATTTTCAATGACTAATTTCTGTCTCATGCTCTTGGGTTACTGCTTTTGGAA	-
M065520	SilicoDArT	TGCAGAAGGCCTAAATAGGCCCAAAAGAAAAATCCAGAAGACAAAGTGGCTAGATGATTATGTTTACAG	-
M065523	SilicoDArT	TGCAGTAGTTGAACAACTGTGGGTTAC	-
M065524	SilicoDArT	TGCAGAAGCATGAAGCTAATCTGATAATTTTTCGACCAACATTCAGCCATTAGTGAAACAGTATTCAAT	-
M065525	SilicoDArT	TGCAGATAGAAATAAATTTCAGTCCAGCTCTGAGAAAGATGCGTTATTAC	-
M065534	SilicoDArT	TGCAGACAATACAAGAAATAGTTACTACGAAGTGCATATAAATCAGAACATCCTTCTCTAAAACACCAA	-
M065540	SilicoDArT	TGCAGGTTGAAAAATAATTTCAAATGGAGAAAATAAAATACACATTTACAAACTTTTAC	-
M065541	SilicoDArT	TGCAGTCCTCTAAAACCCTTCACATGCCAATTTTTCTTAGTTTCCCTAATTTAC	-
M065546	SilicoDArT	TGCAGAAGGGCTCCAATAAAGGGTAGGAAAAGTATCTGGCAGTTGTCTCCCAGCGGCAGCATATTGTTC	-
M065562	SilicoDArT	TGCAGCACCTATCCAGTACCAATCTCTTTCAGCATAAACATCAAAGTTCCTTAC	-
M065582	SilicoDArT	TGCAGCATACCAGTGGGTACCTTCGACCGAGTAAAAACTTCATCGAAGTCTTCGTCGAGTAAGCTGATC	-
M065590	SilicoDArT	TGCAGCCTTGTTGAGCCCAGTTGCCTTTTTGAGTCACATGAAAACCGCACTTGGAGTTATTGCTGCCAG	-
M065617	SilicoDArT	TGCAGGAGAACTTGCATGGATCAAATATCTTCTCTTAGAGTTAC	-
M065618	SilicoDArT	TGCAGCAAAGAAAACTAGTTACATACATTTTATTGTTTTCGTGAATGCTATTGTATGATATAAAATAAT	-
M065628	SilicoDArT	TGCAGTATCAAGGTTATAGAATATGATCATGTCGATTGTGCTTATCACATGGGAGTTTATGATTTTTAT	-
M065650	SilicoDArT	TGCAGAGAAACTTTTTTAGAAGAAAGAAAGTGAGAAATAGGGCATTGGGTACAAGACATGTTCCTTCAA	-
M065651	SilicoDArT	TGCAGCTGGAGGAATGTCGAGCAAGTGGAGGATGACAGGCTGGTCAGCACCCAGCATCACTCCCCTGGC	-
M065653	SilicoDArT	TGCAGCAGAACTGGCAAATGCCCACAAGTTCATTAGCTCTTTGCAAAAGGTAAACTACACACTACCCAG	-
M065654	SilicoDArT	TGCAGAGTATTCAAGCTGCAACCATCCATATTACATTCGTCATATACTTATTATTTATTTAGTTATTTA	-
M065667	SilicoDArT	TGCAGCCACCACATACCCTGTACTACTAATTTAC	-
M065668	SilicoDArT	TGCAGTTTCTCAGGTTATATTGGTCGTACAACAATTCTTCAGGTTGAAATTCTATCTCAATTTTTTTAT	-
M065673	SilicoDArT	TGCAGCTACTTCTTACACACGAACTCATATACCTCCTTCACCAACGCTTCATTCTATGCGTTCCAACGA	-
M065674	SilicoDArT	TGCAGCTGCTCTTGGATTGGGCTTTTCTTGGTCAACAGAAATATATTCTAAACAAGAATCATCTTTAGA	-
M065683	SilicoDArT	TGCAGTGTGAAATTCTTATCTTTACCGTTGCAAGGGCATGTTTAC	-
M065688	SilicoDArT	TGCAGAGGGACTTCCTTCTACTAAAATATCAGTTTCAAATGATGAGGTTAGCAATTTAC	-
M065689	SilicoDArT	TGCAGTGCCTATTTGAAATTTTCAGGGATGAGTTAC	-
M065708	SilicoDArT	TGCAGTAATGAATGTTAGTCAGTAGCAATGACCGGAAGAAATCATAATCAAAATACAAATTGATTACAG	-
M065719	SilicoDArT	TGCAGGACAAATGAAGAAACTTCAAAACTACAAAGATTAC	-
M065726	SilicoDArT	TGCAGTGTATATTTTCAGTCAGGAATAAAAACGAAGTCAAACTTTTATTCATTTTCTTTATATAATATT	-
M065758	SilicoDArT	TGCAGCCTATCATAGAAGATAGAAGCCAGATTTTATAACAATTTCTTCGATGTTGCATCAAGGTGGTCA	-
M065781	SilicoDArT	TGCAGAATATATAGACTTCGTGGGTTATATGAAGGCACTAAAAACCAAAACGATGAAGATCGGTGATAT	-
M065789	SilicoDArT	TGCAGCCACACCTTTTATATTTTTGGTTTCTAATCTTTTAC	-
M065821	SilicoDArT	TGCAGTTGTGAAGGTACCTGCCTGCATTTATGTGCATGATTTTTATTCCGTGTCTAATATTTTTGTGGA	-
M065823	SilicoDArT	TGCAGCAGTGCAACACCATCTTGCCATTGTCGTTGCCACCATAAACCTCATACCACTACTAGCTTGTCG	-
M065832	SilicoDArT	TGCAGAAATTATGGTATAGTAATGACCCATTTATCCGTCGAAAATCCAGAGACCCGTTTGGTGGTCAGC	-
M065843	SilicoDArT	TGCAGATGGAAGTGAATGATAGGTTTAGTTTTTGGAAAAAGTTAC	-
M065851	SilicoDArT	TGCAGCTACAACAACAATCAAGTCTTTATTCCAATAGCTGGTATCGGCTACATAGATCGAATAACGCCA	-
M065865	SilicoDArT	TGCAGCATACCCACGTCTGTTCACATACAATAAGTTCTATTATGTCATTAGTAACTCAACAATTTACAG	-
M065882	SilicoDArT	TGCAGCAGTAGGCGATGGCTTCATTTGTATCTTCTACTCAATCAAGATACGGTAAATTCTAAATTTCTA	-
M065883	SilicoDArT	TGCAGGAAAAAAAACATCATTGCTCATGCTGTTTTCTTTGTACAATGCTTCCTGACAATACATTATCAT	-
M065884	SilicoDArT	TGCAGGATTTATAGGTTATGCAGTCAACATGGTTGAGCTAGACACCAATCACTTACAGATTAGTACGGC	-
M065888	SilicoDArT	TGCAGGCTCTCTCCATCCATCATCATTGGCATCACCCACCAACCATCATCATTGATGACATTCCTCAAT	-
M065891	SilicoDArT	TGCAGCCTCAATCTGACCAGGATGGTGCTTCAACTTATGTGTCAAATGGTCTGTGAATTCGGGTTTTCC	-
M065892	SilicoDArT	TGCAGGGCTTTTTCTGTTACTTATAATTGTGCTTTTTGTTGGTTGCAGACTTCCTGGTGGACGCAATGG	-
M065893	SilicoDArT	TGCAGTATGTGTTTCTGATCTGTTTAGATTTTTGTTTGTGGCTGGGTGGGTTGGGAGTATTTTCATGAT	-
M065901	SilicoDArT	TGCAGTAGTTACTATGGAAGTAGGGAAAAGACAAGTGATGATAAATCCATTTGTACTTGGAAGAAAAAT	-
M065907	SilicoDArT	TGCAGGTTCGTAGTAAGGTCATCCATGTCTCCAGCCACATACTTTTCATTAC	-
M065912	SilicoDArT	TGCAGAAAATATTTCATCCAACTTTCCACATCCACTAATGCTGAGATGTTGAAGATTCACCAGTCCTCT	-
M065926	SilicoDArT	TGCAGCAGTGCTCCTTATGAAGAGAAGAATAGCTTTGCAAAAAGGGCTTCCTATTCTTGGAACCTTCAG	-
M065930	SilicoDArT	TGCAGTGTTCTCTTGGGATGTTGAGAACAAGTTAGACCCTTTGTTTCAGTTCAATGCCATAAAATCAGA	-
M065931	SilicoDArT	TGCAGACCAAAAGGAACAGGTTATTCAAGATGCACCTATAAGTGATCTTAGAATGGAGCATAGTATGGA	-
M065932	SilicoDArT	TGCAGTTACTGCCACAAAACTCATTAC	-
M065933	SilicoDArT	TGCAGGGAGTAAGTCCTTTTCTGTGAGAGGACTAGACTCCAATCCAGCTATGATTTTCTCGACCAATTA	-
M065940	SilicoDArT	TGCAGCATCAAATATATCAAAGCAGTTTACCCATACTGATCCAGCTTTCAATGCTCTTGTTAC	-
M065950	SilicoDArT	TGCAGGAACAAAAACTTGAGGACGAAAGCCTGCATTTCTTCTTGGTTCTTCTTATATGATATTAC	-
M065954	SilicoDArT	TGCAGGATTAGCAGAATTTTTCCGTAAATACTGAGTTCGTTTCAGCTTCTCTTCCTGGATACCTTGAAT	-
M065974	SilicoDArT	TGCAGGATTCCATAACAGACAATGTGGAGGAACCAATAAATGTATACCTTAC	-
M065976	SilicoDArT	TGCAGGTGAAGCTGGTCTCTGAATATAAAGGTGTTCTACACAAAGTGCTACCTCAAATACGACAAGTAT	-
M065998	SilicoDArT	TGCAGTGGTCTAAAAAGACTAGTGTTTTATTTATATATCGATTTTAC	-
M066019	SilicoDArT	TGCAGCTAGGTGAGTTGTAGCTAATTTGTATATTTTTTATTTATTCATTTCCTAATTAC	-
M066038	SilicoDArT	TGCAGTGGAAGCTTCACTTATTCGAGCTCGAGGGGGAGTTGAAAATCGACCCTCCTATCAAATATGTTC	-
M066054	SilicoDArT	TGCAGCAAATCAGTGGGGGCTCAAAGGTAAGCATATAAAAGTCTTACATTTAC	-
M066059	SilicoDArT	TGCAGAGAAGATAATGGAAGCAGAAACAAATGTGGCAATGTGATTTTTGGACAAATGAAAAAAGACACA	-
M066060	SilicoDArT	TGCAGTATCATATAATATTTTTATTGTATCCCAGAAGATCATAAGAGTAGTTTATAAGACTCCTTCAGA	-
M066067	SilicoDArT	TGCAGTTTTCAACAATTTTGTAGATACTTAGGTTTAGTTATATTTTATGGTTCTTAC	-
M066069	SilicoDArT	TGCAGAAGTGAAGAGACTTCAACAAGGTACAAGCTATCAAAAAGATAAAGATGAAAAGGTTTTGAATAG	-
M066070	SilicoDArT	TGCAGACAGGGTTATAATGAGAAAACAGCATAACGTGAGAATGCTAGAAGGCAAAAAAAACATTACAGA	-
M066102	SilicoDArT	TGCAGCTATAATTTGTAAATGAGAGAAAAATGTACTTACATCATGATGACACTTCCATCACAGTGCAGA	-
M066117	SilicoDArT	TGCAGCACATCCTTGGTTGAGGGACAACAGCCACCCTATCCCTTTGGATATATTAC	-
M066118	SilicoDArT	TGCAGTCATGATTCCTTCATTTCTTGTGCCTTTGATGGGTGGAAGTGATGTAAGCCATTCACTCCTAAC	-
M066122	SilicoDArT	TGCAGATGCACCACAGAACAAGCTAACAAATTGTCCCATCCTTTTCTTCATCCTTCTGTCATTCAAACA	-
M066125	SilicoDArT	TGCAGTAATAATAAAAAAAAATTATTTATGAAGGAAAAGAAAATTCATAACTAGCCACTCCACAAGTTA	-
M066126	SilicoDArT	TGCAGTACTGAGATTTCTGGCAAAGCATAGCAGATTGATCCATGTGGAGAGAATGGCAAGAGGAAATCG	-
M066132	SilicoDArT	TGCAGGTGTATAAACTGTACTAACGGCACCGTATTGATCACCTTCCGGATTTGGCAAACTCAACTCAAT	-
M066135	SilicoDArT	TGCAGAAGAGAAGGCAATCAAATAGAATCCAATTAC	-
M066137	SilicoDArT	TGCAGAAAATGCAATGCAGGAATCCAGGCAATACGCCAAGCTAAGAAGGCATATGAAAGTAACAAGTGG	-
M066142	SilicoDArT	TGCAGTGAGTGCCATAAATAAAAGAACAAAATGTTCAGCAAGTATAGTGGACTATTAGCATCTGCAACA	-
M066168	SilicoDArT	TGCAGCATAAAAAACAAAAGCTCCCTTGTTAC	-
M066172	SilicoDArT	TGCAGGCGTACTGAACCTTTTATTCAACCAAATTTGAATCTGCATGGTTTGTCGTGTTATTTCTAAGGG	-
M066173	SilicoDArT	TGCAGGTCAATATTCTGCTGGTCATTTAC	-
M066175	SilicoDArT	TGCAGTTTCAACTTGTACCTATAAATGTTTTTGTTTTCTTGTTGGACTCATTTATTTAC	-
M066184	SilicoDArT	TGCAGTGAAATGCAGGTTATGGTCTTGAATTGCAAATTCGTATTCCATGGAATAAAAATCAAAAGGCAC	-
M066205	SilicoDArT	TGCAGCTTATAAGAGATTGCAAGAAAAAGCATGCATGTGCCAGGAAAATAAGAATTGTGTTGTTAGAAG	-
M066206	SilicoDArT	TGCAGAATCTTTAGCACAACAGCAATTGTAATTTCCAACTGGTAAAGAAGGGGCGGGGACGCAAAATCC	-
M066216	SilicoDArT	TGCAGCGTACATGATCATGGATTCAATATATAAGTGTTTTTATACTATCACCAAATTATTTACCATTGA	-
M066222	SilicoDArT	TGCAGATACTGGATGAATTATAAAAGAATAAAATTTCAGTCATGAAGACTAATCTGTTTATCCATATTA	-
M066249	SilicoDArT	TGCAGGCTGTAACAACAACGAAAAACATTTAC	-
M066250	SilicoDArT	TGCAGAGTTATGGAAAACACCTGTATCTGATTTTGGCCAAAGCTCGATAGCAGTTCAAGAACTCGGTAC	-
M066251	SilicoDArT	TGCAGGCTTCTAATGCTTTCCTACACCAAAGTTTGTTTATGCTAAATAATTCCTAATTCTACAGTTTGT	-
M066256	SilicoDArT	TGCAGACAAAGAAAGGAGAAATTAGGCCCCCTAAGCTAAAGACAGAGGATCCCAACAAATCCTATGTTC	-
M066257	SilicoDArT	TGCAGATATCTGATATATACATAATTTTTAGAAGTAGGATTTGGTTTTTCCTAGCAAAAGACAATGAAA	-
M066258	SilicoDArT	TGCAGGAATATCTTCAGCAGTATGTACATCAACCTCTGAGTATGATGTAGAATCATCATTGTTCACTTG	-
M066259	SilicoDArT	TGCAGGGTAAGATACCCTTGATTAGGCATGTTTATTGTTCCAATAATAGATTTTGTAATGCCATTACCT	-
M066260	SilicoDArT	TGCAGAGTTACCAATAAATGCTTCACTTCTCTTGTTTCTAAGAAAACAAAAATGTGTATACTAGATCTC	-
M066264	SilicoDArT	TGCAGAGTTGCCGAATCTCACTTATGTCGAACAGGGAAATCCGATCAGCATTTAC	-
M066272	SilicoDArT	TGCAGATTGAGGTTTGGTTGCAAAAGGTTGGTTTCCTCTAGATATTTCAAATCCACAGTTTAGTCCGGA	-
M066273	SilicoDArT	TGCAGAGGGATTGGCACGTTTTGCTGCATGTTTCTTGTTCTTAGTTTTTGTTTCTCCATGTATGCACCG	-
M066278	SilicoDArT	TGCAGTACAAGCTTCAAATTTTTATCCAGGTAAACCAAACTTTCATTCCTTGTTCTTTCAATTCCAACC	-
M066292	SilicoDArT	TGCAGTGTGCAATGCTTAGTCCTGTTTTCCGTGTCAAAGAATATGAGGTTTGTATATAAAGCAAAACAC	-
M066299	SilicoDArT	TGCAGAAAATTCAGCTTCCAGTGTGCATTGCTTGAAGTTCATATGCTGTGATGGAATTAC	-
M066301	SilicoDArT	TGCAGCTATTTTGTGAAATACCTATCTACCTTATGGTGCTGGTATGTTCATATCCTTACTTTCATAAGA	-
M066313	SilicoDArT	TGCAGATCGGATATGGGAAGAGCAATTGATCCACGAACGTCATGATTAC	-
M066316	SilicoDArT	TGCAGCAAAATGGGCCACGCTTCTCGCATATCCATGCTTCACATGTAAACCAACCTGATTTAC	-
M066319	SilicoDArT	TGCAGCATGAAATACAAACTACTCCTTTTATTTTATTTTTCTACTCATCTTTTTATAGAAAGCAACTAA	-
M066330	SilicoDArT	TGCAGTTACATTACTAGGGGAGGTAGGGTTTATGTTTATGTATTTTTTTCTTCCTGATTTTCAGTACCA	-
M066340	SilicoDArT	TGCAGTTCCGAATATATATGCGAACGCGAACACGAAAGTAAACCCAATTAGCACCAGAGAAGCCACCCA	-
M066350	SilicoDArT	TGCAGCCTATTTTTCTCACGATTCTCCCTTTTTCTAAGCATGATGTTTTTAC	-
M066361	SilicoDArT	TGCAGGAAAATGCTTTGGAACGTACAAAGCTTATGCAGATATTTCAATCCTCTTGCTGTGTGAAGAGCA	-
M066363	SilicoDArT	TGCAGTTTGATACCCAATATGTTAGGCAGCTGCGAAAGAATTTGGGGACTGAGGTTGTTGCTTGGAGTA	-
M066401	SilicoDArT	TGCAGGTGATATAGAGATACTCCACACAGATACCCTCATCAAGGAGGTATGATCATACACAACTGAGAA	-
M066402	SilicoDArT	TGCAGTCAAAATTTACAATTTTGAATTGTTTGAATGAGGGCCCATTTGTCACACATTTCTGCTGTACAT	-
M066403	SilicoDArT	TGCAGGATCATTTGCAATTTTCAACATGTCCCAAACACGCATATACATAGGGCACACAATATCTGTGCA	-
M066445	SilicoDArT	TGCAGCTCATATAGCCTTCATTTTTTGTGGCTATGATATATAAATTTTGTTTATTTGATTGGCCCGTAA	-
M066448	SilicoDArT	TGCAGCCTGCATCAAGTGCAAAGCTCTACATAAGTTATTAC	-
M066463	SilicoDArT	TGCAGGGATGATTCCGACAAAAGAATTGTTCCGCAAAATGCTGCAACACATTCGCCACTATATTATTCG	-
M066480	SilicoDArT	TGCAGTCACTGGTTGAACTCAAAGATGTGATTACACTCGGAGAAGTTTACACTTTTGGTGGTTTTTGGC	-
M066482	SilicoDArT	TGCAGCATCAACAGCATGACCACCTTTCCTAAGCATTGAAGCACCAATCTCAGAACATCTACCATCATC	-
M066485	SilicoDArT	TGCAGTTCTCAAATTCGTTTTCTTTTTATGAATGTTAGTTACTGTGATGAAGATGATGATTACTATTTA	-
M066487	SilicoDArT	TGCAGTAACACCAGGTCTGAAGTACCCAAGTTACAAAGTATACATGTGTTTAGAAATAAGATACGGAGA	-
M066488	SilicoDArT	TGCAGTAAAAAGATTAGAGTTTATACTTGCGGCAATTATGCATAAATTTAC	-
M066490	SilicoDArT	TGCAGCAAAACAAGAGGGGGAAATGGATTTCATTTTTCCGGAATTCATAGAATATATGCATTAGTGATA	-
M066491	SilicoDArT	TGCAGGTAGTACGATGAAGTATATTGTTATTATAGTTACTAATAAGAGACTAGTGCAGGTAGAAATATG	-
M066494	SilicoDArT	TGCAGAGATGAGGACGCGATGGCTTTGCAAAAAAAATTATAGTACTTCTTTATAGGTTCCATGGTAACA	-
M066496	SilicoDArT	TGCAGGAATAAAACTCTATGTACAATTGATCATTTCCACCGTAGGTCCTTTAC	-
M066497	SilicoDArT	TGCAGCAGAAGCAGCAGCAGCAGAAGAACATTACTGGTGTACAAATTCAGACAGGGCTGGTGAATCACC	-
M066498	SilicoDArT	TGCAGCTACTGCAATTCTGCTTTCGTCTTTCTCCTCTCTAATTCTCTGCACTAGGCGATTTGATTTGTG	-
M066500	SilicoDArT	TGCAGATCTTGTCAAGAGGTAAAAACACGCAATCACATAACCGGTGCTAAGTAGTAATACTTTTGATTG	-
M066504	SilicoDArT	TGCAGTGAATAGGGGTGCACCATCAATTTGTTCTATGCTTGTTATTCTCAACAATTTCAGAACAGAAAA	-
M066526	SilicoDArT	TGCAGAGTTGCATGCTTTATGGGAAGCAAAGCAAAAGTATACAAAAACAAGAACAAAAGAAAAGTGAAG	-
M066530	SilicoDArT	TGCAGGTGATGAACCTAATTGGCGATGTAAAGGGCAAAGTTGCAGTGATGGTGGATGATATGATTGACA	-
M066534	SilicoDArT	TGCAGTGTTATGTGTATATATTTCCTGATGCACAGCCTAAGCAGTCTTTGCATATTGTACAGTAGACTG	-
M066544	SilicoDArT	TGCAGTTTGGAAAATACTAAGACAAAATGTAAATTACAGCTATGTAATTCTCAATAATATCAGTTATCC	-
M066547	SilicoDArT	TGCAGCTTCTTCATAGGAATCAATTATGACAAATCTAAATAACTTTAC	-
M066553	SilicoDArT	TGCAGGTTGATATCCACCATTACGAGCCAATGCACATGAGATGCATAAAGCAAACACAACAAGAACAAC	-
M066554	SilicoDArT	TGCAGTACTGCCTAAGGTGTAAAATTGGGTTTCAGTCAGGTTTGGGGATGATAGTATTGTTTTTAGCCC	-
M066564	SilicoDArT	TGCAGAGCAAATCAACCACACATCCATAGTGCTCTAACCAGGGAGAAAATTTGTAGCTAGGACTTGCCA	-
M066633	SilicoDArT	TGCAGTTGCTATTTCATCATTTAGTCTTCCTACTTTTTCCTTCAGGTCTTCGATATACTTTGATGCATC	-
M066642	SilicoDArT	TGCAGCAACTATATGAGATTTGTGCAAGACTAAGCTGCAAATATGACATGTGACTGTCTGAACTGAAAC	-
M066661	SilicoDArT	TGCAGTGGTAAGTGGCCACTACATGTACCCCATTCTTAC	-
M066674	SilicoDArT	TGCAGAAATGGAAAATGGCCTGCTTTAGTCATGTAATTGTTTTTTGATTTGTAACTCTTTGATTACAGA	-
M066693	SilicoDArT	TGCAGAAATATATGTTTTGGGCCTGAAGTACAAGGCCCCTGCAAAGATTGATCCCCGACTTCTTGATTT	-
M066694	SilicoDArT	TGCAGGGAGCTTTATTGAATATTTTGAGGGTCTAACCTATGAACATGTCAACTTCATTTTTTCTGGTGC	-
M066695	SilicoDArT	TGCAGTACCCATCGAGAATAAAATTGCAAGTGATAGTATCTGGTTGGACACCATTTTGTAGCATGATAT	-
M066697	SilicoDArT	TGCAGATTTGAAACAAACAGTATGAAGTTTGCGCCGCAGTTATCAGACACTTTAC	-
M066698	SilicoDArT	TGCAGGTTGTCAAGCTTCTTGCATATATCAGTGATAAGGACCTTTTTGCAGAATTTTACAGGTCAAATT	-
M066700	SilicoDArT	TGCAGAGATGAACCGTTGGAAGATTAC	-
M066706	SilicoDArT	TGCAGGTCTTTGAAGAAGTTACATTTATATTCCAACCAACTGTTGGGAGAAATTCCTGATAAATTGGGA	-
M066715	SilicoDArT	TGCAGAACCGTTCCTATTTATTTGTGCATGCTCCATAGGTAGCTTTAC	-
M066721	SilicoDArT	TGCAGTTTCAACAGTTAGTGGTTGGGTTTTTTCACTCACACACCATATACTTTTTTTGGTACATTTACA	-
M066745	SilicoDArT	TGCAGTTTCTTGTTGAAAACTTCTGAATTACATTGTGCCTCTTCAAAATGAAAAATAACACAGGCATCC	-
M066754	SilicoDArT	TGCAGGCCGATATTCAGGATAGAGGCGGCCAGACCTGTATCGAACTCCACACGCATTGCATAATGTCTT	-
M066755	SilicoDArT	TGCAGGTTCTGGCAAGCCTCTCTGGGGCCTCCATACATGTTGTTGGGGTTCAAGAAGGCCCTTGTTGTT	-
M066756	SilicoDArT	TGCAGACAAGGTAGCATGCATTAC	-
M066757	SilicoDArT	TGCAGCAAACTTGACTGAAGGAAGTTTGCATGATGCATGCTATTTAC	-
M066761	SilicoDArT	TGCAGATTTAGATAACATTCTAATAGTCGAGTCAGATAAGCGTAGAAAATGGACAGAGTATCAGACAAA	-
M066764	SilicoDArT	TGCAGCAGAGACAAGTTTCACAAACATTTGAGCCTTCTTCTATTATAAATTTCTAATTTCTAATTACAG	-
M066765	SilicoDArT	TGCAGTACAATGATGCACCTCTTCAGCAATCACTAGTACATGGTTTATGAATCCCTCAGAATTAGACAA	-
M066780	SilicoDArT	TGCAGTTCCTCTTTTACTTCCAAGAGAATGTAGAGAAGCATGTGAGATTAC	-
M066797	SilicoDArT	TGCAGTTTTCTTAGCTGTTTAGGAGTGAAAATAAATGTGGATAATACACCTTTTTTCTTTTTTATCAAA	-
M066833	SilicoDArT	TGCAGGCAAATGAAGATGACAAATTTTTATTCTTTAGGTGTTTCTTGTGTGTATAATACTAAGATATTC	-
M066835	SilicoDArT	TGCAGTAGAGGCCAGAGAGAAACATGTACTTCCGATCAGTAAAAGATTCATATACTATTTTTTGTCAGA	-
M066836	SilicoDArT	TGCAGTTGAATGGTCTTCACCCATTTGGGCAGACCAAATGTTCTAACATCATTCACTCAGTTGGTCAAG	-
M066843	SilicoDArT	TGCAGCATTGGAGCCTGCACAGGACTACTCATTGCTTTTTGCCAAAACCTGCACCACTGCAACATATTA	-
M066844	SilicoDArT	TGCAGCATTTGCCTTGAAGAGCGAGGTGTGAATTTTTTTGGTACCTTATATATTGTTCACTTATTCATT	-
M066846	SilicoDArT	TGCAGGAAAAAGCAAAAGGAGAAAGAAAAAGGACGAAAACTATTCGTTTCTTGAGAATCCAATTTTCAG	-
M066857	SilicoDArT	TGCAGTGACAACCATGGCTAAAAGACTTTGCTATGGTTTTTAC	-
M066860	SilicoDArT	TGCAGGTCTTCATCCTCATTTTATATGTTATGGCCTTCTCACTATTATCAGAACGATAATCTGTCGTGC	-
M066863	SilicoDArT	TGCAGAAAGCTTTCTCTCCTCTGCATCACAATGATAAGTGATAATTATAAAGTACATATAAAAATTATG	-
M066879	SilicoDArT	TGCAGGCACATAATCCAGCTCTGACAAATTACATGTCAATACAGACAGACATTACACCTCAAATGCGGG	-
M066880	SilicoDArT	TGCAGCTGAATAAAAAGATAAAGATAAATATACCCGCAACCTCCTAAAAAAGAAGACATTAC	-
M066881	SilicoDArT	TGCAGATGGTTTCAACGTGGAGCCTTCAAATGGTGTGGCCTTATTGAATGATAATAAATTGTGTGAGGT	-
M066883	SilicoDArT	TGCAGTTTTTTTAGCTAAACAAGCAAGCTCAAAGTTGAAGTTAC	-
M066892	SilicoDArT	TGCAGGGAATAGATAAGCTATGTCATAAATGGGTTCCACAATCCTGATACATGTCGTCTTTGTATGTAT	-
M066901	SilicoDArT	TGCAGAAAAATAATGGATATTTATCACAAAGAAGTAAATATGGTATCTTACATAAAGAGGAAATATATT	-
M066920	SilicoDArT	TGCAGCTTTTGCAAAATATCAACATATCTCATAACAATAAGACTGAATCAATCAGCAAACACCATCTGT	-
M066924	SilicoDArT	TGCAGTAAATGGTATGTATTAGAAGCATATTTGCTCTTTAGCAGAGACATATAAGCCGAAACTTACAGA	-
M066927	SilicoDArT	TGCAGCCTTATTTGAACAAAATTTCTTTAC	-
M066930	SilicoDArT	TGCAGGGTCGCAAGTATCAACTTGTTGCTACAATTACTCACCATGGATGGGAACCTTCAAAGGGGCACT	-
M066931	SilicoDArT	TGCAGTTTGCAAAACTAAATTTGACATATCTACAACATGATTTGCTAAAGGAAATCATAAATGTGCGCA	-
M066937	SilicoDArT	TGCAGTGGATTGGTGGAAGCGTGAGGGTGCACGGATCAAGCAATAGACGTGGATGCACTGGATCTTTGT	-
M066952	SilicoDArT	TGCAGTGCTGTGTTCATGTGGTATTGGAATTTGTGTCCCCTGAGAATGTTACGGAGTGTGTCAAATTGG	-
M066962	SilicoDArT	TGCAGTTTTATTATTGTTTATTCACTCACCATGATCTTGACATGTAAAACTCTTGAAATGACAAAAATA	-
M066972	SilicoDArT	TGCAGGGTGCTATCACAAAGAGGATGACAGCTATAGAAGAGATGGCTGGCATGGATGTGCTTTGCAGTG	-
M066973	SilicoDArT	TGCAGGTAAATGGTTTTCTTTTCACTATTATTTTTTGTTAC	-
M066980	SilicoDArT	TGCAGATTTAGGACAGAGAAAAGATGTGTTGTGCAGTTTCTGACAAGTCACAGAATGCACATTTTTCAT	-
M067009	SilicoDArT	TGCAGGAAAAGCATGGTATCAAACTATGGTATCTGACTCTGATTACGCTGAATTTGACAACTTCTCCAA	-
M067015	SilicoDArT	TGCAGCCAATGGTTCAGCTTCAGCGTCTGCTTCAGTCAGGAGTGACTCACAGTCACAACGCCCACCTAA	-
M067037	SilicoDArT	TGCAGCCTGCATGTAAAACTCAACCACAATTCACGCAGCCTTTTCATAATACAAATTTTTCTTCTACAA	-
M067050	SilicoDArT	TGCAGAGATTGAGCTTTCAGCAATTGCTCTTGTCGAAGCAAAGCTGCCTGGTCAATGCGATCATATATT	-
M067051	SilicoDArT	TGCAGCAGTTAGAACACAAACGATGATCTTAC	-
M067052	SilicoDArT	TGCAGGCAGTGTGTCATGGATGCCGCCGCGGAATTTTCGATGTCTTGTTGCGGAGGTAGCATAGGGGAA	-
M067054	SilicoDArT	TGCAGTTCAGTGCAAGATGTTTCACCGAGTGGGGTTTAGAGATGATGAATGTACGCAGTCTTTTACAAG	-
M067055	SilicoDArT	TGCAGGAGGCATGGTGAGATAAATGCAGAACAACACTGTTGAGAACACGAAGAACACGCCAATGGCTAT	-
M067061	SilicoDArT	TGCAGCAAACATACAATAAGTCTGCATCCAGCGTATTGAAAATACTGCACCCCAACCATTGCAACCAAT	-
M067072	SilicoDArT	TGCAGGGAAATCACAACCTTGACTGCAATTACGACCGCAACCGCGATTTAC	-
M067073	SilicoDArT	TGCAGATGTGGGAGAAGCTCTTCATATGGCCTCGGTCGGGGATACAAGAGCACCGGCTGCGACTGTTAC	-
M067081	SilicoDArT	TGCAGAATCATCAAAACAAGCAGCATATTGAAAACAAGGGTTACCTATTAC	-
M067090	SilicoDArT	TGCAGGTGTTGCATTCACCAAAAATCTGATTCACTTATATGCCTTCATTGGACCAAGTGAGCTAACCGA	-
M067092	SilicoDArT	TGCAGCCACATGCTATTTGATAGGCCATCCCGGTGGCTGGTGCAAAAGGCGTACGGATTCTGAAATCAC	-
M067095	SilicoDArT	TGCAGCTACCGGAAACGAGTTGATGAGTCATATGCACTTATTTTTACATGATTGGTGTTGTATACACAT	-
M067098	SilicoDArT	TGCAGAAACTCAAGGTCATTTGCATTTCACAAGTGAAGAGACTATTACTAAGATTAGAACCCATGACCT	-
M067099	SilicoDArT	TGCAGAAGACTCTCTTACTCCAAACGAACATATAAGAAAATGGAAATTTGAAAAACATGTTTAGTTTTA	-
M067103	SilicoDArT	TGCAGATCTTTTTCGAGGAGCATAAGTAACGGGCAGAGATGATTTTACACTCATAGTTGCAACAGGGTT	-
M067112	SilicoDArT	TGCAGAAATGGGTTTGGGCTCATGTGAAACTACAATCTGACATCATAAACAAGTTACAGTAAGCTATGT	-
M067144	SilicoDArT	TGCAGTTTCTTTATTGAACCCCTTGATGCAAGTTGGATGTGACATAGATCCTCAGACCAAATCATGATT	-
M067237	SilicoDArT	TGCAGTATTGAGAATTCATCATTACAGTACATGGAGAGTGGAGACGTAATATTCCATAATAAGTTTACA	-
M067247	SilicoDArT	TGCAGAGAGAGGAGCAGATCGATTCAATAATAGTGTTCCAGTTGTTACAATATTTAC	-
M067248	SilicoDArT	TGCAGCGATGCAGCCTTGGTAACAAGGAACTTGTAGCAATGATTCGACCATAATGGGCTGAGACATGTG	-
M067257	SilicoDArT	TGCAGCAGTTTTACATGGTCCAGTTGCATAAATATCCCAAGTGCAATCGTCAGTGCATAAATCTCTCTT	-
M067264	SilicoDArT	TGCAGAGTGTTGATTTGCTTCATTAC	-
M067267	SilicoDArT	TGCAGCATAACCACATCAAGCCATATCAAACCACATCGAATTCAACTTTTTTTAGTATAAAATAATTCA	-
M067277	SilicoDArT	TGCAGTGGATCATGAACTGTTTTTTTGTTGCTCTCTTTGTATTATTTATTCTAGAGATAAAACCTCTAT	-
M067283	SilicoDArT	TGCAGAAACTCTATTTTTTTACTATAATGCTTTGTGGTTTAC	-
M067289	SilicoDArT	TGCAGCGGTTCCGGTGAGAGCGATAAGGAATCCACCATTGTTGTTGTTCTTCTTCGTTTTCTCCATTTT	-
M067291	SilicoDArT	TGCAGGTAAAAAAATTTCTTCTTTTTCTTCCACGCTGTGCAGTTCTATCCTTTCTCATATTCATCTTAT	-
M067303	SilicoDArT	TGCAGTATCCCTTTGTCTTTCCCACCGAGCACCTGATTGCTCTCGTGCATCTCTCCGAGTTCTAGTACG	-
M067304	SilicoDArT	TGCAGAAGAAACATGCATGATGGAAATCAGGTCAGAGATCAACCAACACACAGAAAGGATAAGAAACCT	-
M067320	SilicoDArT	TGCAGCCTGAATATCACTAGAACTTGAAAGTGCCAATTTCACAACCACAACCCCTGAAACAAATCAATG	-
M067321	SilicoDArT	TGCAGGCAATGGTGGAAGGTTAC	-
M067324	SilicoDArT	TGCAGGAATTGAAGCTCCAAGGGAGGTTCAATCAAGTGTTTCAAGAAATCAGGTCCTCCCAACATCAGA	-
M067325	SilicoDArT	TGCAGTTGAATGAGCTGTATAAATTGGGAAATGTATTGTGTGCAGTCACAAAAATGATTGCACCAAATC	-
M067328	SilicoDArT	TGCAGAAGTTGGCCTACTACTACTAAGTCTGATGACAAAGTTTATTTATCGACCTACTTGTAATTTAGT	-
M067335	SilicoDArT	TGCAGCCGACGCAGCCGCAGATCATGGCTTTCGGATGCGGGGCTGCTGCACCTGGGAACCCGGTTTTCT	-
M067336	SilicoDArT	TGCAGTTGCAATTGCTATTGCAACTATTTCAATTGTAATCATTGCGATATGAATTGCGGCCATGGGATG	-
M067340	SilicoDArT	TGCAGAAGCCGGACTAAAGAGGGTAGCTAAGAAGGAGGGTAGGTCGGATTGATAGAGCCTAGAGGTAGA	-
M067350	SilicoDArT	TGCAGCTAGCTGACCTCATCCCAAAGATCACAAGATACTTAGCTTTACAACTATTCACTTATGTTATCT	-
M067360	SilicoDArT	TGCAGTGTCATCTTGTGGTAGGTCAAGTTGAATGTCGATTGGAGCTGTAATTTGGATATTAC	-
M067379	SilicoDArT	TGCAGTAAAAATGGCATGCCCATGCCCTGGTTTCATTGTGTTCAAGCATATTGCACATATTCCCTACAG	-
M067386	SilicoDArT	TGCAGACACTAAGAATCCTCAAGATTCATGAAGCAGCCTTGGATGCTGATTTGCAGTAGTTATTTTAGT	-
M067419	SilicoDArT	TGCAGGAAGTGTGAAGGACTAACTATTCTAAGAGCTTAC	-
M067439	SilicoDArT	TGCAGTCGTATTACTTAGGGCTCATAGAAGTTTTGGTCTGTAAAATAACTATGAATGAATTAC	-
M067464	SilicoDArT	TGCAGCATAATAGTCTTCCCATGTGGCAGTGGGAATGTGGTAGAAGGAGAACTCAGGTAGGTAGGAGTG	-
M067469	SilicoDArT	TGCAGTGCACATAAAGTACATGACTCAAGGAGTGAACTAAAGTAGCAAAAGCCAAGATGTAAACTACTG	-
M067471	SilicoDArT	TGCAGCAGAGTCAATTTAGAGTGGCTTGGTGATCCCAAAAATTAGTATATGCAACTACACACCAAAAAG	-
M067506	SilicoDArT	TGCAGGCCATCATAACAAATTATCAATTTGAAGTATTCCTCAAAAACTCACAATTCTACTCAACAATTC	-
M067507	SilicoDArT	TGCAGGGTGAGGCAGAAACATCAAGTGCTTTGTTCATGTCTGGTCACTTTGTCTTTCCACCCATTACAG	-
M067510	SilicoDArT	TGCAGCCATCATATATGCTCTCAAATTTTAGCTTTGATAGGTGTCAGGCCAAGTATGAACCCAAGCACG	-
M067517	SilicoDArT	TGCAGCAGCAACATTGGCAATGCCACCACTGCTGTTTTACAAAATATACACTGAAAAGGCTTGAGAGTT	-
M067519	SilicoDArT	TGCAGTGAAGGAAAATATGATCCATGTCCTCTTGAGAATTAC	-
M067523	SilicoDArT	TGCAGTTGACTCTACCTTATTTCAGCCCTGCCACGTTAGAAGATCAATATTGATGAATATATACATATA	-
M067531	SilicoDArT	TGCAGTGAAAGAGCAATATCATAAGATGCTAACCTACAAAGTAACAAAAAAATGTATTTTTGACAGTTT	-
M067537	SilicoDArT	TGCAGTATAAACAATAAAGCTTATCAGTTGGTCATATGAGAAAGGACATGTTAC	-
M067544	SilicoDArT	TGCAGAGCAATAGTCTGCCTTTGACTTTCCACTATCACGATCTGACTTGGATGCTTCCCTTACTTGCAC	-
M067545	SilicoDArT	TGCAGCAGCAGAATATCCTCTTGCATGATTCATCGGTTCTCCCATCGTCCACGCGTCGAGCCGAGGATC	-
M067546	SilicoDArT	TGCAGTGATGCAAACCAATGTCTACGGCAGGAAGTTACTAGAGAAGTTTGGGAGTGAGAGACTAAGGCG	-
M067554	SilicoDArT	TGCAGAGTCACAAACTCAGTGATTTTGTCTCAGCAGTCCAGAGTTAC	-
M067582	SilicoDArT	TGCAGCAACAATTGCAAGCTTTAC	-
M067584	SilicoDArT	TGCAGGGAATTTCTTTGACCCTTTGCTTAC	-
M067604	SilicoDArT	TGCAGAAAGGTGGTTTTTGAAGTTTGGCACACTCAAATTGTTGGCTGCTCAATGTTTAGAGTCTCTCAG	-
M067609	SilicoDArT	TGCAGCTAACCTTGCCTCAGCAGCATCACCACGGAACTTGAGAGCAGCAATTCCAGAACTAGCCTTCTT	-
M067614	SilicoDArT	TGCAGGCAAAGAAGAAAGTCTTGTTATATGGGTAATGCAAATTATCCTTATAAGAATAACCTGAATTTG	-
M067626	SilicoDArT	TGCAGTAAGTTTCCACAAAAATGATACAGACATTTGACTTACTCAAAATATATAAGAGAAAGCAAGTAT	-
M067635	SilicoDArT	TGCAGAGTGATTATTGCCATCAATGTAATCAATAGATAAATGGGCTGCAACTTCTTGTTCATTAC	-
M067638	SilicoDArT	TGCAGAATCCACTATAAGAGTAGCCGGTATTTTCTCATGCACCAACTCATAGGCGGTAAGTCTTGATCC	-
M067644	SilicoDArT	TGCAGGCGGACGCGACCGCCCATTACTAAGGACCTACTGATTTCATTCTTCTTGCTTGGATTAC	-
M067648	SilicoDArT	TGCAGAATAGCGGTCTTCCTTGGACAGCACCAAGGAAAGGATTGAGTTTGGATTTTGGCAGTCTGACAG	-
M067662	SilicoDArT	TGCAGAATTACATGAAAGAGTAGTGGAAGTGTTCAAAAGTTCCAATGCATGTGAGTGGTGCTTATCATG	-
M067666	SilicoDArT	TGCAGAGACTAGCTTATATAAACACCATTGTCTACCCATTTACATCCCTTCCTCTTGTTGCCTATTGTT	-
M067675	SilicoDArT	TGCAGTATGAGAGCAAGTGCTCTTTGAAACTTTTCCAGTGGAAGGTCCACAAGCCGAGGAAATATTGGT	-
M067676	SilicoDArT	TGCAGTCTTTACCGGTTCTGAGGTAAGAATATATATTTGACCACATCTAAACATGTCTTCGATGCAAAT	-
M067677	SilicoDArT	TGCAGCTAAGCAGCTTGAATACACTACTTTTAC	-
M067678	SilicoDArT	TGCAGACAAGACCTTCCGGGCTATCATTGAATAGAAGCTCGTCGAAGGTTTCATCAAGTATGTATATCC	-
M067679	SilicoDArT	TGCAGCCCTATAAAAAATTGTTATCCCAATTATGTCGTACAAATAACATTTTTTCTTCTAGAAAAGTGA	-
M067680	SilicoDArT	TGCAGGTCCAAAGCAAACATCGGATGCTTGGGCTCGGATTCTGACATGGGAAAAGTTCAACCTTGACTT	-
M067681	SilicoDArT	TGCAGGTGCACTCCACCCATTTCCCATTCATTTCCCTGCTCCCCTTGTATGGTCTCCTATGAGCATGAC	-
M067687	SilicoDArT	TGCAGCAGTACTGATCTGACCCAAATCCCTCACTGACTCTTACATCGAACTACACCAATATCACCTCTA	-
M067707	SilicoDArT	TGCAGGACCAACATATGGCAAAACTACTAGGAACCAGAATGTCTCTTTTAC	-
M067709	SilicoDArT	TGCAGCATAGACTTTTGCAAGAGATATCCAATAATTGGGGAAAATAATGTGTGATTGTGTTATATTGGT	-
M067711	SilicoDArT	TGCAGTACAACAGGCTGCCAGACTACTCATTTGATTTTCTTTCTTTCAGCAATGGAGAAAAGGGTGATG	-
M067712	SilicoDArT	TGCAGCCATGGCAAATCCTTCGACGAAAACGGGGAGTACTGAAAGACAGAGGCCGAGTTAC	-
M067715	SilicoDArT	TGCAGAGAGATTCATCATTGAATGTTTCAAACTTTCAGAAAAATACATATTATGTTTTGAGAATAATGT	-
M067722	SilicoDArT	TGCAGCAGCATGTAAAATGCATCCAAAACACAAAAAATATAATGCCAATTAC	-
M067726	SilicoDArT	TGCAGTGCAACACAGATGCTAAGATCCATAATGGGAGATGATAAATAGTGCCAGATCTTCCCTTTCAAA	-
M067742	SilicoDArT	TGCAGAGATCACCAGTGGTGGGTATACTGACACGGCACGATTTCATGTCGGAACATATATTGGGTTTGT	-
M067893	SilicoDArT	TGCAGAAAAACCGAGGTTGGTAAAATTCTATTTCGTACGTGCTTATGATATGGATACTAGCATTGTCTT	-
M067894	SilicoDArT	TGCAGAAGTTTACCCTACTATTTATAGTGGAGAATTAC	-
M067895	SilicoDArT	TGCAGAAGTGTGATGGAAACGTTATAAAACGTATATTTCTAATGTTCACATAACATTTTTGGCATGGTA	-
M067896	SilicoDArT	TGCAGGAAATATGAGTGTAAATAAACTGACCATAATGTTTTAC	-
M067898	SilicoDArT	TGCAGTTCTTGCTGCACAATCTGATGAATTCAACAAACAAGGTGACTTGAATTTCATAGTCATTTCCTG	-
M067908	SilicoDArT	TGCAGTTTTGCCTATTCAGTTTGGCAAAGCATTTACAATTGGTTAGGCTTCCATGTGGTTCTGCCATCC	-
M067937	SilicoDArT	TGCAGCTATTCTTTTATCTTTTATGAATTCAGAGTTCTCCCCATATGCCAGCTTCAGTGACTCTTCTAC	-
M067939	SilicoDArT	TGCAGTGCATGAACTTGACAATGATGCCTATGGTAGAGAAATGGAATGGGCTTTGAGGAGTCTTGGATG	-
M067940	SilicoDArT	TGCAGAATAGGAGCAATTTATGAGACATGATGTTAGCTTACCATTTCAACCAGAGAATAAATTGAATGA	-
M067943	SilicoDArT	TGCAGTGTTCAAATTGGATAGGCTATTAC	-
M067949	SilicoDArT	TGCAGGTAATAAACAAAATGAAACTTTAGCACCTATTCGGAAACTATAGAAGAAATCTTCTATTTTTCA	-
M067954	SilicoDArT	TGCAGCATAATGCAATCACTCACAATGCAATTACTGATAAAACTTAC	-
M067961	SilicoDArT	TGCAGAAATTTTACTATCAAACCATAGGCCTTGTTTTAC	-
M067969	SilicoDArT	TGCAGTCAGGGTGTTTGTGTCAACTTTGATTGGTTTTCCGATGAAGGATGCAAGACCAAGGAGAACACT	-
M067971	SilicoDArT	TGCAGACCAAAGAATGTACATCAAGATTATAGCTTTAC	-
M067972	SilicoDArT	TGCAGTAGTGCATGTCATACACTTTGAAATCTACTAATTGTTATCTATACTTAC	-
M067973	SilicoDArT	TGCAGCGACATTGGAAAGGTCTGTGGTATTAC	-
M067979	SilicoDArT	TGCAGGATCCTATATAAAAGTCAAAAAGTAAACAAAACAAATACAACAATATAAGCTAATGACATTATA	-
M067980	SilicoDArT	TGCAGGTATATTTTTTGTTCCAGATAAATTTACTTTTTATTCTGTCATGGAGATGTGATTTATATTGTA	-
M067993	SilicoDArT	TGCAGGCAAATCAAGAGAAAACTTCTCTTTTTCACCACCCAAATTAC	-
M068000	SilicoDArT	TGCAGTTTACTACTTGTTTGAGTCTATTAGTGGATAATACTGCGCCAATTTACTCTAAGGCTTCTCTTG	-
M068002	SilicoDArT	TGCAGAGTTTCTCCAAAGATTTTATTCAGTCTCAGAAGGAATCGAATTCCTTTTACACATCTGCACTGG	-
M068022	SilicoDArT	TGCAGGAAAAGAATCACAAAAAGTAATTACAGGCTTATAAGAAAGACATTTCTTCCTTCAATTAC	-
M068033	SilicoDArT	TGCAGTTGAAATTATTTCGAATGTAAATACAGAAGCAATAATAAGTTTTTTTCTGGAAACATGGATGAA	-
M068049	SilicoDArT	TGCAGCTGCATGTAGTAGCTTTGATTGTAATTGCGCGATATGTTTTCGTCTTTCTAATGCCGGAAGCAA	-
M068072	SilicoDArT	TGCAGGACCATTGTCTTGTCGATTTGTTACATGGATGGCAGGATGGAAGATTCCCGGTGGATATTAGTT	-
M068073	SilicoDArT	TGCAGCAACAAGAATGTTCTTGTACCTGCATCAAATACAATGCAGAAGACAGGCTTTAC	-
M068074	SilicoDArT	TGCAGCCTCTAGGTCACAGGTTCAAATCCCGGAAACATTCTCTCTGGTTGGGGGAGCCTGGGAGCCTCG	-
M068075	SilicoDArT	TGCAGAAAAACTAGCTGCCAGCCATAACAGCGTATGCATGATATTGGATTTAC	-
M068080	SilicoDArT	TGCAGTGTAGTTCCCAAGAGAGAAAAATATGGATTCTAAATCCAAAAAATGTGTATTCTTAC	-
M068088	SilicoDArT	TGCAGCCTCATATTCTGGCCTGCAATATAGAATTTGAAGTAATTTCAAGCTTTATTGTGCTTAC	-
M068100	SilicoDArT	TGCAGAGGAACAAGCATGCTATCCATGGAACAAATAAGCACTCCCTAGAATTGTTGTTGTTATCAAGAA	-
M068105	SilicoDArT	TGCAGATTTGAAACCCTCTTCACACCTGCTTGGGAAAGAAGTGTGAAAATCCCATTATTAGTATAATAT	-
M068107	SilicoDArT	TGCAGAACTTGAGGTATATTCTCACAACATGTCTACTGTTTCTGTGTGTGCTGCTCTTTGTTATGCTTA	-
M068108	SilicoDArT	TGCAGAGGCAAGGTTGAAAGCAGAGCGTGCTGCTGTAGACAGAGCAACTGCGGAGGCTAGACAGCGTGC	-
M068110	SilicoDArT	TGCAGCATAGACATTTTCATTTGCTGGGTTGGAGTGTTGTCCACAGCTAATCTTCGTCTGTATCAGCAA	-
M068111	SilicoDArT	TGCAGTGACACAAGTCATCAGTCACTAAGACACACATAGATATAGAGGCTGAGAAAGAGTATCTACCGT	-
M068121	SilicoDArT	TGCAGCAGCATCACCTAGAATATATATTGAAGACTGGCAATCTGGAATCATAAGAAAAGAGAACAACTA	-
M068127	SilicoDArT	TGCAGCAACTACAACGTATCCGTAACTAGGAAAATGCTATGGCTAATATTTTAC	-
M068145	SilicoDArT	TGCAGGCAGTGCCTGCTCGGGGAAAATCCAATCCTTATAAAGCACAGATGACATCTCCATTGCATACTT	-
M068173	SilicoDArT	TGCAGCCAGGTACTTCAAAGAACAGACTCCAATGAGGAGTTATATAGAGAAAAAGAATATAGGGAAGCT	-
M068184	SilicoDArT	TGCAGAAATGCTTTTTCCAATCCCCTTCCCACTCAATTCATTGCCTGCTCGCGAAAAAGCCTCCGTGTA	-
M068185	SilicoDArT	TGCAGTTAGGCAGACAAAAAATGTATATTAGTTTTCATGATCCAGAGTTGAAAAAAGTTACAAGTGAAT	-
M068186	SilicoDArT	TGCAGGTAGTTACGTTTTGGGGTGTTAC	-
M068193	SilicoDArT	TGCAGGATTTAGAATTTTGTTTTTTCCCTTTAC	-
M068212	SilicoDArT	TGCAGTAACAGGTAAAATCTCTTCCATTCCCAATTTTCATTCATGAATCCAAAACAAAATCATTTCATT	-
M068215	SilicoDArT	TGCAGCCTCAGGTGGCATGGTGTTGAAAATGGTGACTGTCTCTATGTGTTTAC	-
M068247	SilicoDArT	TGCAGGCATATTGAACCTTCTATTCAACCAAATTTGAATCTGCATTGTTTGCCGTGTAATTTCTAAGGG	-
M068248	SilicoDArT	TGCAGCCGATTCAAGTAGAAGGTGAAAAGAAATTGTTAC	-
M068266	SilicoDArT	TGCAGGAATAACACAATCTTCAACAACAATGATAAAATTATGAAGGAAGTAGTGGGTGGGATAAAACTC	-
M068271	SilicoDArT	TGCAGCCACTCTCCTGGGCAGTGAGGATGAAAGTGGCCATTGGTGCTGCCCGAGGACTCTCTTTTCTTC	-
M068272	SilicoDArT	TGCAGGTTCCCTTCTGATAGCGAATGGTGATGGTGCCGGAGATGCAACTGGAGAATGAGCAGAACCTCT	-
M068273	SilicoDArT	TGCAGCGCGGTCCACCTCCAAATCGACAATCATCACCAAGAGTGATTACACTCATATGAAGAATAATGC	-
M068274	SilicoDArT	TGCAGAGAATAAACAAACTACAATTTACTTTTTCTACAAGATTGAATATAAATGAATAGAGCCAGCTAA	-
M068280	SilicoDArT	TGCAGAAAGCAGTCCCAGTATATGAGCAGCACAGGGACAACAGTATACAAAAATTATGTTAC	-
M068281	SilicoDArT	TGCAGGTCACATAATCGAGTACCGTACGGACGAATTTACTTCGTAGGATTTTTGTGGCAACTTTTACTC	-
M068289	SilicoDArT	TGCAGATTTGGAAACAATATTTTCAAAATGGGGAGCCGCATCAACCGTAGAAAGACTTGAAGGCAATTT	-
M068295	SilicoDArT	TGCAGATACATAACATTCAGCCAAAAAATATATAAATCTCTTCTATTTCTTCTTACTGTCCTCATTACA	-
M068301	SilicoDArT	TGCAGAGCTTAGACTATTGTTTAGTACATTCATAAACCAAGCCTTTACCCAAGCAGGTGAGGTTACAGA	-
M068307	SilicoDArT	TGCAGCTATAATCCCCAATAATAATAAAAACTGTTCCTCGTACGAACACTTGTCTTGTGCTTGCTATAG	-
M068308	SilicoDArT	TGCAGCATTTTGCTAACGTTGCTGGCACCAAAAACCTTGTGAACTATGGCGAACTTTTGGGGGTCATCA	-
M068325	SilicoDArT	TGCAGGATGCAATGAATCTGGATCAACAAATAGAAAAGTTGGAGTATTGAAGGAGATTTGAAGAGATAC	-
M068326	SilicoDArT	TGCAGGCACCGAGTTACATTTTGCGGAAAAAAAATGTGATATCCCAAATCATATCCTGAATCAATAAAA	-
M068361	SilicoDArT	TGCAGTTTTGGAGATCCGCTGTCAATAATTATTGGTCACTGCTTACCCCATTAC	-
M068362	SilicoDArT	TGCAGCACATTCATTATTGAAGCAATTACATTGAGAAACAATTTATTGACAATAACAACTAGAACTAAG	-
M068363	SilicoDArT	TGCAGCTATCTTGTAATCCATGTTGAAAAAGTTGGTGAATACAATAATGGTTCCAAATTTACCATCCAT	-
M068464	SilicoDArT	TGCAGAAAATCGACCCTGCTTTGCGCAGATGATTTCTCAGTGTTGGTTATCATCGCTTTCGGGCGATCA	-
M068538	SilicoDArT	TGCAGGAAAAAATCTAACTTCAAAACCCTCTTCTTCAGCTCCTGGTTAGTATGCCCCTGCTTCTCCAAC	-
M068560	SilicoDArT	TGCAGTACAGTTAGAACATGTGTACATGACAGTTAC	-
M068579	SilicoDArT	TGCAGGAAGTTTCCTGCTACACTAGCCAAAATTTCGAAGGCCTGTATCTGACTGCTGTCACAGCTTTTC	-
M068589	SilicoDArT	TGCAGGATTGTTTGAAATGTTGATGAAGTTGCCAGATCATGCTTCTCCTGGAGTTATTTCTAGCTTTCA	-
M068591	SilicoDArT	TGCAGGATGATAATTGTATAAGTGTTGTTGTAGGTAAGTGCCGGTGTCTAGACAATGATGAAAGGAACA	-
M068596	SilicoDArT	TGCAGCATTTGAAACTCTTATTTTCCCACTATATGTTTCCTATATTTTTTCTTCTAATGTTTCACGAGT	-
M068597	SilicoDArT	TGCAGGAAGCTCTTGGAAAGGGTCCATATCTTATTAGAAAGCATGTTGAAGCTCAACCTATAGTGAAGA	-
M068600	SilicoDArT	TGCAGGGTGTAACCTTAGGGTCTCTTTAC	-
M068603	SilicoDArT	TGCAGTCACAAGCAAGTACCCTAATTTCTTGGCAACTTGTACACCCAAGCATTTGTGAATGTTCCCACC	-
M068618	SilicoDArT	TGCAGCAGAAACATTATGAGCAGAATCTACGGCAGCCACAAGTTGAAAGTTCTTAC	-
M068620	SilicoDArT	TGCAGCTCCTCTTTTACTTCCAAGAGAATGTAGAGATGTATGTGAGATTAC	-
M068623	SilicoDArT	TGCAGCTTCCGCGGCTGCATCCACAAATTCTTTATCTCCAAAAACCTGAGGAGTTTTTAC	-
M068625	SilicoDArT	TGCAGGTTCTTTCAGTTGCCTTTTCTGCCTTCAGCTTGATTAC	-
M068627	SilicoDArT	TGCAGAAGATAAAAATCCTAGATGAATGATGTCAAATAAGAGCATAAGATAGAAAGAAAAAAAATACTT	-
M068664	SilicoDArT	TGCAGCATCATAACTCAAGATTCCTACAGCAGATTGCAACTAAAGTTAGCTATAAGCAGTGTCTTGGTA	-
M068670	SilicoDArT	TGCAGGTGTTTGTCATGTTGATGGTGTAGGTGAAAGAGATAGGCCAAACATTAC	-
M068673	SilicoDArT	TGCAGCTGTGCTTTGGTAAAGAGTTTCCTCGAACAAAATCACACCGCTAATGCAATCAAAAGCACCCGG	-
M068674	SilicoDArT	TGCAGGATGTAACTTATCACTGTCATATGAAGCACTGTTTATCTTTTTGACAGATGATCCGTTAC	-
M068675	SilicoDArT	TGCAGTATAGAAATACTGCAAAAAATAATAACCATATAAATAATTCTCACAGTACCATTTACAAAGAAT	-
M068676	SilicoDArT	TGCAGTGGAGGTTTCAAATGAGGAAATTCATCCAAATAAAGTCATGAGAAGTCACTCAGTAGCAGAAAT	-
M068697	SilicoDArT	TGCAGAGAAAATTTGGTGAAAAGATAAAGCCCAAATATCATTAC	-
M068698	SilicoDArT	TGCAGAGTAACACTACAATGTGCATTTTGCAGCACTTTGAAAATAGAGCCAGCGAGAGAGTGAGAAAAA	-
M068699	SilicoDArT	TGCAGTATCTCTATTTGATCAAGAATAATTATGAACAATTCAATTTGTGAAATGAAAATTGGAGGAAGG	-
M068705	SilicoDArT	TGCAGATAATAGACTAATCTCAGGAGAGCCTCCCAACAGTGCTTTTCTCATACACAGGCTGAATCCAAC	-
M068723	SilicoDArT	TGCAGATAGATAGTTACTATGCTTCTAGAAACGAATATTCAAGTTGAAAGTTGGAATCTTGTTGTTTTA	-
M068732	SilicoDArT	TGCAGTTCTGTCAAAACATAACTATATAGAAGTATCTCACATTCTATAGCATCAACTTTTGGAATTCAA	-
M068736	SilicoDArT	TGCAGGGTTCATGGGTTTTGCGGCCATAAAGTCCTATACCTCACTGTTAC	-
M068737	SilicoDArT	TGCAGGAATAAGCTCATATCATATTAGTTCCTACTGCACAATCAATTCACCCCCTTTTCCTCTCATATT	-
M068740	SilicoDArT	TGCAGTTGGCTTATTCCTAATTTTTTTGGTTTTGGGAATATAAAATGTGCAATTTGCAAAGGTTATAAT	-
M068742	SilicoDArT	TGCAGGACCTTCTTCTCCCCTTCTCTCACTCCAACTGATATTGCAAGCCTTAC	-
M068749	SilicoDArT	TGCAGGGGTCCTTTACCCATTCACTGGGTTCAGGTTACCACCATGGATTGCCGGAGCCGCTATGGCTGC	-
M068752	SilicoDArT	TGCAGAGTCGCAAGAATTCGCTGTCCAACGGAATGGGAGTGGACCTCCTGCTAGCAAGGATAAGAAGGA	-
M068763	SilicoDArT	TGCAGAATTGCTCTCTTTCTAAATCTATGAGCCAGGGATGTGCCTAGAGTAGTCTTAC	-
M068764	SilicoDArT	TGCAGGATTATGTACCTGAAAACCCTGAAAGCGTGTCGGAGTTTGAGGCTCCATCCTCCCCGGAATCCA	-
M068765	SilicoDArT	TGCAGAGTTGATGAAATTGGCCAAGACAACTGTGGAAAAATTCTTCCAAATTCCAATAGGAAATACCGA	-
M068766	SilicoDArT	TGCAGATACGATTCATAATTGTTGCTGTACATTAC	-
M068767	SilicoDArT	TGCAGAAGATACATATCTCGTGCCAACGACACATCATCAGGAGGGAATGCATGGCCTTCTATACGAACT	-
M068768	SilicoDArT	TGCAGCTAAGCCTAAGGCTGCTGTTGCTACTAAGGCAAAACCCAAGCCTAAGGCTTCTGCCACCAAGCC	-
M068775	SilicoDArT	TGCAGTAATAATCAACATGGAAGTCAATCTTACCAGATAAATCTTTTCATTACAACACCTTATGGCAAA	-
M068776	SilicoDArT	TGCAGTTTGCAGCGGAGAAGAACTTCATCCCCAATAATCTAAAAAAAAGTATTGAAATAAGAAACTAAT	-
M068786	SilicoDArT	TGCAGTTCCTAAACCTCTACATAGCACAATGTATCCTTCTTCCTTTATGCTCTTTGTGAGGCAATCCAT	-
M068790	SilicoDArT	TGCAGTTTTGAATCTGGCCTTCGCACTGAGTGTTTTGGGATTTCTAATTATGCACATATCTTTGGTGCT	-
M068794	SilicoDArT	TGCAGGAATCATGCTTACAATTGTTTCAAGAATTTTTCTATTTTTCTTAGATTCTTCTGTTTGCGATGA	-
M068812	SilicoDArT	TGCAGACCCTGTTTGGCAAAGTTCACACTGGTTATCTTCCCTTCATTACACACAACAAAACTCCAACCA	-
M068832	SilicoDArT	TGCAGAAGATGCTACACTTGTGATTTGAGGACTAAAGCTATTACTGCTGCCATATACTCTAATAACTCT	-
M068833	SilicoDArT	TGCAGACTTCTGTTATGATGCTCCTGCACTGCCCCAAACAATCGCTTTGTTCAAAGTAAGTGTGAGGCA	-
M068851	SilicoDArT	TGCAGAGGATTATATAAACTCTTCCACTTGATACTTGATACGCTGATGCGAAAAAAATTATACCGGAGA	-
M068852	SilicoDArT	TGCAGATGAAGCAGAAATTGAGAAGTTGGAAGAGCGAGCCTCTTCTCTAAGAAAGGTAGGTGTAATAAG	-
M068897	SilicoDArT	TGCAGCTTGGTGTGGACCTTGTAAGTTTGTATTCCTTTTGTTTTGTTCACTATACTCTTTGCATATAGT	-
M068903	SilicoDArT	TGCAGTAGAGGATGGAGAAGATGAGTATGCCTATCAAGCTGTTGTCAAGATTGGTGGTCATGTGTTTAC	-
M068912	SilicoDArT	TGCAGCACAATACCAGTCACCTGGCCTAACATCTGAACCAGTAATAGTACTGAACCCAAATGAAGATCC	-
M068926	SilicoDArT	TGCAGAAGAAGATGAAGAGAAGACAGTCATAATGGAAGACAAAACAGCTCTATGTGGAGATAGAATATA	-
M068940	SilicoDArT	TGCAGCACCTCTTTTACTTCCAAGAGAATGTGGACATGTATGTGAGATTAC	-
M068943	SilicoDArT	TGCAGAGCAAGCTTTTGAGCTTTATCATCTTTTGATAAACCTTTTCCAACCTGTATAACAAAAAGAAGC	-
M068945	SilicoDArT	TGCAGCACTTTTACTGTAAGTGTCGTTGGTACCAGGTTTTCCTGCTTCATTATGATATCCTAGTATCTT	-
M068949	SilicoDArT	TGCAGAATCAGTGTTATGCGAATGAACACAAAACGTGAACATTTCTGAGCTGAATTGCAAGCGGTAGAA	-
M068953	SilicoDArT	TGCAGGTGCTTTTTTCTATATGATCAAGTTCTTAC	-
M068954	SilicoDArT	TGCAGACAGCAGCCATGGTGGTCAAAGAAGGTAAGCTTCTGAGAGGTTTCATGGAGAAACACGAATTGC	-
M068972	SilicoDArT	TGCAGTGTATCAGAAGATGTAAAATTTAGTCACATGATAAATAAAGACATAAAAGATGAGTGAAGAAGA	-
M068978	SilicoDArT	TGCAGAATGCTGGGGCTACCATACCCCCTGGTCTTAGAGCAGCAACTGCTTTCTCTACCATAAAGAGTG	-
M068980	SilicoDArT	TGCAGCATTAGGCTTCTCAACTTTACAATATGCTCAATCATCCAGCTTCAGGAACATAACAATAGTTGG	-
M068986	SilicoDArT	TGCAGGAGCAAACGCATACGCAACGAAGTTTGCAACCTCCCCTACAATCACTAAACAAGAAACCACAAA	-
M068987	SilicoDArT	TGCAGCTGTACAAATAGGATTCCCACCAAAGGTGTTAC	-
M069051	SilicoDArT	TGCAGAGCAGCAACAGTAGCAGAAACCAGACTTTCTCATTTTTTTGCAGTAGCACAACCAGACTTTCTC	-
M069175	SilicoDArT	TGCAGGAAACATAGAGGGGGGTATTAC	-
M069194	SilicoDArT	TGCAGAAAATACTTGGTTGTAAACAGGGAGGCATTTTCTCATAAGAAATTAGAACTTGTCATCAATGAT	-
M069195	SilicoDArT	TGCAGAATAAACCAATACAAATGCATACCAGATTTAC	-
M069201	SilicoDArT	TGCAGTTGGAAGATTTCCAGGAGGTGAGATGGGCTTTTTTTTATTTAC	-
M069212	SilicoDArT	TGCAGCAGCAGCATTGGGGAGTTTTCTTTTCATCGACACAACTTCACAGTTTACTAAGCACAAGGTATT	-
M069219	SilicoDArT	TGCAGCATTGTGAAGTGAGTATGAGAGAATTTACGAAACCCTAAGCATGAATCGAAACGACGAAACTTT	-
M069228	SilicoDArT	TGCAGAAACATAACTTTTTCTATTAGTGTAAAAACATAACATTTCCACTTTCATACGATAGATGAGATA	-
M069231	SilicoDArT	TGCAGGAGGTCATTGTCCAGCAACATTTGATGAGATACAAAAGGTCATACCGCTATGACCAGGTATTTG	-
M069234	SilicoDArT	TGCAGTTGATGAAAACAAACTGCAAATGCGATCTAGTGTTAC	-
M069235	SilicoDArT	TGCAGTTTGATCTGTCATTACTTTGATAGTATTCTATGTAGTATAGATTGTTAGAAATTCCTTATGATC	-
M069240	SilicoDArT	TGCAGGTCACAAACCTTCCCTTCCACCACCCATGTGGTGTAGGGAGCTCTTAC	-
M069243	SilicoDArT	TGCAGGGTGATGTTGATGCTAATTCCTTAGTTTATCATGAGATAAAAGTTAC	-
M069245	SilicoDArT	TGCAGTTTCACATCTTCACAAGAACGGCATTGTGCATCGAGATCTTAC	-
M069268	SilicoDArT	TGCAGTACCAAATAACATTGCTAGTATGAGTAATTGTTGTCCATATCACATGAGTTAC	-
M069269	SilicoDArT	TGCAGTAGTAAGTGACTAGGTTCTGCTATCCGGTATTAGTTCTTTACAATTAGACTCTCTCCCTGTAGT	-
M069329	SilicoDArT	TGCAGTGTTATTGCAATTAGAACAATATTTTATATTAC	-
M069331	SilicoDArT	TGCAGCTTTGTTGAAACTGTTTTATGTCAGTCTTGTTGATAATTGGAATTTCAGTCTCTGGGGGGGAAT	-
M069334	SilicoDArT	TGCAGGCGTGGTGCAAGTGATGGGATATATTGTCCCTAAGTATATCCTCAACTAGTACCAAATCAATCA	-
M069352	SilicoDArT	TGCAGCTCTTTTACCCTTCTGCACTTCTCCCTGGAAATCATTCACCTTCTCATTCTTCTTAC	-
M069372	SilicoDArT	TGCAGCAAAAAAAAAAAAGAACACTTTGAAAAATAGAAAAAATACTTTGGTTTTTGTACCCATTGACAA	-
M069382	SilicoDArT	TGCAGCTAAATACTTCCTAGACTCATTCTTGTTGGCTTCAAGTTTTGAACCAAATTCTTCTACCTAAAG	-
M069383	SilicoDArT	TGCAGTAGGAATTGAAGACAAATCAAAATAGGGACTTCATCCATATATGTCTCTTTAC	-
M069392	SilicoDArT	TGCAGGTGCGTCCACGGATGAAGCCGTGCACCCTTCCATCCACCCAACCAGGATATGCCACGTGTTCAA	-
M069396	SilicoDArT	TGCAGTATCAAACGTAAGAAAAAAATGTTAC	-
M069397	SilicoDArT	TGCAGCCTAATCAGATTTGATCTTGGGCAAGAAAAGTTCCCCCGTCTTGCACCGTATTCCATTTCACCC	-
M069419	SilicoDArT	TGCAGATACCCTCGTTTTTGTGGAGCATGACTGGAATCCAATGCGAGATCATCAGGTAATTATGATTCA	-
M069430	SilicoDArT	TGCAGGAGGGTTTATTTCTGATGCAGTGGGAAAGAGGTTTGGAATGAGGGGTAGGCTTTGGGCCTTATG	-
M069434	SilicoDArT	TGCAGCATATTCCGATGACATTTTCTTCAGCGAATCGAGGTCAATTGCCATGCCCTATGACGTTACAGA	-
M069436	SilicoDArT	TGCAGAATTCACCCAGAGCTACTTTTGCTTTGGTTAC	-
M069438	SilicoDArT	TGCAGTGACAGTGAGAGGTATTTGCCTTGGCCCACATAGCTGATCATGCATGCATTTGTAGAAAGATGA	-
M069443	SilicoDArT	TGCAGTGAATATTTTCTGTCCAAAAAATTATATCATTTCTGCCATTATTTATATTTATCAAAAATAATT	-
M069463	SilicoDArT	TGCAGACAAGTAGAAGTTGTATCATCAGTGATAGGGGGAAATTAC	-
M069469	SilicoDArT	TGCAGAAAACCCGTAGCTTGAATGTTCCGAAGTTGTTTTGTACTTGGTTTCAAGGGAAAATCCGAAACT	-
M069488	SilicoDArT	TGCAGATGAATTCTTCTGAACCCTAATTTTAGCTTTACACGTTTAC	-
M069509	SilicoDArT	TGCAGCCTCTGTGGTTCTGTTTGCTTCCAAGCTGGGGCTGCCGATCTCAGCGACTCATACTCTAGTAGG	-
M069514	SilicoDArT	TGCAGCGTCTGCTGGCCAAGCATGAATCGATTTCCTTGGGAACTTCTGCTCAAAATCACACCGAAAAAC	-
M069516	SilicoDArT	TGCAGCTTTGCATTTTGCAGGAATTTAC	-
M069545	SilicoDArT	TGCAGGTTGTTCCATTCGCGCACGTATACTAAACCACCTAATACACATGAAAAGAAAAATTAGTAAACT	-
M069546	SilicoDArT	TGCAGGTACAGGCCTATAGTTAGGCCCGTAGGAAAACTACAATGAACTTTGGAGAGCCTTTATACTACA	-
M069560	SilicoDArT	TGCAGAGACAGAGTAGACATGCCATTTCTGCTCTTTCTCTGAGCCACCCATAACATAGGCAACGCTACC	-
M069561	SilicoDArT	TGCAGGACCGGATAACAATATCCGTGGGGTCACTGATGGGAGGTCTGAAGCATATTTTCCAAAGCCATT	-
M069564	SilicoDArT	TGCAGCAAATTTTACCTTCCTCAACTTGGGAAGGAGATTTCCAAAACCTTTATAATAATGCGGTGTTTG	-
M069565	SilicoDArT	TGCAGAAGATTGATGGTGACTATTACCCTGAAGTATGTTGCTTAC	-
M069566	SilicoDArT	TGCAGTTGGTGATTAGTAGTAGTTTGGCATTAGCCTTGAAAAGGCAAGCTGCCAGTGCGAAACCCGTTC	-
M069567	SilicoDArT	TGCAGAATTGTTATGCAAAAAAATGATGAAATGGAAATTAC	-
M069573	SilicoDArT	TGCAGTTTCTGTAGAAAAAGAAGTTTTTGCAATGCTTTAGATTAC	-
M069574	SilicoDArT	TGCAGGGTTGAAGGTTTAGGCAGTGGTTCACCAAAATTGTATTACAACTTCCAAAATTGGTTCAGCACC	-
M069576	SilicoDArT	TGCAGGAAGACGAAGTAATGAAAAATAGACGTCAGGGATAAACATAAAATGAAGGTAAAGAGGGCGGCC	-
M069588	SilicoDArT	TGCAGCTCAGAATCACCGGGAAATAGTGCTGTCTTCGTGACAAGTTCAGCTACAATCGAGACCAAATGA	-
M069589	SilicoDArT	TGCAGTTTGATTTTTGAGAATGAACTTGTTCAAGTTTGATTTTTGATGTTGCAGAGAAAATGCTATAAT	-
M069610	SilicoDArT	TGCAGTATAACTTTATAACTTATTTGTATGTAAAAAAACTACTCCACCTGCATGTACATGAGCTCTATC	-
M069611	SilicoDArT	TGCAGTTGCCCATTTGTGTGTTGCAGTGGAAAAAAATGAAACTCGGCAATCTCATTGCCGAATTTTCAA	-
M069612	SilicoDArT	TGCAGGCAACGTTTTGATAAACTTTAC	-
M069661	SilicoDArT	TGCAGATCTTGAGGAATTCCTAATGAGTCAACCAAAGTTTTGCCAATCCAATTGTCTTTCCAAAGTTCA	-
M069663	SilicoDArT	TGCAGACTAGGCCATAGCATAGTAGTACCAAAATGATTTTTATGGGCTTATCTACCCAATCCAAGATTT	-
M069690	SilicoDArT	TGCAGTCCATATTTGGAGTCTTACACTGAGTTTAC	-
M069701	SilicoDArT	TGCAGAGAATTACGAGTCGGTTTATGTATTCTCATTTGAGAATATGAGGAATCAGAAATTGAAGGAGTT	-
M069704	SilicoDArT	TGCAGTTCAGCCCAATGAAAAGCTAGGTTTTCCTGTGTTTATAAGAACCCCAATGCGAGTGATGCTGCT	-
M069826	SilicoDArT	TGCAGAATGTTGAGTAAACATGCTATTCTATTTGCCTTGAACACAGTCAAACAACACTGCTTCTAGGAC	-
M069858	SilicoDArT	TGCAGTTTCCGGAGGTGGAGCTATAGGTCTTGGTGCACCATCAATGCTTGGTAATGCATTCTTTTGCTT	-
M069868	SilicoDArT	TGCAGATTCACGTTGAAGATAAAGTCTTTCTCTGGTATTATAATGAAGCCAATAAAGTGTAATTACAGA	-
M069876	SilicoDArT	TGCAGGCCAATTATTGTCAAAAAAATTAC	-
M069893	SilicoDArT	TGCAGTTATTTTTGTTGCAGAGCCACTTTCTTATTGTTTCTTAGTGTCGTGGTCAAATTCTGGATTCAA	-
M069900	SilicoDArT	TGCAGAGTGAATAGTTGGGGCATATATTTTTTCCGGGTAGTGACATCTTCGCTTGCGAGGGTAAGCTTA	-
M069901	SilicoDArT	TGCAGCGGAGAGAATAAAAGGGATGGCAAATAGTAATATAATAAAATATCTCATGATATGACAGAAGTA	-
M069910	SilicoDArT	TGCAGTTAGTATATATCAAAGTTGTCACATGAGGAAAATATTTCTTATTAGGCTATGAGATAATTGTAT	-
M069920	SilicoDArT	TGCAGCACTCTCACAAACCACACTTCTTTCATAGGGGAAACTTATATTTGTCCCATGATGATGATCGAG	-
M069922	SilicoDArT	TGCAGATTCGCTTTAGCAATAAACTAATGCAAATAATGGTTTTGTTCCAATAATAGCATTATCATGCAA	-
M069926	SilicoDArT	TGCAGCAAAGTAAAACATCCAGTATTGGATATCAGCACCATGATTGTGAAGTTCTTTTTCCCGGAACGA	-
M069937	SilicoDArT	TGCAGCAGCAACACTTATAGTTATGCAGTAATTAGAATATCATGAATGATTAGAAAAATCAGTAATAAA	-
M069942	SilicoDArT	TGCAGAGCTGAAAATAGTGAACTAGGAAGCGGAAACTAGGGAAGAATGCGAAATTTTTTCTTATGGAAT	-
M069943	SilicoDArT	TGCAGCACTCTCCAGTGAATAGTTTTATGGCCCAGTCAAAAAAAAGAGAGTAGACCAGTCCTCTTTTTT	-
M069946	SilicoDArT	TGCAGATCCTAAAACAAACAGAGAGCAAATACTAAATTGATATAATCAAACATTAC	-
M069947	SilicoDArT	TGCAGGGTTGATTATCATTTTTTAGTTCACTTCACTGTTTCACTCTTTTCTGTCCCTATTATGTTCCAT	-
M069967	SilicoDArT	TGCAGTTCCATACACAGAACTGGCGAAGAAAGCAATGTCTCGCCATTTCCGGTGTCTAAAGGATGCAAT	-
M069990	SilicoDArT	TGCAGATTGGGTTCTATGGAAAATTCAGATTTCTGAGTATATTTAC	-
M069992	SilicoDArT	TGCAGTATCTTACTAAGTTCAACGGTAGATGTTTTGCATTTGTTAC	-
M070008	SilicoDArT	TGCAGTTGTGTACCCAAAATAGAGGGTCAAGTTGTAGTCATGCTAATTATGTATTTAGTGTATGTTGCT	-
M070020	SilicoDArT	TGCAGCAACTTTGCATCAATATTAGTCTCCTTTGAAAGCTCCTGAAGATTATTCCCAGGTCTGAGGGGA	-
M070047	SilicoDArT	TGCAGAAATTCCTGAAAGATAGCAGCATATTTGCAAGCAATTGCAGAAACATTTGGACAGTCCACTGCT	-
M070054	SilicoDArT	TGCAGAGAGACAAAGATAGAATTTTTGTTGGTGTTTTCTATGTTAGATGCATGCTTTCTATGTTTTATA	-
M070055	SilicoDArT	TGCAGGTTATTTTTACCCTTCCACGTTACATTAC	-
M070056	SilicoDArT	TGCAGAGTGATATGTAACATAAGTTGATCAAATAACAATGTTTAC	-
M070057	SilicoDArT	TGCAGCGGCAAACCCAACTCCGAAGAAAGACTCCGATAATGAAAAGAAAGAGACCCCTTTGCTTTTAGG	-
M070061	SilicoDArT	TGCAGCATGTTGGGGTTCTCAAAGTGGCTCGGAAAAGTGTTCACGTTTTGGTCACCTTTTTTTAGTGAT	-
M070064	SilicoDArT	TGCAGCACCATTACAGCAAACCAATGACAGAATAAATAGAAGAAGATAAAATAATATGTTAC	-
M070065	SilicoDArT	TGCAGGGAGAAACCATGCCATGACATTATTATTTGTTATAGGACTGGCCATAACCTTTTCTAGTCACTA	-
M070073	SilicoDArT	TGCAGCAACAGTGGAAAGAACCCATCAACTACCTGGAGGTTGGATTTCCCAAGCCACTGCAATTCTAGA	-
M070074	SilicoDArT	TGCAGTCAAGTCCTGATATATTTTTCTTTTTTATTATGGAGCATAATATCTATGTACTGGCAGTGTAAA	-
M070094	SilicoDArT	TGCAGAGTAGCCGAGTCAAATGCGCCTATGAAACCATCCCCTACAGATGCCTTTCAATACAAGGAAAAG	-
M070097	SilicoDArT	TGCAGATGGTTCATCCTATTCTAGATCAGAGCCTTTTTCTTGACAACACTCACAAAAAAAGGCTTACAG	-
M070098	SilicoDArT	TGCAGATATATCCGTTGTGGCAGCTCCATCATGTGTTTTTACGCTTTGCAGAAGAAACTTGTCCTTGCA	-
M070099	SilicoDArT	TGCAGTGAGTACTCCATCTGAAAATTATTGGAATACAATACATCAAATTCCAGGTACAAGATATCAACA	-
M070100	SilicoDArT	TGCAGTTTATAATGGAAAAAATCATTAGCATGTGATGCTCATATCGTCCTAAACTTAC	-
M070110	SilicoDArT	TGCAGAAGCCTTCAAGCCCTCAAATATATTTTTTTTGGATATTACTAAAAACATATTTTCACCTTTTTT	-
M070115	SilicoDArT	TGCAGAAGGTAAGCATCAATTGAACGATGGTGATAATCCTATGTGCGAAGAACATTCAGCACTTCATGA	-
M070123	SilicoDArT	TGCAGTTCTTTTTATCAACATATACAAGTACTGCCAAAAACTTTTATAGGTATATCAATCACCATGCAC	-
M070124	SilicoDArT	TGCAGTTGTGAATAGGAACAACCAAACTGATGTAGGAGATTACTCAGTTCCACCACCTGGAATTGTCGA	-
M070128	SilicoDArT	TGCAGCACACATCATATTCTTAGCATCCCACATCTGCTGTGTCAATTCAGGCACGGTTAC	-
M070130	SilicoDArT	TGCAGATGCAGCTTCCGTAGAAACTACGATTTTGAAACTCACTGAGAAGGTATATATACCATTGTGAGC	-
M070147	SilicoDArT	TGCAGAAACCTGGCATATGATTCATCAATGGGTATTTGCCTCAATTTCCTTTACTCTAGCTGCACAGAA	-
M070154	SilicoDArT	TGCAGAATAAACGTGCAACTTCTCAACCCCAATCATTTCCTTTTCCTTCCCAAACTTCTGCTTAC	-
M070175	SilicoDArT	TGCAGGAAAGAGCGGCGCCGAGCTTCAGGCCTTGGAGGACCAATGGCTATCAATGGCACAATTGAAGAC	-
M070176	SilicoDArT	TGCAGTGAGGCTTATCTAAATTACTAAGTATTTAC	-
M070177	SilicoDArT	TGCAGCCTAAGCATTCGTGTAATGAACATGGCAAGTAAAACACAGTTGAGAAAATAAACCCCTCACTTT	-
M070178	SilicoDArT	TGCAGGTATTTTCCTTGTGCCTCTATCCGGAGCTGCAAGTGTCGCTGTACCTGAACAGGTTCAGAATGA	-
M070184	SilicoDArT	TGCAGGATGCAATGTTGATTGAGAACACAAGAAAGTGTATATATAGTTGCTAAGGATCTCATAAGATCA	-
M070211	SilicoDArT	TGCAGCATAGGCTTGGTACAATTGTTGCAACCCAGGATGTGAGTGCTTAGTATTGTCTTCTTCCATCTG	-
M070215	SilicoDArT	TGCAGCCACAATGGATTTCAGTAAGATACCCCACACCAAGCTCATTTCGCAACTTGTTTAC	-
M070220	SilicoDArT	TGCAGCACCATTTAGGATTGTTTCCCCTCCCTTTTGCACCTGATTTTCAACATAATCAGTGTAAGTGTA	-
M070226	SilicoDArT	TGCAGTTCCTGGTGCTGTTACTTGGACTGCTGCTACCCCAGAAGCTGGTAAGAGTTTTTTTTTAC	-
M070231	SilicoDArT	TGCAGGGCTCCAATGAGGGTATGCACCCTTCAAAAGGGCTGCTACATGATACGACCCACGTAAATTATC	-
M070244	SilicoDArT	TGCAGAACTACTCTTAGTAGTGTCCATTTCTTGTTCAAAGTCAAGAGCCACATACGCTAGTTTTTCCTT	-
M070247	SilicoDArT	TGCAGCTTTATTTTGAAAAAATGATTCAAACTCCAAGCTCCTTGCTACTTCGAAAAAATGTGCAACAGC	-
M070249	SilicoDArT	TGCAGCAACAACAAAACTCAAGAGATCTCAATTTTTTATAACATTTTTTATTTCTTTTTCAATTTTATC	-
M070250	SilicoDArT	TGCAGCTTCCTGTGAGGCAGAAGTATAACTTCCTGTTTCTTCAAAATATTGATCATGTATCAGTGGAAT	-
M070256	SilicoDArT	TGCAGTACCATATGGTGCTGAGAAAATGCACTACACAAGCTATTATTACCTCATTTAC	-
M070262	SilicoDArT	TGCAGTAGGAATTGAGCATACCAAATAGTTTGCGAGTAATACTGTAATATGCTGTATTATCTGTAGTGG	-
M070290	SilicoDArT	TGCAGCATTTTGACTCCAAACCCTTATTGCAGTGATGATCTTACCCTGAAGGTATGGGGAACAGAAAAC	-
M070337	SilicoDArT	TGCAGATAACCCATAACAATTGACTGAAATCAGACCTCGCGGACTAAATACAAGATACAGTCACAAACA	-
M070380	SilicoDArT	TGCAGTATTCATGTATTTCAAATTGATAATGTGGATGAAGGTGGTTTTAGAAGAGGAGAGAAAGACAGA	-
M070401	SilicoDArT	TGCAGTGAAGAATGTTAGAGTATGAGCTAATCTTGAATTAGATCCCTTAGTTTCGGAAATTTGGAATTG	-
M070590	SilicoDArT	TGCAGACATCCTTCCTCGTCCATGATCTGACTTTTATTTTTGTCAAAGATGGATAGGTTGAGCAATGCA	-
M070605	SilicoDArT	TGCAGTCCGAACACGTGGGAAAGCTAAGTGAAATTGCAGGACACCAATTCAGCAAAGTTTTAC	-
M070616	SilicoDArT	TGCAGCCAAAAGCAACTGAACTGAGCAAGGCTTATATAATAGGAAAATGAGGACCCATGTTAC	-
M070620	SilicoDArT	TGCAGCAGAAGAACTATATCTAGTGTGTAATGAATTACTTCATTTAC	-
M070630	SilicoDArT	TGCAGCAAGTCTACCAACTCGAGCCTGCTCTTTCTCATCGGAGAGAACAGAAATATCTTTTTCCGCCTG	-
M070634	SilicoDArT	TGCAGCTCGATCAAACTGCATGGAGCAACCCCCCGTCATTGTGTACCCCAAACACTGCTTCTGGTGTGA	-
M070637	SilicoDArT	TGCAGGATAATGGCATGCTTCAGTGTCAAAGTTATTTTTATATTCCAACCCGAGCTATTCTTCTTGTTT	-
M070649	SilicoDArT	TGCAGAGAAGCCAATAGAGGAGGGGCAAAGAACAAAATAGAGTGAAAAACACCATTTTATGTGAGGTTA	-
M070654	SilicoDArT	TGCAGGAATTCCTTCATAGACACAGATATTCCCGTTATAGAAGACGGTAAACTGAGTTGTAATAGGACT	-
M070660	SilicoDArT	TGCAGCTCGTAAGGAAGATCTCCCAATCCACATCTAAACTATCTAGAGAATCATTTTCCCTTAC	-
M070663	SilicoDArT	TGCAGAAACGGGTGGAGTAGCATTAC	-
M070665	SilicoDArT	TGCAGAACCTATGCTTAGGTTTGTGTATATTGAGCTGTTTTACTTTCATAACTAGCAAATTGTCCGTGC	-
M070695	SilicoDArT	TGCAGTTATAGAGAAAAGAGAAACAAGTACTAGCGTGCAACTATAACTATATATATATCGATATAGATA	-
M070703	SilicoDArT	TGCAGCTACTGCTAGCTAATGACGTTAC	-
M070727	SilicoDArT	TGCAGGGGTCACAATGCCCCCAGCAGCAAAATTCACAACAGGTAACCTACCCAGTTGTTTTGTTTGCAC	-
M070748	SilicoDArT	TGCAGGGTTATGTTGACAAGTATGTTAC	-
M070757	SilicoDArT	TGCAGGAAGATGTATGCATTTTATGCCCAATAAAGTAAAGTGAAGCATATTGAGAAAACTCTCTTTACA	-
M070770	SilicoDArT	TGCAGGCTACAGCATGATAAGGTGAATGAAAGGTAGTCATAAGGTGGTTAGGGTGGAGGTTTAC	-
M070779	SilicoDArT	TGCAGACAATATGAACAACAAATTCATGAGAACAAACTTAATTAC	-
M070782	SilicoDArT	TGCAGTTAGCATTGTCCCAGACAAAAGATAATACCTGGTCTGAATGTGCTAAAACAGGTTATGCAGGTA	-
M070785	SilicoDArT	TGCAGAAAGTTCCCAGCAAATAGATTCTGGAAGCAGAGCTGACAAGGTTGATGGAAAAGAATCAACAAA	-
M070790	SilicoDArT	TGCAGCCGATAATCGACTCCCATATGCTTCCAATGACCAAAACAAAACTGTACCCCAAAATCTAGCACT	-
M070811	SilicoDArT	TGCAGACCCTAAAACAACAACGATTCTGACCCATATAGAGGATATGAATACATCGAGCAGAAAAGCATT	-
M070816	SilicoDArT	TGCAGCATCAAATATTGCCTTCTGGAACCGGTCATCCTCCACCTTCGTAAGGATCTCTCTTACCACCTT	-
M070818	SilicoDArT	TGCAGAAATAACACATACAACGAGAAACATAGGTTAC	-
M070819	SilicoDArT	TGCAGCTCAGTTCCTACACCCCCTTATTTCATCGCTATTCCCACTTTCTACTGTTAC	-
M070820	SilicoDArT	TGCAGCTCTAATCTAATGAAGCAACACAAATGTTGCCTTCCAGCAAAAAATTTGAGCCTTCCATCTTAT	-
M070835	SilicoDArT	TGCAGATTGTATACTCAAGTCAGCATACCATTCTCATCAAGGAAATATCCATCAAAAAGGAAACCAAGA	-
M070836	SilicoDArT	TGCAGCATAACTGTAAGATGAAAGATAAAGGTGAACAGGATAACAAAGAGGCCACAATCTGAAGCAACT	-
M070844	SilicoDArT	TGCAGAAGGAGGGAAAGAACTGGAAAAGGAGGGTTTCGCATGTTCCTAGTGCAGAATGTTCTACTCCAT	-
M070852	SilicoDArT	TGCAGCATTAGGATGATATAAAATTATCATAGAGTCTGTTTGTAAAGTGGTAATTTATGCTATTACAGA	-
M070866	SilicoDArT	TGCAGAAGGAGACAGAGTATTATTCAAACAATAAAGTCCACATATATGGCAAATCAAATAACTGAAAAT	-
M070872	SilicoDArT	TGCAGCTCTTCTACAGCTAAACTCTGTAGAATATTCGTCTGTGGATGCAAACGATACCAAGTCATGTTT	-
M070883	SilicoDArT	TGCAGAATAATCTGTCCGTGGACAACAATATACCTCTCAACAGCCAATGGATCAGATGAAATGTAAGAT	-
M070900	SilicoDArT	TGCAGTGGAATCAATAGCCTGCATGCAAAAGAGGGTGCTGAGCTGAAACATTTTCTTTTAC	-
M070901	SilicoDArT	TGCAGCTTGTCCCCTCTATGGGTAGCAGATCCTGTTTGTCGATACCATCACTTAGGAATGACAAAAAAT	-
M070907	SilicoDArT	TGCAGTTATGAAGTGTAAGAAGATGAAGACGACTTTGTATGATATATATTCCCAAGTTGCATAATATTG	-
M070915	SilicoDArT	TGCAGTGATTGAGATTCCCCTTTTCTACCCATAAAGGAATACCGAAAAAAAGGAGTGTGAACTTGCTTC	-
M070923	SilicoDArT	TGCAGTAACCAAATTATCTTAGAGGATAAAGAAAAACTCAAAGGATATTAC	-
M070951	SilicoDArT	TGCAGTACATCCATACTGTCATTTAGTTAGTGGCAGCAGTAGGTATATGTTGCGGGAATATACAAATGC	-
M070978	SilicoDArT	TGCAGGATGTGCTATAGTGGTAGGATTCGACATCCAACCAGCCAAGGGTGTTGGCACGGGTGCTGGAGT	-
M070987	SilicoDArT	TGCAGGAACCAAAACCTTTCCAGGAAGCACCTTTACAGTTGCAGAAACTAGTGATGGAGCAGGAATACC	-
M070992	SilicoDArT	TGCAGTGCTTTTCAGCCGGGTGATCCTTCCTGTTATGTATGAGTGGAAAAAAAGTGAGGTAGATAATTT	-
M070995	SilicoDArT	TGCAGACTGTGTCCCAGGAACTAGTCCTGACTTATCATCCCAATCCTCTTCAACAAAAGGTGCATATCG	-
M070996	SilicoDArT	TGCAGATTATTGTTTTGGCCAAAAAAACAGCTATTTTTTTGTAAAAAAATAATATAATCCAAAACCCTC	-
M071022	SilicoDArT	TGCAGCATGGGCAGCGGCTGCAAGAAGCCCGATGTGCATACTATCACTGGATAGAACTGACGACGGCAT	-
M071024	SilicoDArT	TGCAGCCTATGCCAGCTCTGTTCCGTATTGTTCGGGTTGACTTTTCTACTTTTAC	-
M071025	SilicoDArT	TGCAGTAGAAAATTAGATATTGTAATTCATAATGATTTTAC	-
M071026	SilicoDArT	TGCAGAAAGATTTCTAAAGCAATTTCGCTATGATCGGAATTCGGAACACAATATGAAAAATAATAATAT	-
M071027	SilicoDArT	TGCAGTGACACATACGGAAAACAACACTCATGTTTATATACCTTAC	-
M071107	SilicoDArT	TGCAGGTCGGTAGAGAAGAAGAAATGAGAACAATCAATGCCAAAGAGTAAACACAAAACCCGGCTGACC	-
M071108	SilicoDArT	TGCAGTTGTTGTTGTTGTAGAGAGAGTGACTAGCCTTTGAAAAATATGAATATAGTGATTTCCAGACAA	-
M071143	SilicoDArT	TGCAGAATACATTCTGGGCTGGGTATTTATTCTTTTGTTCATTTAGCATTAC	-
M071212	SilicoDArT	TGCAGCAATTGCACTTCCTCGTTGAACTGCCTTCTCCATCCTAGATATTGCATCATAAAGACATTTGAT	-
M071277	SilicoDArT	TGCAGAAAAAAAACTTGTGCAGTCATGATCAGCTACTTATTAC	-
M071278	SilicoDArT	TGCAGTTTCAACAATATATGCATGTATGGATAAACTTGAGAACAATAGAATCTCAAGTTCTAACATCAA	-
M071279	SilicoDArT	TGCAGAGTAAAAGCACCAACAAATAAGGAACATTAC	-
M071280	SilicoDArT	TGCAGGAGTTCTTTTCCCTTCTACTCGTTACCGGTTACCGCCCTGGATTGCTGGGGCTGCTATGGCTGC	-
M071288	SilicoDArT	TGCAGGGTCCAGTTATCTCCCTCAAAATTTTCTATTGTGTAAATTTAC	-
M071298	SilicoDArT	TGCAGATGTTGGATATGCCTTTTCAATTGGATAAACCGACTAGCGAAGTAGTTAC	-
M071317	SilicoDArT	TGCAGAAGTGGCAGAGCAACTATTAC	-
M071330	SilicoDArT	TGCAGCAACCTATATTGGTATGTGTGAGTGTGCATGTGGACATGTATTATGCCCAAGTACGCAAGTATT	-
M071338	SilicoDArT	TGCAGCTGCCTTACCTCAACATATTAC	-
M071339	SilicoDArT	TGCAGCTGCTATTGCAGCCACTGTTATATATGCCATTGCCTGCATCAATCGAAAAGTTTTCGGTTGCTT	-
M071340	SilicoDArT	TGCAGTTTATCCTTGTATATGCCAATTTTGCAAACTATTACTTTGTTGTAGTCTTGATTTCCCCCCTTT	-
M071343	SilicoDArT	TGCAGCACCACCACCTTTGTTATTGTACTCGTAATGGGTACATGTATTATGTATATGTGAATGCATTGA	-
M071344	SilicoDArT	TGCAGCAGTGGTGGTTGTACTGCTGCTATGCACAAATGGGGTGGGTGAGGTGAAGTCACAGACACAGAG	-
M071345	SilicoDArT	TGCAGTTTCCAGTAATTCATAGGATTTGGTAAGTTGAATGTATGGATCTGGTCAAGCCCCGTAAATGAT	-
M071347	SilicoDArT	TGCAGGTTTCAATTACTACCACACTTTACGTTATAAATCAGACAGAAACATGAAGAGGCACAATCAATC	-
M071357	SilicoDArT	TGCAGAACCAAGTGGTGAAACAATTGATGATGGTGAAACTCGAACCGGGTTCACTACACCTTCTATGGA	-
M071360	SilicoDArT	TGCAGGCAAGCAACCCATTGGAGGTAATGTCGTCACACCGATCCTCCTTGCTCCAAGTGCATATAAATT	-
M071365	SilicoDArT	TGCAGCTTTCCCTAACAAAATAATCGTATCCCTTGATGCTTTGACATTCTCCAACCAATAGTTAC	-
M071373	SilicoDArT	TGCAGCCTGCAACATGCTTTGAAGCCTACTACTACTACTACTACCTAGTGTCGCAGCAGCCATTACTTC	-
M071375	SilicoDArT	TGCAGCATTCTGACAAAAAGAAGAAAAAAATGAGCATATACTAGTGGGTAAGTAACAAGGATCACTTGT	-
M071426	SilicoDArT	TGCAGCATTGATTGATTATGGAATGTGGTAGCTGTTTGTGGTGAGCATCGGCAAGGTTGGGATGAGTTA	-
M071462	SilicoDArT	TGCAGCAATGGGATACCATCACTTTAC	-
M071463	SilicoDArT	TGCAGTATATGTTCATCTTTCAAATTCCAATAACTGATGAGTCAACATTTGAAAAGAACATGGCAAAAA	-
M071474	SilicoDArT	TGCAGAGAACCCAAATCCCTCACTTGTTCGCTCACCCTTCCCACAAAAATGAATTTCATTAC	-
M071475	SilicoDArT	TGCAGTGAGAAAGATAATGAAAGTGAATGAAAATGAACAAACCAGAATTGAAAGAAGAAGCTTTTGAGA	-
M071482	SilicoDArT	TGCAGAACCAGACTGTATCGACTTTCCGGCAAGAGCATTCAATCCAAATATAATCTTAGCCCTGAAATA	-
M071486	SilicoDArT	TGCAGGCACAATCTGAAATAATCAGGATATGTGGATTTTACACTGAAGTACTTTAC	-
M071494	SilicoDArT	TGCAGCACAGGTAGGCCATCCCTTGCTCTCACTCTTCCACACTTATTTGTTTTAC	-
M071495	SilicoDArT	TGCAGCGGATGTTTGAAATGTTTTAC	-
M071500	SilicoDArT	TGCAGAATGGATGATAGAATGCCATAGGCCACGGTTGAAGCCAAGGTATCACAACAAAAAATTGACCAC	-
M071514	SilicoDArT	TGCAGGGAAATAAGGTGCAAAAACACAATCCTTTGCACATCTCCTTCTAAGAAGCTTGCATGCAGCACA	-
M071523	SilicoDArT	TGCAGCAAGAGCAGTGGCTCGAAGGAACTCACGCTGGGCATTAC	-
M071531	SilicoDArT	TGCAGGAAAAAGTTGCACATGCCCGAAAGTAGTTCGTCTTCTTGTTACCCAAATCATTATATCCATTGG	-
M071538	SilicoDArT	TGCAGATGGATAATGTATCAAATAGTCAGAAAAAAACAATAACAAAAAGCATAACCTTAC	-
M071539	SilicoDArT	TGCAGTTGTTGCCATTGTGAGTATGTGGTTGTGTGAGTGAGAATGAGGAGGTTAC	-
M071543	SilicoDArT	TGCAGCATCACCTGTTCAGGTATTTTTCTCAAAGGGTAGAAAAATTATGTCTGCTTGTTAC	-
M071551	SilicoDArT	TGCAGCCGTCAATCATACAGAACTTGATAACCCACAACTAAACATTGCATCTGAGAATCATTCTCAACT	-
M071580	SilicoDArT	TGCAGTAGCCATGGTCGCAGTTGCCATGATTTTACTCTCCCTATAACAACAACCCGATTTTTAC	-
M071587	SilicoDArT	TGCAGGTGAAACTGACATTGGGCAATCTGAAAGGCACAGTGCCTGCAAAATAAATGCGAAAAACTATTG	-
M071597	SilicoDArT	TGCAGTGCTATGCATGGTCGAGGGAAGGACGGCAATGTCCACAACCTCTACTATCGCATGCGATCGACT	-
M071602	SilicoDArT	TGCAGACTGGACAACCTGTGAAAGCCAGATCCGCTCAATATGCTCCAAATGTGCTACTCCACTTCTTAG	-
M071607	SilicoDArT	TGCAGACTAACTTGCATGTACATCAACTAAACTATTCGTGACTTTTTTTAC	-
M071608	SilicoDArT	TGCAGTGTGAATTCACTGGTAATTATGTTAC	-
M071637	SilicoDArT	TGCAGGTGCAGGCACGCTAGATACACGTGGGCGTTCTACAGGTTTCACTGGGGAGACCCTCACATGGAA	-
M071643	SilicoDArT	TGCAGTTTTGCTGATGGGTGGTGGTGAAGGAATGGGCCCTGTGAAGGAAACAGCAATGGCTCTAGGAGA	-
M071667	SilicoDArT	TGCAGAAGCTACACCAAAGGCGATCTTGAGGACTATGAATGTCAAGGGTCTGACTCTATTTCATTTGAA	-
M071689	SilicoDArT	TGCAGCTGCATTGGAACTTTCTGAAATTTTGATTGGAATCATTGATGGTTGTTCTATCCGAATTGTTCG	-
M071695	SilicoDArT	TGCAGAAGACATTAGACTATGCTTGTGGAGCAGGAGGTGATTGTAACCCACTCCACCAAAATGGACCTT	-
M071767	SilicoDArT	TGCAGCAGCACAGTTTGAAACTAAGGGGCTAACACGGAGAAGGGAGCATATAAGTTATAGTACGTTTTT	-
M071787	SilicoDArT	TGCAGAATAAAAGAAAGTTATCCATTCAGCACTAATTTTTAGTCTTGGTCCAACTGATACATGTTTGAT	-
M071788	SilicoDArT	TGCAGTTTTCTCACTTCATGCGTTGAAATTATTGACATGTGATGTAGCTTCTTTTGTTTCTCATGTATA	-
M071795	SilicoDArT	TGCAGTTATTCCCTCATTTACATTTGGGGAAGAACACAATTCTCGGGGTCCAGCAATTAC	-
M071807	SilicoDArT	TGCAGATTATCTTCAAAGAGACATATTATCTCACACTTGTTAC	-
M071892	SilicoDArT	TGCAGATCTCTGCTGGTAGCATTTGTGAACTTTTTGAAGAACTCCAAAATTTCCTGCACAATAACCATT	-
M071896	SilicoDArT	TGCAGATTGGGACACCTACCAAGCAGGCGCTCTAGTGCAGACAAACTCACCTCATTGCTTAC	-
M071900	SilicoDArT	TGCAGGATTTGGGCTGCCACCTACATTTTAC	-
M071910	SilicoDArT	TGCAGAGAGGTCCTTATTTAGGTGTCTTATTGTAGGTTCTTGGTACTCCGACTCGAGAAGAGATACGTT	-
M071940	SilicoDArT	TGCAGTAGGACCAGCGGTTTAGCAGATTCCAAGGAGCAGGAAATTTCCCTTTAC	-
M071947	SilicoDArT	TGCAGCTAAAGAAAAGGCTACATCTTGATTTTTGATATCTTTTGAAGCTACAAGTGACAATTTAC	-
M071957	SilicoDArT	TGCAGTCAAGAAACAAAAGAGAGAAACAGTGGAGGGTACTTTGGTAGCCCCTCAATATAGGAATACCAC	-
M071975	SilicoDArT	TGCAGTTTTGATTCTAACAGCTGATTGAGTATTGATAGCTGTGTTATCTTCAACTCTAACATCTTTGAT	-
M071976	SilicoDArT	TGCAGGACACTTTGAGTTGCACAATCTTTGTCCAATGGCTTCATACAAATGTCTTGGAGAGATACCATC	-
M071980	SilicoDArT	TGCAGGAAATTGCTAGTTTGCACAGTAAAATGATTTAGCAGTTAGCAATAGAACCGGTAAAATCATAGT	-
M071981	SilicoDArT	TGCAGGGATCTTTTCAAAATTCCAGGATCACATTGACCAATGTATATAATTACCAAACAGTTGTAGTTG	-
M071982	SilicoDArT	TGCAGTACAAAAAAATGTAGGTTGATATATAAGTTATGAAATTGTGAGTAAATGTTTTGCAAGTATAAA	-
M072004	SilicoDArT	TGCAGAAGCAGTAGAAGCTTTGAAAGCTGGCAAGGTTATTGCAGTACCCACTGATACACTCTATGGCTT	-
M072006	SilicoDArT	TGCAGCCTAGATTCTTCTTCTATTTTTCGAAACTCTCCTACTATATCTATATCTTCATCATCAAAATTC	-
M072020	SilicoDArT	TGCAGCATAGAAAAATTGAAGTGTCCCATTATGCATTGAAGTGCCCCATTATGCATTGAAGTGCCCCAT	-
M072044	SilicoDArT	TGCAGATAGAACAGAATTACTATCACCTATTTTAC	-
M072052	SilicoDArT	TGCAGACATAATTCAACTAATGGCATCCGAAGCATCTCCGGAACCTTGATAAGAATGCACCAAAAAAGC	-
M072053	SilicoDArT	TGCAGGAACTACGAGATCATTCCAATGAGGCTTTCTGGCATTCTTGGGTTGTGGATCGACCATAGAACT	-
M072062	SilicoDArT	TGCAGAGGCAAAAAAATTCTGAAGATCTTCCCAGCAACGCAACCGACACTCCGAGAAAAGCCCCTTTGG	-
M072080	SilicoDArT	TGCAGCAGTCAAAGCATTTGAAAGTGTAGGCTGAGATAGGAGGTGGAGCATTGTTGTTGATTTTACAGA	-
M072105	SilicoDArT	TGCAGTACCAGATGGTACTGAGAGAGTAGACCACACAGAAAAGAAGGACCTCATTAC	-
M072124	SilicoDArT	TGCAGTTTCAAGGGAAAGAAAAAAATAAAATGGCAAAAAATAAAGGGCCATATTTCAGAGTTTAC	-
M072132	SilicoDArT	TGCAGGGACACGAGGAGCAGATAAAGACCTTGCTTTGGAATCTTCCAATTTCTCCTTTGAAGCTGTAAA	-
M072133	SilicoDArT	TGCAGGAGGATACAGAAGATGAAGATTTCAATGCAACAAGTAAAGTAGACAGAAGAGGGTCACAATGGT	-
M072136	SilicoDArT	TGCAGGGGGCCTTTTGAGCTATGGTACACGGCTACCTTTTGAGGTGAGAGAAAGCAATTACCTTTTTTA	-
M072147	SilicoDArT	TGCAGAATTAGACCAAGTCCCAGGCCTAATTTCGACGATTTCGATTTCGAGTTTTTCAACTCGAAACCG	-
M072148	SilicoDArT	TGCAGATTCTAACTCAAATATAACCTGCACATTGGTTGAAAAAGTTACTATATGATAACACTATATGGA	-
M072151	SilicoDArT	TGCAGTGGCAGAAGATGGTGGCTTGGAGGAGCTTGAGGTAAACATCTTATTATAGCTTAC	-
M072152	SilicoDArT	TGCAGCTTTATCTATATTAGTCACAAACACAACTCAACACTAATTTCTTAGAGAGATAGCAACTATTTT	-
M072153	SilicoDArT	TGCAGTGAATAAAAGGCAACCATAGTCAATTCTTCGACACTGTCTGACGAATTTCTACTGTCTAAGTAA	-
M072170	SilicoDArT	TGCAGGTTGTGAAGCATCCTCTACCTAGTAAGCGAAGAAAATCGGGGAGTCAACCTCCACCAACATTTG	-
M072188	SilicoDArT	TGCAGGCGGAGACACTAGCCGACCATATAAAGTTTGACCATGGGTACACAGCCAAGAGCCCTGCTATAG	-
M072192	SilicoDArT	TGCAGAGAACCTTCCAGCATCTTTTCCAGAATCTGAATAACCAATCATGACTTCTTGCTTCCCATTGAT	-
M072194	SilicoDArT	TGCAGCAATCAATGCTTTTGAACATGGTGGACAAGTGGGAATGGTTTTTGAGATGTATAGAAACTGTGG	-
M072195	SilicoDArT	TGCAGGTTGGACATGCCTGCATGGAAGAACCCTGCCAAAAAAGAATACACGTAAATATGATATACTAAC	-
M072219	SilicoDArT	TGCAGCATTTGGTGCATTCCTACCATCCCTATTTAC	-
M072255	SilicoDArT	TGCAGAGAGTCATACCAAACTAGTTCCATAAGTTTCAGTCTTTGCATATCTTCTAGGAAATATTTTACA	-
M072261	SilicoDArT	TGCAGAGGTAAATATAAATGACATAAACCATAGTCTTTACTGTCTTTTGTTAGTTAC	-
M072282	SilicoDArT	TGCAGCACCAGGACTCGTTGAGTAGGCCTCTACTACTGAGTGAGAATTGTATACATCGCTTAC	-
M072294	SilicoDArT	TGCAGAATGGAATTATGGGTATGCCATTATTTTTTTTTTGTGATTTCTTGTTCTTGGAGACCCAATGTT	-
M072300	SilicoDArT	TGCAGAAGTGGAACAATCATCAGATACCAAGAATAATGGAAGGAATCAAGATCTATAAACAATACAACG	-
M072303	SilicoDArT	TGCAGCTTGTTGAAGTGACTGTGCTTCTCTCATCTCCTTTGAGTTCGGATTCAGGCCTCTTGACTTACA	-
M072309	SilicoDArT	TGCAGTTGGTGGAAAACTAATCCGCACTGAGATTCTAAGCAGTGCTTGGACTGGTTTCTTTGCTGGTTG	-
M072312	SilicoDArT	TGCAGGGAGGAAAAAATGTTACAACATACTTGAGAATTCATTTTCATTCCATACCTTATTGGCTTTCTC	-
M072313	SilicoDArT	TGCAGCTTCGTAGTGCTACATGATCCTCTTTTAC	-
M072339	SilicoDArT	TGCAGATCATCATTTAGAGAAAGTCCTTGGCATAGGAGCGAGTGACTCGTCCCTAAAAAATAAACAGAG	-
M072363	SilicoDArT	TGCAGTCAGAATTGAGCTCAGGAAGTTGTGAAACTTAC	-
M072374	SilicoDArT	TGCAGTATTGAAAAGCCAGAAAAAATGCAACTAGTTTATTTTGTGGACAAGTTACCATACTGGCAAGGA	-
M072500	SilicoDArT	TGCAGTCTTGCATCCAGCATTGTAGTTCACCGCTGAACGCGAAAATGGCCCTGAATTCATGTTCATTTT	-
M072501	SilicoDArT	TGCAGCAATTGCAGCAGCAACTGTAGCTGTATTCAATGTGTCTGCGAATGATTCAATGTAGATCCATGT	-
M072510	SilicoDArT	TGCAGTCGCGATTACGGTTACTGCGATTGTAGTTTATTACAGTCGAAAAATAATTTTGAAACCTACGAG	-
M072519	SilicoDArT	TGCAGATTTGGTAGCCACATAAGGCTATTTCTCCTCATATGTCGGTTATGTAGTGCGTATTGAGAATCG	-
M072524	SilicoDArT	TGCAGAATATATCAAGTACTGTAAAATACTCCGTCCAGTCCTTTTTAGGAACCGGTTTAC	-
M072544	SilicoDArT	TGCAGCCCCAAACATTCCTTTTGTTTATTTGATGTTTCCAAATTATTTCTCTAGTTTTATAATCTGTAT	-
M072548	SilicoDArT	TGCAGCAAGGGGGAATAAAAACAATAAGATTTGATTGCAAGACTTGGGGGAAAATATCAAATGAAACAC	-
M072560	SilicoDArT	TGCAGTTTTGATCTCTTTAGTAGAAGAGGAATTGCCGTTTGTTAC	-
M072566	SilicoDArT	TGCAGATTGCCGTGCCAGTCAAGTAGCTGTCTTTAC	-
M072569	SilicoDArT	TGCAGCAGTCACCACAGAAGACATGTTTATGTTAC	-
M072570	SilicoDArT	TGCAGACATCCACGCGAAACCACTTGATGCATCTTAC	-
M072571	SilicoDArT	TGCAGTCTGAAAATTGGCTGGAATATGCTTGACAACAAGAGTTTTGTCTTAC	-
M072573	SilicoDArT	TGCAGAAGAGATCACCAAAACTGGAAGGTGGCCGAGATGCAACAACATTAGAGGACCATATTTTTGTGA	-
M072591	SilicoDArT	TGCAGAAATTGGAGAAGATTTGAAGATAGAAAGATTACTACGATGCAAGCAATATCGATGATAAAGAGG	-
M072604	SilicoDArT	TGCAGGAGAAATCAGTCAAATGAACTATTAC	-
M072609	SilicoDArT	TGCAGAGATAACACATGGAAAGAAATTAGAACAAGCATGATAATACAACAGCAAAAGCCTTTTCCAACC	-
M072657	SilicoDArT	TGCAGATCATATCATGACAAATTATCTTGTTGGTCTAGTGGATTATACATGTTACAAGAGCCTTACAGA	-
M072659	SilicoDArT	TGCAGCTGGTAACCCTTTTTTGTTCCTTTTTCTGGGTTCAGCTTCAATGGGTTTCTCTCAAAGTTTACA	-
M072671	SilicoDArT	TGCAGGGTATCAAATGTTACCTGTTTAC	-
M072733	SilicoDArT	TGCAGGTTAGATCTTTGCTGTCATCTCTCCAATGCACTATACTGAAGATCCCAGTCAAGGATGTTTATG	-
M072760	SilicoDArT	TGCAGTCTCAGCTCCTTGTGAATCCTTGAAGGTAACATAGGCAATTTGAGACTTCTCATCATGACTGCA	-
M072761	SilicoDArT	TGCAGCTGAAAAGCTAGAACAAGCAGAGAATCAGTTGGCACACTCACGCTTTGGGTCATTAC	-
M072763	SilicoDArT	TGCAGTTTTCATTTCCTTGTCAAAACTTGGCACCCAAACCTAATGCAAGCAAGCCCTACCTACCTTTTC	-
M072764	SilicoDArT	TGCAGAAACGAACATCTTGTTATTTATATATTTTAC	-
M072765	SilicoDArT	TGCAGTCTACTTAGATTTTGTTTTGGTTTATAACTTAC	-
M072792	SilicoDArT	TGCAGAAGGGTGTGGACAAAGGATCTCCACCGTTGGATGTTATTAGTTGTCATCTAAAGGACAAGGCAT	-
M072829	SilicoDArT	TGCAGTTGTATGTAATGTTGTTAGGACAAAATTTGTACAAATATAAAGATCTAAGTTAGCACTTAGTTG	-
M072832	SilicoDArT	TGCAGTTACACATCAAATGATATGATTTTTTTTGGCATAATTAGGTTGTGTAGGACATCATACATGTGA	-
M072834	SilicoDArT	TGCAGCGGCGGAGAGGTAGCTGTGTCCGGCTAGGGAACAAGCGGCAAGGGTTCAGCCTTGGATCGCGTC	-
M072846	SilicoDArT	TGCAGAATTCTCCCTCTTTATTTTGAGGATGTGTGATGCTGTCTTTTATTAGAAACTGAATTATTACAG	-
M072869	SilicoDArT	TGCAGCCAGTGAATAGAACTCCGACCCATACTGGTATGTTGAAGAGTATGTTCAGCGCAAAGGCTGTGC	-
M072871	SilicoDArT	TGCAGTGCATAGGGTCATTGCATCAAGAAGGAAATGTCATAAAAAAACAGTAATATTTATTTAGAGAAA	-
M072880	SilicoDArT	TGCAGCAACGAAGTGATTACAACATACAAATATTTAC	-
M072889	SilicoDArT	TGCAGCCAGATAGGAGGGAAAATTGAGTTTATGCCTTTTCAGCAATATTAC	-
M072899	SilicoDArT	TGCAGGAATAGTTCATGCAATAAGTTAC	-
M072900	SilicoDArT	TGCAGAAAGGCTGTGCTACCTTTACAACCCAGTCCACCACAATTAC	-
M072901	SilicoDArT	TGCAGAAAACAAAGACTTGTAAATTTTGACCTTTAC	-
M072910	SilicoDArT	TGCAGCCATCTCATCGGCACTGCCGCGTAAAAGAACCATTTTTATAGCACTGAAATACTAATGGAGTTT	-
M072922	SilicoDArT	TGCAGATCAAGTACAAGCATTACAAGGCAGCCAAAGAGACGGGGTTCTTGTTTAC	-
M072928	SilicoDArT	TGCAGTTCAACATACCAAAACAGAAGGAATAAGTTATTGTACAACTCCATCCTTGAGCAATGTTTTGAA	-
M072936	SilicoDArT	TGCAGCCTCAATATTGAGCCCTTTTGCTAAATACAGATTGTTCAGGAATCCAAAAAATAAGAATGCTGG	-
M072963	SilicoDArT	TGCAGAGCACATTTTGTTGTCCTACCCCAAGTATACAAACATTTGGAGTTCTGTCCTCAACTAGTTGAA	-
M073004	SilicoDArT	TGCAGAGTGCAGAGCATGCTTCAAGAATTAC	-
M073005	SilicoDArT	TGCAGCACTGAGCTTCTCTCGAACCTGTAGGCATGATTAC	-
M073009	SilicoDArT	TGCAGTTCTGGCACTCATTGCTATTCATGGATCAGGTTTGGCCATCATGGTTTTCCATTCTGTTGTTTA	-
M073028	SilicoDArT	TGCAGAAGGTAAGAATTTGTTTCATGTACACTAGCCCTATTATTCTGTCACAGTTGTGTGTCTGATTGT	-
M073044	SilicoDArT	TGCAGAATGTCACGAAAACATCACAATCATCAAACAAGAAAATGCTTATTTTTTGGCAGTTAC	-
M073107	SilicoDArT	TGCAGGCCTTGCACTATGACAACAACAACAAGTAGTTCTACTACTACTACTACTGCAAATGGAAATGTT	-
M073108	SilicoDArT	TGCAGGGCTAGCATCTAAGCCGCTGCCAAATGCTTTTGCCTACAATATTAGCTGAGTTAGTTTCACAAG	-
M073111	SilicoDArT	TGCAGGTACTTACTATCATCATAACTCAATTTACACAATCTGTGGATGAGAGTAGTCATTTTTATATTG	-
M073127	SilicoDArT	TGCAGTACCTGCAAGGTATCACAAATTTAC	-
M073128	SilicoDArT	TGCAGCTGTAGTTTCATCCACTATTCAGGGAGCTATATACAAAAAAATAATGTTATTTAC	-
M073146	SilicoDArT	TGCAGAATATGATGTTGCTATTCAGGCTTCTCTTCAGTCAGATGCATCTGGCGTTAGGTGATCTTTGAA	-
M073147	SilicoDArT	TGCAGCTATAGCCATAACTTAGAAGATAAAATGTCTAAGGTGCAAGAGAATGAGAAAATATGATGAAAT	-
M073148	SilicoDArT	TGCAGTGATATTCAGAGATTCAAGTTCTTTCATCTCTGAAATTGAAGCACATAGGGCATTCCCGTATTC	-
M073149	SilicoDArT	TGCAGTATGTTCGGTTTGTTCAGCATTCTCTTTCAACTTTTCAAGGGCCACGGCCTCAATCAGAACCTC	-
M073150	SilicoDArT	TGCAGTGGAAATCATTGCTATTTATAACTCTACACTAAGTAACTAATAAACTACAAAATAGCACTAACT	-
M073151	SilicoDArT	TGCAGTAACGAGAGTATGCCATTTTTAC	-
M073167	SilicoDArT	TGCAGCAGCACGATGCCATCAGATCTTAC	-
M073169	SilicoDArT	TGCAGTTGCATAATTCTATTTTCTATGTCATGGAATTATGAGACACATATTTGAATTGTAGGTTCTACG	-
M073174	SilicoDArT	TGCAGTTGACTTTTGTTACTGAAGTTGGTAGTTGGCGATAATGCAGATAGCATTTGTAATATGACTTTG	-
M073192	SilicoDArT	TGCAGCAGCAACAGCAGTTTCTGCTTCTCAACCTTCTATCATTAC	-
M073221	SilicoDArT	TGCAGGGAATGTCCCGCTACTAATGGCAGATTCTGCTGGACGTATTCATGCTCAAAATTAGGTATTCCA	-
M073252	SilicoDArT	TGCAGTGCATAGTTCAAAATCTAGAATATATATTTTTCCATTCCATAAATATAAATGAATACAAAGATG	-
M073256	SilicoDArT	TGCAGATTTTATTTCGAATGGAGATTTTACAATCAGAGGTTGGCAGTGGAGTTAGTGATTCTAGCAAAC	-
M073257	SilicoDArT	TGCAGTGACCTTCTTGATGGTTCCAGGACCACCATTACCCTCGATAATTTCAACACTTTGGATGGCTTT	-
M073284	SilicoDArT	TGCAGAACATGTCTGAATCTTATGATATCAAATATTAC	-
M073285	SilicoDArT	TGCAGTTTTATCGCAACATAATAACATAAAAGTCTTATTTGAAAAGTTCAGAAAAACAAAAGCAACAAA	-
M073293	SilicoDArT	TGCAGAAAAAGCATAACATTATCATCAATCAAACTTATAGCAAAAGCATGATGTAATATAAATAAGGTA	-
M073295	SilicoDArT	TGCAGGAAATGGGTTGGCTACAATGAGGCAAAGAGATTAGATTAC	-
M073310	SilicoDArT	TGCAGAATAATAATGCGCTCTGAGTACATAGAAAAAGGGAAGTTCGATGCAGTGACAAACTTGGTTTTA	-
M073317	SilicoDArT	TGCAGAATAACCAGGAATCCAAACAGCTAAACATTCAATAGGAAATTTCATTGAAATGTCCAGTTTGAA	-
M073318	SilicoDArT	TGCAGTCGGATATGTTGTTTTCCGGATTTGAACTTATGACTTCTTGTTCACTAAGCAGCAATCTTAGCT	-
M073360	SilicoDArT	TGCAGCTCTTCTGGCTTTATCTTGGTATTGGGCCACAGATGGTGTAGGATCCAAGGTGAGAACTTTTTA	-
M073386	SilicoDArT	TGCAGAATATGATGTAATTCCTTCTTGTAGGAATTCTATTTATAACATAGTGGGGAAATTTTAC	-
M073389	SilicoDArT	TGCAGCGGTTGGAAAACTAGTGAATGTTGATCGTAATACTCTGGATGTGAGGAGGGGGCGTTTTGCAAG	-
M073404	SilicoDArT	TGCAGTGTTGTAATCTTTTTGCTTTGTTTGATACACAGGGTGCAAAAGATAGCACTCCTACCTTCAGCA	-
M073423	SilicoDArT	TGCAGAGAAATGCAGACCATGTAGGCACGCGCATGACAATGCCCAAATTACTATTACTGTTAC	-
M073428	SilicoDArT	TGCAGTGTGACACAGATATGGATGCTGATACAAGCGGAGCAAAGAAAATGTTCAGTTTCTTAC	-
M073431	SilicoDArT	TGCAGCAACAGCAGCAGCTTCTCTTTGTTGTTGATAGCTTCTAAGCTGTAATGCCTTGAGAAGCAAGGA	-
M073451	SilicoDArT	TGCAGGAATCAAACTCTGGCTTACATGGTTGACATGGTCCTTCCTTACTTATTGTGCCATCATTGTTGC	-
M073454	SilicoDArT	TGCAGTGCAGTTCTTTTCTTCTCCACTTCCTGCACAGGTTCACAGTAAACAATGTAAAACAAAGTTTAG	-
M073471	SilicoDArT	TGCAGAATATGCAGAATGCAGTGATGGAATACCATTAGTTCTTAC	-
M073485	SilicoDArT	TGCAGTAGGATCGCACATGCATCCTTCTTCACACGGATGTCAAATACAAACCTTTTTTTCCATAATTAC	-
M073499	SilicoDArT	TGCAGTTTCGTTGGCTATGCAATGGATACAAGCATGTGTTTCGGCTTATTATGTTTCTTATGCAGAAAA	-
M073576	SilicoDArT	TGCAGAATATTTTATTCTCGTGGAGTACATTTGTTTTATCAATCTAATTTTTCTTTTTAC	-
M073589	SilicoDArT	TGCAGATATATTAGGGAAAAGTTTGTCATACTCAATGAGTCTCACATAATTATATGATGGATTGTGGTG	-
M073590	SilicoDArT	TGCAGCATTATGAAACAGTCAATCAACAAATCTGCAATTGTAAAACCCTTTTTCTAATGAATCCCTCTA	-
M073597	SilicoDArT	TGCAGAAGTGTTGGTATGTTGAAATTGAATGGAGGAGATAGGTATAAAAAATGAACTTTCAAATTGAGA	-
M073604	SilicoDArT	TGCAGCAGAGAAAATAAAACAAAACCTACTTGTGGCCTAAAAAGTGACATAAATCTGCTATCCTAGATC	-
M073611	SilicoDArT	TGCAGAACTTCAAAGCACTTCTAACATCGCCAACTTCAACCCATCAACTTAC	-
M073635	SilicoDArT	TGCAGACCACCAAGCCATGTTTCAATTTATTGGCTCTTTTAC	-
M073651	SilicoDArT	TGCAGCTATAATTGCGGTCGTGTAGTGTTGTGGAGACTCGAAAACTGAATATTGCAGCCAAAATTGCAA	-
M073672	SilicoDArT	TGCAGACTCTTTTCCTTTTGTTCCAGTTCTGTCCTTTCCAACTTCTTCCTTCTTTGGTAGACATTCTTA	-
M073693	SilicoDArT	TGCAGCAAATTTTAGAGGAGTGCCTTGTACAGTTCCTACAAGTTGAGTTGGAGACCCTCCATTGGGACC	-
M073714	SilicoDArT	TGCAGCATCATTTGCTTCAATTATGTGTGCTCCTCAAGGAGAATTATCCTTCAGTGAAACATTATCCAG	-
M073718	SilicoDArT	TGCAGAAATGAAATGAAAAAGAAGCTTTTTTTAC	-
M073726	SilicoDArT	TGCAGGTATTCTGGAAGCCTTGCCGCAATGAGTATGGTTGGTCATGTTCTGGGATTAGGTGACAGACAT	-
M073730	SilicoDArT	TGCAGGTTGCCGATAACTACTACAGGCCGGATTTGAAGAAGGCAGCTCTTGCAAGGTTGAGTGCCGTGA	-
M073731	SilicoDArT	TGCAGCAATTTCACCAGATGAGATGTACAGCTTTGTTTTTTCTCCTATCGATGAAGAGATGGTTGGAGA	-
M073741	SilicoDArT	TGCAGCTAATCCCACAGCACCTAGCTAGGTTCTATCTTTATGGCTTTTGTAAATTTTAC	-
M073745	SilicoDArT	TGCAGGAACACCCAGGCACCGCCGCTAGGTTTGGGGAAGAAACGAACAAAGACAGAAGCCAAATCGTGA	-
M073747	SilicoDArT	TGCAGAGTGGTTTGCCTTTATTGGTAGAAAAGCAGCCCCGAATAGTGCCGGTTCACCCTTCGCAATTAT	-
M073754	SilicoDArT	TGCAGTGACAGCAAAGGGAACGCTATAGGTTATCTGCATGTATGAGAAACTTGTACGGTTGTGAACTTC	-
M073763	SilicoDArT	TGCAGCTAGATTTGTAGCTGAAAGAATAAAAGAGGCACATATAAGGTGGTGTGGAGAATGTGATAATGT	-
M073764	SilicoDArT	TGCAGTCACGGACTCACGGGTAGCAAGGAGGATAGTTAC	-
M073772	SilicoDArT	TGCAGAAGCACACTTCCATTATGATAATTTGTAGGATTATAACTCTCTTCAGCTCTTCTCCACATTTGT	-
M073776	SilicoDArT	TGCAGTTGTCTTATTCCATATAATCACTTGATCAATGAATTAC	-
M073780	SilicoDArT	TGCAGTGGTTCTATTCTATCAACTTACTTTAGTTGAAGAATTTTAGAACCAATTGGCTTCTTTTAGAAT	-
M073792	SilicoDArT	TGCAGAACTTGCACACGTGTTGTAGTTTCGCCATTTCTTGAACTTGTTCCATTGAATTATCAACACGGA	-
M073814	SilicoDArT	TGCAGCTACACGTATTCTGCAAAACAAAATTTAC	-
M073830	SilicoDArT	TGCAGCTAATGGGTAAGAAACCTGGAAGTGTGTGACTGTCCCTCTGGAATCAAACTCCATGACTTTTGG	-
M073831	SilicoDArT	TGCAGAGACCAGTATCCAATGTATAAAACAGAAATAGAGACACAAAATATATTAC	-
M073847	SilicoDArT	TGCAGCCTCTGATGGACAATTTAGAGGCCCAGACGTATGAGACTTTTGAGAAAGACGCTATGAAATACA	-
M073870	SilicoDArT	TGCAGTAAAATAACTTCCTCAACCAAGAAGAATATCCACCTTTATCTTGTTCACAAAACTAATAGCTTC	-
M073873	SilicoDArT	TGCAGAGCTTGTTGCATTAGATTTAC	-
M073874	SilicoDArT	TGCAGGTCACAATTTGGGATTAGTGAAGAAACTTTTTTATTTAC	-
M073882	SilicoDArT	TGCAGCACGTAGGAAGGGAAAGAAAACGATTAC	-
M073883	SilicoDArT	TGCAGTTTTTATTCAAGTTGAAAAGTTCCATGGCTTTGTAATTAC	-
M073885	SilicoDArT	TGCAGTATCAATTATGCTTGCTTTTATATTGGTTGCAAATACAAAATTTAGAGACTACATGTTAGGAAT	-
M073886	SilicoDArT	TGCAGTGGAGGTGTGTAGTTTTGCGGATATTGACTAAGCTTGTTATTGTCATCATTTCTCGTAGCTAAG	-
M073888	SilicoDArT	TGCAGGAACAGTAACAGCCTACTATGTAAGTTCACTGCAAGAACAATTAC	-
M073909	SilicoDArT	TGCAGAGATTGAAAAAATAAATATTGGCAACACAAATCACAGTGATTCAAAATCTGATGAATAAAACCT	-
M073915	SilicoDArT	TGCAGATTGATCTCAGTCAAGTATTGCACCAAAAATGGATCCATCTCTTTCATCAATCAATGTTTTCTT	-
M073949	SilicoDArT	TGCAGAAGTCGGGTGAAAAAATAAAACGAATAAGATGGTATGGCCAAATAATTTGTAGTCTAACTACAT	-
M073950	SilicoDArT	TGCAGGGTGATTTATGTTTTGACAAATGAAAATACTGATAACATTGAAAGATAAAATTATCCAAATACA	-
M073951	SilicoDArT	TGCAGTTATAATTGTTTTGTTCTCCCAAATTTGTTTTCAATTTTTTGTTTCGTGTAGTTTTTCAATTTA	-
M073953	SilicoDArT	TGCAGCTAAATGCTCTTGAAACTCAGTGTTATGCATGTGATGTGTGTAATCTCCCACAGCAGTTTTTCC	-
M073992	SilicoDArT	TGCAGAAGCATGCCAGCTAAACTCTAATCCTTCTGTTGTTTGAAAAAAATGAGTGTTCTTTATCTGCAA	-
M074001	SilicoDArT	TGCAGAATGTGTTTTCATGTTCTTACTTCTTATTTCTTAC	-
M074004	SilicoDArT	TGCAGCTTCTATTTTTTCAACCTTTGAAACACGAAATATAGCCAAATGGGTGTCTCCTGCAAATTATGT	-
M074023	SilicoDArT	TGCAGACTTCACTCTTACTTAGCCATCATGGATTGTTATACATTGGATATGATATGGCAGATGGATGCA	-
M074033	SilicoDArT	TGCAGTAAGGATACTAGTAAAGGAATCTAAACATAGAATATCTTCATTGAAACACAACTTCCAATTTTT	-
M074040	SilicoDArT	TGCAGCCTATATATATTGAGACAAACAACATTTCCTGTGTGATTTGTAGGTCATCGCGAATATGATACT	-
M074051	SilicoDArT	TGCAGAATTTTTTTAGTGCTAGATTCACTCAGTGCAGAATTCTTGCCAATTCCCATAGCAAGTGAAGGA	-
M074063	SilicoDArT	TGCAGGGATAGATTGATTAGCACACAAAGCATTATATATGTGTCTATGTATAAATGGGAGGGATCAAGT	-
M074067	SilicoDArT	TGCAGGAATGCATTATGCAAACAGAAAGCAATATACAACATAATAGAAACTTAC	-
M074081	SilicoDArT	TGCAGCCATTGGGATTGTTCTAAGGGGGCAAGCTAACATGATCACTGGGGTACATTGTTATAACAAGGC	-
M074090	SilicoDArT	TGCAGCTACTAAAATCTTTCTCATCTTGTAGTGGAAATAGTCAATTATGGTGAAGAAGCTGGAAGTTGA	-
M074092	SilicoDArT	TGCAGAATAAAGAAAGCACAAAGTTTTATCTTCTTTTTTTCTCTATCAACTTTTCTCTAATACCAATGT	-
M074102	SilicoDArT	TGCAGCGTCATTCAAAGCACCAGATACAATGGAAACAACTTGATATGGAATGTTTAC	-
M074103	SilicoDArT	TGCAGCTGGCTGACAACCAAAAAAGTGAACATGAAGTGCATTAC	-
M074104	SilicoDArT	TGCAGTATCAGAGCACAATATCTGCACACCAACTCGTATCAAACTGCGGTTTTGCTATTATCTACTTCA	-
M074109	SilicoDArT	TGCAGCCTATAAAATTTGGTGCTATATATATCAGTATATAGTAATATTAGCATAGAGAACAAGAAAGAA	-
M074113	SilicoDArT	TGCAGTGATTAGTTATTTACATCACCTTGAAGCTCTTTCTATCTAAACCGTACCTATATAAGTTCAAGA	-
M074123	SilicoDArT	TGCAGACCTGCAAAAAATCATTTGACGTAAATTGATGAAGAAAAGGAATTATATTTGATTATTTGTATT	-
M074125	SilicoDArT	TGCAGTGAGGAGTTATCTGTACCAGTTTCAGCACCTTTTTGTTGCACAAAGGAGCTAGTATCAAAAGAC	-
M074133	SilicoDArT	TGCAGGAATGAATAGAAGGATCTATGAAGGAGAAATTTTGAAGAGTAGACAAAGGTTTAGCATGAACAA	-
M074134	SilicoDArT	TGCAGTCGAGTAGTTTGACCCACTTTTACACCTTTGATGTAATTTTTTATTTATTTATCAAAGTAGTGT	-
M074142	SilicoDArT	TGCAGTTGGTTCGTCTGCATCTTTCAAGGCAGTAACTGCCGCAACTGCAATTGGCAGTGACATTATTGT	-
M074154	SilicoDArT	TGCAGTAAATATAACTTGATCACAACCATAGTTTAC	-
M074164	SilicoDArT	TGCAGGTATGAGAGGCAAGAGAAAGAAATGAATAATGATGTGACCATTGGAAGCACCATAAATATTACA	-
M074166	SilicoDArT	TGCAGCTCTATAAAAGTTGGATCCCAATAAGTTCCTCTTCTTAC	-
M074170	SilicoDArT	TGCAGGCATCTCTTCGGAAAGCCCCGTTGTGGCTTCTTGTGGGACTGGAATAACTGCTTGCATTCTTGC	-
M074172	SilicoDArT	TGCAGAAAAAAAAATACTTTTTTTTGTTGGGTCACCTCTTTTTTCTCATTTACCCACCACTACCTACCA	-
M074179	SilicoDArT	TGCAGCCGACCACCGAATCCTCACACCAGGGCACAAAGGAAGAGAATATAGCAGCAATCCAGTCCTTAG	-
M074220	SilicoDArT	TGCAGAAAACATATGAAAAGTTGTACTGTTGTACACATGATTCTAGCCCACGACCTAAGATTATGTTTG	-
M074231	SilicoDArT	TGCAGCTAAGGTAGTTAGCAATAGGCCAATAAGGAACTAAAACCTAAAAAACACAACACACTTTTTCAA	-
M074234	SilicoDArT	TGCAGCACTCAACTTTCGCTTCCTTGCACAACTCAATTAGATCAATTGTTGCCAAGTGGTTCAATGTTT	-
M074237	SilicoDArT	TGCAGAAAAGTGAAGCTGGTTATGAAGCACAGAGAGGAGGTCAAGGTTATGATGTTCAAGAGCAGCTAG	-
M074238	SilicoDArT	TGCAGATGAATACAAATCTATGCACACATAGGAATATCAAAAACCTATAGTAGTGCATGAAGTCTTACT	-
M074248	SilicoDArT	TGCAGATCACAAGACTCTCAAGTAATCCATTTCTATAGCAGATCTAATATGGAATCTATTAGCTTGGTG	-
M074252	SilicoDArT	TGCAGAACATAACATAACCCAAGTACATATACTAGTTAGTTGGAATATGTAAACCAATGTATTATATGC	-
M074267	SilicoDArT	TGCAGCAAGAAGCAAGAATTGTGAGGTGTTTAC	-
M074268	SilicoDArT	TGCAGAAATGGTATAATACAGTATACACCATTCTAGTTATGTACAGTTTATTATTATTATTTGCCTGAG	-
M074269	SilicoDArT	TGCAGAAAAAGAAGAACAAATACAGAAAATCAGAATGAGAATGAGAAAGAATTGATGAAGTGGGGTTAG	-
M074276	SilicoDArT	TGCAGGGAAGTTTTGTTCCCTCTCCCTTGAAAATGATCCTCTTTTGTTGATTTGTTATAGAGTAGTAGT	-
M074354	SilicoDArT	TGCAGTCAGTTTGAACTGGGTCAGCTGAAAGATGACGCAATTCAACTCCATGCTCCTGTTTGTTAGTTA	-
M074357	SilicoDArT	TGCAGATCATCAATGAATAACCACAAATTAGTGTTAC	-
M074371	SilicoDArT	TGCAGCTAATCTAAGATTCACATTGAAAAAAAGCAAGAACCATGAGTTATTATAGAAGGGCCTTTTGTA	-
M074372	SilicoDArT	TGCAGAAGATGCCTCTAATGATAACTGCAAATTACATCCAAATTGATCAAGATTAC	-
M074373	SilicoDArT	TGCAGTGTCAGGGTATATGCGTTTCGATCTGCATTTGGTTCAATGAAACCATAGTCCAAAGCCAACTCA	-
M074374	SilicoDArT	TGCAGAAATCTCATGTGGGCACAATTTTAC	-
M074375	SilicoDArT	TGCAGGACCGTGATTTGCATCATTTAC	-
M074376	SilicoDArT	TGCAGGCCCAAAACTCAAATTGGGTCTGATGTCAATTTTGAGAATTTAC	-
M074381	SilicoDArT	TGCAGTACCAAATCTTCCTGCATATTGTACTAATGTAGAATGGAAACAAAGATACTTTTGGACAGTGGC	-
M074388	SilicoDArT	TGCAGTTGACTTTGTAGCCTTTGACAATTGTTGTATGTCATAAGGCAATGTAATCTGTACGATAAAATT	-
M074402	SilicoDArT	TGCAGCAACAGCAATGGCAATATCACAACTAGCAACAACAATGGAAAGCAATGAAGTTACCACTTGTCA	-
M074410	SilicoDArT	TGCAGAAAAAGTTGCAATAAAATCAAACTATTTTTTCTGAAAAGTGCAAAGAAAAATCTTACAAGCAAC	-
M074422	SilicoDArT	TGCAGCATTCAAATGCAACAAAAAGTCGTAGGAAACAAAATGTTGAGCTCAGATGGCATGCGGAATTAG	-
M074447	SilicoDArT	TGCAGTGAAACAGTGATGTTGGAAATGACACACAAAACAAGGTTCTGAAATAAACAATGCTTTGGTTTA	-
M074471	SilicoDArT	TGCAGGGGAGGTGAGTGTAACATTTTAC	-
M074483	SilicoDArT	TGCAGAAGAAGGCAGAGAGCCCTAGTGAACCAAATGGTATTTTTTACTGAAAAACTTTACCACTTGATC	-
M074484	SilicoDArT	TGCAGCTTGCTTTCCACTCCATTTATTAC	-
M074485	SilicoDArT	TGCAGTGGAGATATAGATTATTTTCTTCCATATACATTTTGGACATTGAACCAAATGCTCAACCTTTGC	-
M074490	SilicoDArT	TGCAGATGCCGAGTTATGTTTGCACCAAAGAAAAAACAAGAAACTTGATAATTTATGTCGAGTTTTTAC	-
M074493	SilicoDArT	TGCAGGTGCCACTGCTTTTGTTGTCTCACCGGTGAGTGTGGGGTTGGATGGAACAGCAGTTAC	-
M074494	SilicoDArT	TGCAGGTGGGCTCACATGCTCAATCCTCTCCACCACTGGTTGAAGGTTGAGCTGGAATATGCAGAGGAT	-
M074499	SilicoDArT	TGCAGCTAAAGTTTGAACCCCAACAACTCCTCCTCCTTCTATAGAACCCATTCTATTCTTATTCTCCTT	-
M074503	SilicoDArT	TGCAGACTTCATTTTTCCCTGTCTACAAAATCCATCAATGAGGATATTATAGGTGAAGATGTCAGGAAG	-
M074505	SilicoDArT	TGCAGTGTAATGTGGGGGTACATTGGGTAGGTACTATAGCTACAGATCTGTGACTGCTTAC	-
M074508	SilicoDArT	TGCAGGTATCCTTTATCAAAGAGGACTGTAATACATATGAAGAGACAAAGTTTATGAAAAAATCCGATT	-
M074509	SilicoDArT	TGCAGTTGAAGTATACCATAATCATTATACATTTATACTACACCAGACAAGACAACTAATTGACAATAC	-
M074513	SilicoDArT	TGCAGTCCCTTGACTGATTTTGAAGTTTTATTTAGTATTTATGATCATAAAAATAGAGTTTTAC	-
M074523	SilicoDArT	TGCAGGAATCGATCACCACCAAGTAAGTCACACATCGCCTGCCTCATCGTCTCGGGAATGGTTTACAGA	-
M074524	SilicoDArT	TGCAGATGAAGTTCTTATTTGATCATCAGGTCTATCATTTGAACCAGCAGATCTTCTCTTTTCAATCCC	-
M074566	SilicoDArT	TGCAGATAATTCAGATGCATCACTTTATTCTGGAAAGATCATAGAGTGTTCCCGGAACCCCGAAACACA	-
M074567	SilicoDArT	TGCAGTAACCGAATGCCTGTGCTTCACCAACACTCTAAATCCACCTCCACTAGTCTCCGCCACTTGAAC	-
M074584	SilicoDArT	TGCAGTGAATATTGGGGGAATGCCAAATCAAGTCAAGCTATGTATTACAGAGGAACTTATTAC	-
M074587	SilicoDArT	TGCAGGATGGCACGTCATATTGTTTTCAATAAAAAAGATAAGAAATTTTAC	-
M074588	SilicoDArT	TGCAGCTGCTATTACTTCCTTAGTTGGTGCTGTTGATGCTGCCTGTGCTGTATGTTATATTATTTTTCT	-
M074589	SilicoDArT	TGCAGTTAGACACAGACAAGGCACAACATGTTATCTTGTGCACAAATAAAATACTTACTCATTTATGAA	-
M074597	SilicoDArT	TGCAGTGTTTGTTTCCTGGTTTACTTATGTAATATGTGTGACAATGTGGGGTGTGGAATAGGGTAAGCC	-
M074601	SilicoDArT	TGCAGAATTTGAACTCTGACAGATATGGTAGGATTGGAACTCTTGCGGACTTAGTTAC	-
M074607	SilicoDArT	TGCAGCCATTGTTTCCCTCGTCGCCTCTGTTGTCTATCTTCTCGGATTTTTCGGGATCGGGGTTGTGCA	-
M074614	SilicoDArT	TGCAGAAGCAATAGCATGCTGTTAGAATAATAATTGACCAAATTCTTGTGTTTTTTAC	-
M074616	SilicoDArT	TGCAGTGTTGAAGGTTGCTAATCATTTCTCTACCTTTTTTGGTTTCACATTTGTAGGCTCTTCCAGTGT	-
M074625	SilicoDArT	TGCAGCACCAGCATTGCCGGAACATCCAAGACTCACTCCTCCTGCAATCAACCGAACAAGATTTTGTAA	-
M074647	SilicoDArT	TGCAGTTTTGAACCAAATTGAAAGCTTTAC	-
M074653	SilicoDArT	TGCAGATTTCTTCTTTGAACTACGTGCTGGTCTCTCCTTCTTGGATGAATTGTCCACTTCAAATTCATC	-
M074690	SilicoDArT	TGCAGAATAACAAGTAATGTATAGTCAAAAGTCAAAACTTGATTTTCATCTGAAATGTTTGTTTGTGCT	-
M074711	SilicoDArT	TGCAGCTCATGATGGTAAAATGAAGCTCCAAATCTGCTCTTGGAGATTGATTTGCTTGTATGCTAGTTA	-
M074712	SilicoDArT	TGCAGATCTTTATGTTTGGATAAATTTTGAAGGAAGAATTTGTTGGCAAAAATATCCCTAGAGTCATAT	-
M074742	SilicoDArT	TGCAGCTGCAAGTTTATCGGTAGAAAACTTTAC	-
M074743	SilicoDArT	TGCAGGCTATAAGCTATATCACCAAGCCTGCTTCAAGTTGTTATATCTGTCAGTTAC	-
M074748	SilicoDArT	TGCAGCATAGAAAGAGCAAATCATCTTAGCTGATAACCTATACAATGTTATGCAGACGTCTATGTTTCA	-
M074754	SilicoDArT	TGCAGTGTCAGTAGTAGGATAGGTGATAAGTAAAAGGGTGGTACTGGCCCAAAAGATCACAAGAGATAA	-
M074756	SilicoDArT	TGCAGTTGGGCTGCTACCAGCAGCTCTTCAGGCAAGCGGCCATAAATGTATATTCAACGTGTTTATACT	-
M074767	SilicoDArT	TGCAGCTGCTGAAATTTACATTTCTACCGAATTGACATAAAAAATGTGCCATGTTAC	-
M074796	SilicoDArT	TGCAGATGGATGCAACCTTGGATCTGGGGTGTTGAGTCTTGCCCCAATAAAGCCCCAGAGCAGTTATAC	-
M074804	SilicoDArT	TGCAGTTGAAAAACAGTGAAGTGTGAATGATTTAGTTTTCAATTGAAAGCAAAATTTCTTGTATTTGCA	-
M074811	SilicoDArT	TGCAGAGGCCTGTGGCTTTGGGACACTCCCTCCACCACTTAGCAAACTCCGTACAACCAAGAACACAAA	-
M074823	SilicoDArT	TGCAGGGAAAACCAAACAACATAAATAAGTATACTAATGTTAC	-
M074826	SilicoDArT	TGCAGCCTCCGACTACTACCACCACTATTACTATTTCCCTGAACCGTGACCAACGGCGTCGTTTTGTTC	-
M074830	SilicoDArT	TGCAGAAACAATAAAAATTGAGATAATCAATTTATATGATTGATTAC	-
M074831	SilicoDArT	TGCAGGAGTAATTGTCGGTATCGGGTATTGAGCCTTTACATCTGCACCACCATCACACACACAAATAAG	-
M074843	SilicoDArT	TGCAGTTGAGTTTATATGTCACTTGGGTTTCAGTTACGATGCCCGGAGATGAGTTACCTACATTCATCG	-
M074845	SilicoDArT	TGCAGCTAGTAATAACAGGCTCCAATGGCAACTTCTCAGCTCACAGCATCATCGATTTCTAGCAGAAAT	-
M074850	SilicoDArT	TGCAGTAGAAGTTGAAATTTGGGTAAAACAATATGAAATCTCACATGCAATATAAGCCAGAATAACATG	-
M074861	SilicoDArT	TGCAGCATATAACAAAACAAATAAACCAACAACCAAACCTTAC	-
M074863	SilicoDArT	TGCAGTGATGAAAACACAAAATCAATGGCAGGAATGGAAATGGGCAGATCCTCAACCCCTTAGTGAAGG	-
M074864	SilicoDArT	TGCAGCCTTATCTTTTTTGAGTAGCTTCACTCCATTAGTGTAGTGATGTTAC	-
M074886	SilicoDArT	TGCAGCAAATGAAACTTACTTTGAATAAGACCAACGGCGAGAAAACGGAACTCACCTCATGGAGAAGTC	-
M074888	SilicoDArT	TGCAGCATCAGTTACAATGGACATGGCCAAATTTGTTGCTTTGGTTGGTACTGATAAAGCTAAATCTAT	-
M074896	SilicoDArT	TGCAGTGTTTCTGTCATAAAACCCTAATGTGCGTTATATATGAAATCAAACTGGTTCTTTCAAGACCCG	-
M074901	SilicoDArT	TGCAGGTCTCTCACTATGAGCAGAGCTTTTTCATCAAAGAAACCTTCATCTTTGCCTCCAGCTACACCA	-
M074915	SilicoDArT	TGCAGGAGAATGAGAGTTCCATTCTCGAAAATGCTGCTTCTGCGAAAGATCCTCGCGCTTTCATTGACC	-
M074926	SilicoDArT	TGCAGATGCATTCATTGGTGTCAACATTGGTACAGATATGAGTGACATGCCAAGTCCATCGGATATCGT	-
M074927	SilicoDArT	TGCAGCCCTAGTGCCAAAGGTCAGTTATAGTTGCTGAAGATTGAAAATTGGTGTTAC	-
M074928	SilicoDArT	TGCAGGGTTCTCCAACAACTGTGCAGTATTAC	-
M074938	SilicoDArT	TGCAGATGGGTACTTCTTGATCTATGTAACTGCTGGTGTTTATGAAGAAAATGTGTCCATTGATAAGAA	-
M074940	SilicoDArT	TGCAGGTCTAGGTAATTCATTACTCATGCTCATGCTCAGATCCATTTAC	-
M074948	SilicoDArT	TGCAGTCACGGTTACAGTTAGTGATACTCCGGGACACTATTTACGAAAAATATTGGTGGAAATAATTTT	-
M074961	SilicoDArT	TGCAGAGGGTTGAATGCCTAACTATTGTTTGAATAAAGCGATGATAATAAGAAGCGCAGACGAGGCTTA	-
M074963	SilicoDArT	TGCAGTAATTTTACTCTCTCAAACATGTACGTGTACATTATAAAGGTGAATTATATATTGCAACTAATA	-
M074969	SilicoDArT	TGCAGTATTGATTTTGAATCTACGTTATGTCAGCATGCCGCGCGAATAAAAAAGGAAGCAAGCTTTTTT	-
M074986	SilicoDArT	TGCAGACCTACATTGGAACCTGTATTCCGTCCAACCTTTTTTAGCTATTGTGTATATTTTTCAATCTAA	-
M074993	SilicoDArT	TGCAGGGACAGGAGCCAAATCAAACATAAAGGAATGCATGAAAACATAACAAAATAGGGGGAGACCTTG	-
M075013	SilicoDArT	TGCAGTAAATGCAATGAAGTGGTTGGGTGAATATAAGCTAATACCACATGACAAGTGCCAGTATCATAT	-
M075017	SilicoDArT	TGCAGTAAGGGAAACTAACACCATCACCACTAGCATCACTTTCAACCAATGCAATACATTACATATACT	-
M075043	SilicoDArT	TGCAGTGTGCCTTGCTTTCTTTTCGTCCAACGGTGCAGTTCCATCTTTTATTTTAGAAATATTTATTTG	-
M075054	SilicoDArT	TGCAGTTGAGGGTTTGGTTCAGTTCTTGGCTGGTCTAGAGCTGCTGATTTGTGTAATTGATTTCCTGGC	-
M075072	SilicoDArT	TGCAGCCTCAATTTTATTTATTGCGTTTCTTCTATAATTGTATTTTAGTGTTCATATCATGGCTTGTGA	-
M075074	SilicoDArT	TGCAGAAGCTGTCATTGAGGCATTTGTTAGGCTTCATGAGAAAGGTTTGATTTATCAAGGTATAATATG	-
M075077	SilicoDArT	TGCAGCTTCAATCTCCATCAGATTGCTAGCAACTGCCACCCCATAAACAGATCTGATGACATCAAGCCT	-
M075078	SilicoDArT	TGCAGAGTCCTACAATCTAATAAGCTTTAC	-
M075079	SilicoDArT	TGCAGTCCTGTCCCACACACTTAC	-
M075085	SilicoDArT	TGCAGTATAACTGGAATTATAACCTAAACCAGAAATATTTTAC	-
M075087	SilicoDArT	TGCAGTAGAGCAAAGAGGACAATCATGTAGAACCCTTTCATCTGCATAAGCACTAGTCGTTGATGGTGT	-
M075092	SilicoDArT	TGCAGAACAAAGTGCCATAAAGTTGCGAGCCCAACAACAATCATCAAATGCTTTGGTTGTAACAGACCA	-
M075110	SilicoDArT	TGCAGGTCCTGCACTCAACAAAGATTTACAGAGGTAAAATTTTCATCATTGATTTTCCAAAATGAGATT	-
M075111	SilicoDArT	TGCAGCTCTCAATCACAGATTTATATGCATCCCATTGTTCCTTTGCTAAATTGCTTAC	-
M075115	SilicoDArT	TGCAGTAGAAGATGCATTTTCTGACTTCAACCCATCACTTTTGCTTGGATCACAAGTTATTCCATTTGT	-
M075118	SilicoDArT	TGCAGTTTATATAGGTGAATCTATGAAAGGCTATCATTTCGAATTAC	-
M075119	SilicoDArT	TGCAGAATATAGCCACTTAGCTACTGATAAAAACATTTATTTTTTCCTTCTTCCTTATTGTTGGTGCAG	-
M075163	SilicoDArT	TGCAGAATCCAAAATTTCAGCTTCACAAATACTCCAAATAGAGGTTGGAAGATAACCAGGGATAAAAGA	-
M075164	SilicoDArT	TGCAGTTGCAGCCATAGCTTGGGCAAGAGTGAGGAAGGGAAGGTTCTAAATCCTTTTTCATTTCATAAT	-
M075172	SilicoDArT	TGCAGAGAACATGGGAGTGATCAAATCAGTTGGGTCAACCTCCAATAGGTGTTTAC	-
M075184	SilicoDArT	TGCAGTTCTTCCTAACTTCTCCATTGATTAC	-
M075185	SilicoDArT	TGCAGCAGTATGTAAGTAACACACTAACAGTTTATCAAAGCCTGCATACTGGTTCAGAGATAAACTTTT	-
M075186	SilicoDArT	TGCAGCCAGTGTGAGGATAAAAGCCTAGACACACATGGAGAGTAAAAGAGGAGAAAAGAGAAAGGAAAA	-
M075190	SilicoDArT	TGCAGAAATCATAAGATAAATGTATCAGAATAAATTGCAAACATGTATAAACATCAAGCTACTACACAT	-
M075196	SilicoDArT	TGCAGTTGAAATAAAAATAGACAAAACATTTAC	-
M075204	SilicoDArT	TGCAGTCAGTACTGAAGATTGACGGGACCGATCTTGGCAAAGAGCAGCTAATGAATGCAAGCATAAAAT	-
M075209	SilicoDArT	TGCAGAGCTCTTTACACGAACATAAGTGGTGAAAGAATAACGGATGTTTTTTTCAACCCTCGGAAATGA	-
M075213	SilicoDArT	TGCAGACATCAGCCTCTGTTTTCCCGCCTTGCTAATTGGGAAGGGATAGAAAAGGTAGCCTTCCTCTCT	-
M075217	SilicoDArT	TGCAGATGATGTCAAGAAGCCTCTTCTCAATAAGCATAAGCCAAAGCCCACAAAGCTCAGGTTGTTACC	-
M075219	SilicoDArT	TGCAGCCACTGCCATAGACACTGATGATACTGCTAATCCGAATCCCATCCTTATAAGTGGTTGATAAAT	-
M075226	SilicoDArT	TGCAGTTATTGTCACTGGCTTTGAAATTTTGATAGGAGTGACACTGGTAAGAGAGAGAAGGCATGTCGT	-
M075232	SilicoDArT	TGCAGGAATCTCCCCTATAATTTTGCTTCTGAAAGTGACTCTTTTTTCATGCATCAACCTTCCCCCATT	-
M075239	SilicoDArT	TGCAGCCAAGTTGGAGATGGCATGGATATGAGCTAGATATACATTATACAACTAAAAAGACTCCTTTTA	-
M075241	SilicoDArT	TGCAGTTGCACCATGTTACCTCTTTGTTGGTGTTGGATTTGTAAGTGGTTCATTTAGAAGAGTGTAATG	-
M075250	SilicoDArT	TGCAGCTGGGACTTATTCTTTAGACCAGTTTATGGCTGATAACATGTATATGGATGATGACATGGATGA	-
M075251	SilicoDArT	TGCAGATCAATAAGATATATTTGCTACTCTTTTATTTATTTTAC	-
M075252	SilicoDArT	TGCAGTGGGACTTGTTGTGATTGGTATTGTGAAGCCTGGTATGGTTCTTAC	-
M075259	SilicoDArT	TGCAGGATAAAGCTCAAACCCTAAAATTTCCTAAGATGAATTAC	-
M075270	SilicoDArT	TGCAGAATGAGAAATACAAAGACAATAAGTACTTTAC	-
M075271	SilicoDArT	TGCAGATATGAAGAAATGAAATTTGGAGTAGCAAATATGAAGAAATGAAGCAAGAGCATGACATGCTGA	-
M075272	SilicoDArT	TGCAGAAGAGGTTGTGTAGCCGAGAATATGGTTGCAGTAGTGAATGATGGATTAC	-
M075279	SilicoDArT	TGCAGAATAAACCATTGTTACGCTTTGAAAGAAATTATAAATTGAAACATTATGATGGACCAAAATATC	-
M075280	SilicoDArT	TGCAGTTGCTGGAAGAGATTTGCGATAGAGAGAGGTTTCTTGGTTTTCAGTTGTAATGGTAAGATTGAT	-
M075286	SilicoDArT	TGCAGTTGCTAGTATAGCCCCAAAATAGAAACTATTATAAAATCAAATAACAATATAGAGAAATGTACT	-
M075292	SilicoDArT	TGCAGATTTTGGAAAACAAATAAATTTTTCGGAAGTTAC	-
M075306	SilicoDArT	TGCAGTCAAAGTCAACTTTGTAGTGCTTTTAC	-
M075307	SilicoDArT	TGCAGAAATAACTGGGGAAAAAGGAAGCAATCTTAC	-
M075308	SilicoDArT	TGCAGATTGACAGTTTGTGCACCAGTTAGTTTATTTGATCCCTATAGTCTCCTTCAAGTTTTTTATACC	-
M075309	SilicoDArT	TGCAGGAACCTGCACCCCAACCTCTTATAAGGCAATTATTACGTAATCTAGAGAATATAGTAAACACTT	-
M075333	SilicoDArT	TGCAGAACCAACTCGCAAGAATGAGAATTGGGATGAAAAACCTGACATAAATGATGTCCCGATGGAAGA	-
M075346	SilicoDArT	TGCAGCCCAAACCACACGGTGGTGACCATCATTCAGCGACTTCATAACCAAATTCTCAAATTCCACAAA	-
M075348	SilicoDArT	TGCAGGGAGGGAAAGCAAAACCATCTTGGTTGGAGATTCTGATGGTTGGCGTGCTGGTACCAACTATAC	-
M075350	SilicoDArT	TGCAGGGCCTTACTGAAATCTGAAGGGTTTCTATTCTACATTTTCTGGTTGGATGTACTTGTTAGATCA	-
M075369	SilicoDArT	TGCAGAATTAGGACAAGTAAGAAGTTTCACACTTAC	-
M075371	SilicoDArT	TGCAGCCAGAGCACCAGGATCATCAACATCAGCTTCAGCTTCAGCGGTGTTCATACACCTACAAAATGC	-
M075381	SilicoDArT	TGCAGCATAAAAACATAATAAGGACAAATGGTAGAGGAAAAGAGATTGAAACTGAAAATTAC	-
M075382	SilicoDArT	TGCAGACTTCACAAGACTCTTTTGATTTGAGTGATGCGGTTTTGAACGTTATAAAATATGTAAAGAACC	-
M075412	SilicoDArT	TGCAGTTGAACAGCACATATTTACTACGATTGTGCTATTATAAACTAGTAATGATATTTTAGTCTCAAT	-
M075413	SilicoDArT	TGCAGGAACCAGGCCAGCGAAGTTCTGTTAC	-
M075414	SilicoDArT	TGCAGTGAGGTAGAAATATATTTCAGGAAAACCAATATCTTTAGGCAAGAATCCGAAAGTACTAAACAA	-
M075450	SilicoDArT	TGCAGTGGCCCAGTCAGCAGAGGCCCGAAACGTATTTTCATGTCGCCTTCAACCTTAGTATGTGACACT	-
M075477	SilicoDArT	TGCAGTAGGTGCATGCGGATCAACATTTTGAAAACATTTCGTGAAAATATTAC	-
M075479	SilicoDArT	TGCAGTTTTATCTATATTGAGCTAACAGTGTCATTTTTTTTTTAC	-
M075480	SilicoDArT	TGCAGATTCCCGAAAAAGGAAGCTAAGAAAACAAAAACTCTGGCATATTATTTCTCTGCCTACAAAACT	-
M075492	SilicoDArT	TGCAGTCCTCTGTTGTGATTGTGCAAGCTGCCACAACCGAGACATTGTGGGCACATCATGCAATGCAGT	-
M075509	SilicoDArT	TGCAGTGTGATTTCCTCCTACTAAAGACATACGTTTACTTGAAAATGAAAATAATAATAACAACAACTC	-
M075518	SilicoDArT	TGCAGACTCTGCATACCCAAGGATATTGGCTTTAC	-
M075522	SilicoDArT	TGCAGAAAAACGATGGAGACGGTTATTCAGCTGAAAACGACATAAAAACGAAGAAAATCACGAAAAACG	-
M075525	SilicoDArT	TGCAGCATCAAGTTCTTCGGCGCGATCAGGTCCATAAGCCCGACAAATAGCAAGAAAGTAGAGGAAGTT	-
M075526	SilicoDArT	TGCAGTTTTAGTTTCTTTTTCTTCTTTGAAGCTGTTGTTCCTTGGTGGCTTGCCTGGGATGTTGTAAGC	-
M075532	SilicoDArT	TGCAGAATCCAACAACAAACATAATTTATAAGATCAAGAGTTCAATTCTTAC	-
M075549	SilicoDArT	TGCAGAAATAATCAAATAATGCCTGCAAGTAAAAAAAAAGGTTAGCAGAAATACAAAAACCAAACAAGA	-
M075557	SilicoDArT	TGCAGTTTATATAGCTCAAATGCAATTCAAATTTCATTGAAAAATTCAGAGAAGAGGAGTTGATTCCAT	-
M075591	SilicoDArT	TGCAGCATTCTTGATGCGGGAAGAGTTTTACAACTTTGGGTCGAGCAGGCTGGAAAGGAATAATGACTT	-
M075592	SilicoDArT	TGCAGTAGTACTGTCAATGATCGAGGGTTCATTTTTTTTTTCAGTTTAC	-
M075600	SilicoDArT	TGCAGCAATTTATAGAAGATCTATTTCCTCCTCAAGAGGAAAATTAC	-
M075605	SilicoDArT	TGCAGATGGAACAAAACAAAGAAACATGGCAACAGGGATTGTTATCCAAAACTGTGAAATAGTTCCAGA	-
M075609	SilicoDArT	TGCAGTGGACTATGAACGCATCTGCTACTGATAACACTGTCTCAAGAACCTTGGGCCTAGTTTTACAGA	-
M075628	SilicoDArT	TGCAGAGAAAATTGGAGGACATGTATTGAAGGTAAGAAATATATCATGTGAAGCGTTGTTAGTTTAGAA	-
M075661	SilicoDArT	TGCAGAACCTAAACGATATATCCACCGAGAGATTAGCTGAAAGTTAC	-
M075672	SilicoDArT	TGCAGAAATAAAAATGAAGGTGGGAAAAGAGTGTAGCTAAAATTAGAGCAGAGAAATTTATGGACGAAT	-
M075705	SilicoDArT	TGCAGACATCCAAACTTAGTTGCCAGATATTTGGAGGATCTCAAAACTGCCTGTGTTTTACGCCAGAAA	-
M075713	SilicoDArT	TGCAGGAGTTGCTTTGCAATTATAGACTCAAAAGTTTTCAAACTCTCTAATCTTAGACAACTCCATTAT	-
M075714	SilicoDArT	TGCAGTTGTATGTATTTTCCTCTGCTTTTTTTACAGGGAACTAAAGCTATTGAGGGATTGGCTTTGATG	-
M075718	SilicoDArT	TGCAGCCATCACCAGCTGCCAAAAGACAGAAACCGAACCAATCTGCACCGGAAAAACAGCTTTTCGCAG	-
M075719	SilicoDArT	TGCAGCCTCTAGACTAACCATTTCCCACTCATTCCGTCAAGTTATTTAGTGGCCCCCTTTAC	-
M075737	SilicoDArT	TGCAGTGCTACCATGTGACTCCCTTGTGTATATTTATAAAGATTTTTTACAATGCCAGAGAATAGGGGA	-
M075756	SilicoDArT	TGCAGCAACAGCAAGTTCATTTCCAGGTTTGCTGTTAGAATTTGTTGAATTTGAAACATCCTTGGAGGC	-
M075768	SilicoDArT	TGCAGGATGAAGAAAATTTTTGATCAGATATTACAAACTCAAGTAGAGGTCAATGTGTGTATATTCTTT	-
M075772	SilicoDArT	TGCAGTGAGCTCCAAGTCATAGACATCATAGGCAAACAAATTAC	-
M075773	SilicoDArT	TGCAGCAAGTTTGACAATGGGGTTAC	-
M075774	SilicoDArT	TGCAGATTGAATGAGCTTTTCCATCAGACTATTTTCAAGGAAGGTATCACCAGTTACTAGCAGGCAGCA	-
M075775	SilicoDArT	TGCAGACTTTGTAAGATAATTTACTAATACTTTTTTTCCAAGATTCTTGTGTTGTATAGTCAGAATAAA	-
M075788	SilicoDArT	TGCAGCTTCCTAGACAATAATAACTATGGAAATCTCAATAAAAAAATTAC	-
M075791	SilicoDArT	TGCAGGTAGAGAAGACATGCAATGATGATTCTGATTGTTTATTGCATAGGTGACATAAGGATCTACTAC	-
M075806	SilicoDArT	TGCAGAAATTTGTGGAAAAAAATAGATTGATGTGGCTGCAATTGCGATCGTTGTATGTTGTAGAGACTC	-
M075816	SilicoDArT	TGCAGCAGTTGCACATCACAGGCACAATGTAATATGGTTAC	-
M075817	SilicoDArT	TGCAGTTAGCATATCTGTAGGTTCTCCATAGCTCCAATCAATTTCAGGAGATGAGATTTGGCGTGTGAA	-
M075818	SilicoDArT	TGCAGGGAAATTAGAGGTGAAGATAAAATCAAGTGTGTTGTCAAGTACTGATTTTTGTTTCTCCAAATC	-
M075824	SilicoDArT	TGCAGTTCAAAAAGCTAAAAAAATAATAGTGTGATAAATTGTTATATTGTGTAGATAATCTATCAAAAC	-
M075835	SilicoDArT	TGCAGTTTGTGAGTTATGTATTGTTGTTTCCGTATGCCGTAGCTCACCAGTAATTTCATCATCTCTTAG	-
M075840	SilicoDArT	TGCAGCAGCAAATGTGAATCCACTTGCAAGGGTAATTTCATACTTCACATATATTTCTTGATATTCAAT	-
M075841	SilicoDArT	TGCAGCCATGGAATAGTTTGCACTTTGCACTGTCAATATGTCAAATAGCATTGCAAAAGTTGAAAAGAC	-
M075858	SilicoDArT	TGCAGAAAACTCAGAATTATGATACATAAACACGAAATAATCACCGAGGTGGTGAATGTGCAATGTGTA	-
M075862	SilicoDArT	TGCAGCCCTGACTCAACCCACATCAACCAAATCACACTTGACCCTGTTGGCTACACTGGCTCACTCACT	-
M075876	SilicoDArT	TGCAGGAAACACAGAACAGAAAAGAAGCTGTAAATATTTTTTATAACACTTGTAGTATATTTTATTTCA	-
M075879	SilicoDArT	TGCAGGGCTGTTACAATCATGCAAATAATGGCTGGAATATTATGAATGAATGATTAC	-
M075888	SilicoDArT	TGCAGGGCTCTCACTCTCAGAGCTTAC	-
M075899	SilicoDArT	TGCAGTGAATAAACCCCTGAGTCAATACAAAGAAGCACAAAAGGCTACACAGCAACATATTCAATTACA	-
M075903	SilicoDArT	TGCAGACTATAATGCTAATCCCCCCTACACCATTCATAAAATAATAAATAAGTTAC	-
M075908	SilicoDArT	TGCAGTCATAAATCATATACCAAATCCTGCTCACTAGTGACAATGAAACAAAATCAGAAAAAATATTAC	-
M075913	SilicoDArT	TGCAGACAATGACAACTTTCATGCCACCCCCACCAGCAGCTACTTTTCTTGCATTTCATCCTCAGGACA	-
M075914	SilicoDArT	TGCAGACTTGTGCAATTATACTGAATGGCCTGTGTAAATGTCAACTTCTTTCTGAGGCAATATCATTGC	-
M075915	SilicoDArT	TGCAGTGCTGATATTCCTGTCTGAGATGCTCAAGTTCTGACACAAGAGCTGAGATCAGATGTACTTCTG	-
M075916	SilicoDArT	TGCAGCTCTTACTCTCAATGGTTCTAAAGAGGATATTCCCATAAATTAC	-
M075917	SilicoDArT	TGCAGTGGATTTTGGCCCATGCTTTTGCTGCAATTCAACCCGCGACTGGCGCGATGGCCAGCCGCACCA	-
M075920	SilicoDArT	TGCAGAATGTTGCTCCCATGGACTCATCTCTTTTTCTTCTATTCTGCTGCCGGTGGCGGTGGCGGTGGC	-
M075921	SilicoDArT	TGCAGTGACCCTGCTTGTACAATAAAAATATGAAAAATTCTCCCAAAAAAGAGAAGTTTACATGACAGA	-
M075926	SilicoDArT	TGCAGCAAGACCAGCTTATAGCTCCAACCTTATCCCTCACTTCCGGCATCAACAATCATGCACCATTGA	-
M075928	SilicoDArT	TGCAGAATTGTCATTACCCAGTTGTGGCAACTCTATAACTTGATTCTCTTTCATTGAGTTTAC	-
M075944	SilicoDArT	TGCAGCCATACTACCTGCCTATTGGGCTCTTCGACAGAAGGTGGTTCTTATCCTTTACTTTCTTTCCTC	-
M075945	SilicoDArT	TGCAGAGTTCAGAACATCATCCATTATAGCATCCAAGAAGGCAGATGGAAGACCAGCTGTATCTAAGAC	-
M075948	SilicoDArT	TGCAGCACTAGCAAGAACATCATTCCCAACATTTTTTGAATGGGGCTGGTGAATCACCTGCACATTCCT	-
M075968	SilicoDArT	TGCAGCTCTCTGAATGTGCACACCATGAGAAATCGTGCCTTTGAGATACTTGAGTATTCTTTTAC	-
M075996	SilicoDArT	TGCAGCACTGGCTTTTCCATTGGCAGGTTGGTTACCTCCATTTCGATGGTCTGTCATGGTCCACAGATC	-
M075998	SilicoDArT	TGCAGTGCCAATTTGAGAGATCATGACAAAGGCATAGAGGTCGTTGTCAACACGTTACTGGATAGTGAG	-
M075999	SilicoDArT	TGCAGGCTGAACAAATTGAGCAGGGAGAAGTAAAGAAAAGTTTTGATGATACTTGTAAGGATGAATATA	-
M076007	SilicoDArT	TGCAGATGTCATGTTCTGTGGGTGTGTTAC	-
M076015	SilicoDArT	TGCAGTAGAATAAATATTCTAAAAATAGAACCAAGACACTTATAAACCTACAAGTGGAAACACAAACTC	-
M076036	SilicoDArT	TGCAGGTTACTTGATGGTAATGTAGCGATTTGTTCCATGTCTAGCCCAGTAACTCTTAC	-
M076038	SilicoDArT	TGCAGTCTGAAAACAATATGTTGTTTATACCCTATATCATTATCGCTTGTTGATTATAGGTTCACTCAC	-
M076064	SilicoDArT	TGCAGTTTGGATAACTGTAGAAATGAAATGGAGGGGGAAGGGGTAAAGTTCATGCATTGAGTTTGGATG	-
M076073	SilicoDArT	TGCAGTCAGTGGCAAGGTTTTAGATTACAGTTGGAGTCATAGTTGCAGACAACTGAGAGTAAATGCGGC	-
M076090	SilicoDArT	TGCAGGCACAGATAGCAATAGCAAGAATAGAAGAAGATAGATCTAGCCCATGAGCGTTCATAGGCTAAT	-
M076096	SilicoDArT	TGCAGCCGACAAGCATATATACTATTGTTATAAAACTCGGCTCGAACCGGCAGTCATACTGGCTCAACC	-
M076100	SilicoDArT	TGCAGGACAAGTCTTATTATGCATAGGCGGGTATGACATTGATCTACCTTGGATGCCATGGATGTAGCT	-
M076101	SilicoDArT	TGCAGTTTTAGTATATATTGATGCAGAGTTGACTTTTTTTCATTTTTCAACCATTGTTATTTCTGTCTA	-
M076102	SilicoDArT	TGCAGTATTTGAAAGGGGAGAGTTTTGAAGAAGATTGGAACTATTCTTGAATCAATCTTTTGTCAAAGA	-
M076103	SilicoDArT	TGCAGAAGGAATCTTGTTGGACCCAACAAGGGATTCTATTCATTAC	-
M076113	SilicoDArT	TGCAGATGACTTCAGAAGTGTAGATGACCTCTTCACGTCCCGACGAAAAATTACTGTCTATGGTTACAG	-
M076121	SilicoDArT	TGCAGATCAATCTTGACCTCACTGTCTGGTATGGACGTACCTGTCTTGTGCGCTCCTGTGCCCTTTCAA	-
M076123	SilicoDArT	TGCAGCAGCACAAGCCCGTCTCTTCAAGATGGCCAATGAGGGAAAAATGAAGCTACGAGTGTGATGTGA	-
M076131	SilicoDArT	TGCAGTTCCAACCAAATAATGTCGAGAGAAGCAAATCAAGTAGTTTATAGATATGTTCTAAAGGTTGTT	-
M076149	SilicoDArT	TGCAGAATCAGGACCTTCAATGACAGCGCACGTTATCATTGTGAGCGCGGGAGAGGTATCTATAATCTA	-
M076152	SilicoDArT	TGCAGCCCTGTTCTCCTTGTTCACTCTAAAACATAAAAAAAGGAAATGGCAGATGTACATTATTCCTTT	-
M076153	SilicoDArT	TGCAGGGAGTCCTTTCTTCCTGTGGGTGCACTGTTTCGGTGTGGCACAGCTTAGTGTAGCTGCGCCACA	-
M076155	SilicoDArT	TGCAGAATACCAGTCTATTTACATGACAATGAGAAATGGATGAGACGGAGAATTAC	-
M076177	SilicoDArT	TGCAGAATTACAACACATGAAATAAAATAGTAAAACCTAATCTTACAAATTATAGTGTGAGATAAAAAT	-
M076180	SilicoDArT	TGCAGATGATGTCTTACTACTTTGTTTCTACTACTTTGGAAGGTATTTGTAGAAAATAGTTGGAAATTG	-
M076188	SilicoDArT	TGCAGGCACAGAGTAATGGTGATGCAGTGAAGCTTGGACACGCAGTGCTTGCAGCTGTTAC	-
M076202	SilicoDArT	TGCAGCAAGACAAGCACTAAGAGCACCAAGGTCCAGTCCTTTGATACTTTGACAAACAGCCTTGATAAG	-
M076204	SilicoDArT	TGCAGATAACCAATGCCAGACAGAATTAC	-
M076209	SilicoDArT	TGCAGGAATTGAAATACAACCAAGTTTGCAGGTGAGCCAAACACATGAATTTTCAATTTGAATTGCTTG	-
M076215	SilicoDArT	TGCAGATGGTTCTGATAGAAATAATGGTTTTAC	-
M076226	SilicoDArT	TGCAGGGCAATTACTTTTTTTTGATAGGCAAATGTTAGTATATTAC	-
M076234	SilicoDArT	TGCAGCTGTGCTATATACGTGCAATCTGTGTCCCTTCCTCTTCTCTGTATAAGTGCCCTGGATGATCCA	-
M076257	SilicoDArT	TGCAGTAACCTGCCTAGAATGGTATTACTTACCTTGCATTACTTTCCTTTACATTTTAGTTTAC	-
M076259	SilicoDArT	TGCAGGAGTAATTATCATCATCTTGGTATTTGGCATACTTTGGTGGTTACGACAGAAAAGATCAGTGGC	-
M076260	SilicoDArT	TGCAGATTGCTAAAGGAGAAACAATCATTTTCAAAAGTGTGCATCTCAGTGAAGATCATGATAACATAA	-
M076261	SilicoDArT	TGCAGAAGTCTCACTTGTGTCAACATTATGTGGTTTGAGCCACCATCTCAGCCCATCGTTCAATGCATA	-
M076265	SilicoDArT	TGCAGTTCCCCTGCGACAAAAGTCGTGAAAATTACACAAGATAGAGTGAGAATTGTTCTTCTAAAAAAT	-
M076293	SilicoDArT	TGCAGATTCCTTGTTTTCTCATATTTGAGGCACTTATTGTGAGCACTAAAGTATGAGTGGAAAAATGAT	-
M076318	SilicoDArT	TGCAGAAACAAATAATCTAATTCCTAAAGGTAAATGGCAGTTGTCCAGCGTTGATCTTTTGGAAACCAC	-
M076319	SilicoDArT	TGCAGCACTCCTACAATTGGGAGGGAAGAAATTATAGATAATTGCTCAAATCAAATAATTTCAACCTCA	-
M076320	SilicoDArT	TGCAGAGAAAGCTGCTAGAGTTATCAAAGTCATGCAAAATGGTAAGGGAAATTTCAAGACCATCACTGA	-
M076324	SilicoDArT	TGCAGACAGGTCACCATATCTTACATATTGCTCAAAAAATCGAGTACAACAACAATGGAAATATACATA	-
M076340	SilicoDArT	TGCAGGCACCTAAAATTACTGGAAATTTACTGATACCGTGATCAATGGATTTGTTGGCAAATGCCCAAA	-
M076343	SilicoDArT	TGCAGCATTGCAAATGCCAGAACCTGAACTAATTGACCATGCCGGCTTGGATTCTGCTGTTTACTTGAG	-
M076345	SilicoDArT	TGCAGTGTATGGCATAATGTGCATATATTGTGTTTGAGACCATTAC	-
M076349	SilicoDArT	TGCAGAGATTTCTCCACATATTTGCATTTCACTGAGATCAAGATGGACTACATTCAGAAAGGAGGTGAC	-
M076350	SilicoDArT	TGCAGTATCATCGGACACTTCCGAATTCCCTAACAAGATGATTAC	-
M076354	SilicoDArT	TGCAGCCGCGGCATGTTCAGTCTCCGGCATGGTGGAACCAGAGACCGAACCCTAATTTGGAATTGGAAT	-
M076358	SilicoDArT	TGCAGGTATTCTTCCAAGATGTCAAGGAGTTTTGTCATGGTACTAAACAGTAGCACTCGATGACCAGTT	-
M076359	SilicoDArT	TGCAGATGTAAATTCACCATTCAACGAAGTTGTTGTAACCACTGGAACCTTGGTCTTTGGCGTCTGATT	-
M076363	SilicoDArT	TGCAGATTTATAGATGATCGTTATCTAGGAGGAGGTAAAGATTATGCTATGCTAAAAATCGAGATTCAT	-
M076372	SilicoDArT	TGCAGTAATTTTGAGAATAATATTCGCAACTAACCAAATTAC	-
M076379	SilicoDArT	TGCAGTATTAGTATTCGATGCGAGTTGACGACACTGCCTCCGCCACGAAGTTGGAGGTTTAC	-
M076388	SilicoDArT	TGCAGGTTCTGGCAAGCCTCTTTGAGGCCTCCACACATGCTGCTGAGGTTCATGAAGGCCCATGATACT	-
M076389	SilicoDArT	TGCAGATGCATAAGGGTCTGATGATGGAGAAACATTGGAAGAATGTTTATAATTATTTACTCCCTCATG	-
M076390	SilicoDArT	TGCAGAATTCATGCACAAAAACCAAGAAAATTACTAAGACATTTTACAATTTATAGGTGAATAAAATCA	-
M076391	SilicoDArT	TGCAGAGAGTTACCCATAAAAAATGGAACAAGGATCCTCTCCATTAC	-
M076392	SilicoDArT	TGCAGTTGCAGCCAGGATCTATATTCTTTGTTAGTTAC	-
M076415	SilicoDArT	TGCAGGTAATTCAACAGTGTTATAAAAATTCACAGACGACACCAGCAGCTAGAATTGTGTTTTGATTCC	-
M076429	SilicoDArT	TGCAGCATATATTTCTATTAGAATCACTATCATTTTCAAAATGAATAAAAATATATGGTAGTAATTACA	-
M076439	SilicoDArT	TGCAGTACTCCAATATGATTGGGGAGTTTTTTACCTGTTCCCATATCTTGGCTGAATTCTTCAACCATT	-
M076440	SilicoDArT	TGCAGTGCATGAACTTGACAATGATGCCTATGGTAGAGAAATGGAGTGGGCTTTAC	-
M076441	SilicoDArT	TGCAGTGACACTTATCTGTGGCAGTTACTTTCTGTTTTTAC	-
M076457	SilicoDArT	TGCAGCTCAAGCCTTGTTGACAATGAATTTACAAGTTATGTCACCAATGATTCTGCCACTATGGGAATT	-
M076458	SilicoDArT	TGCAGCTTTTGCTTCTCACCACAGACAATACCATGTCATTCTAATAACTCATTCCGCACACACTCAGGT	-
M076459	SilicoDArT	TGCAGACATAAGCTTTGCATGACTAATGGTGACGAATTAC	-
M076463	SilicoDArT	TGCAGAAAAAATCTTTCTTTTGGAATTGGGAATATCACGTAACTTCTTTTATTTTTAGTGTGTTTCTTA	-
M076464	SilicoDArT	TGCAGCTATACTGCCATGTCATTATACCAGATAGGGGTGAGCAAGACCCGACCCGACCCGTAGACATGT	-
M076476	SilicoDArT	TGCAGCAGCTGCTTGTAAAAGCTGTACTGAACCATCACCACCAACATCAAAGTCATTTTCAATCTCACA	-
M076479	SilicoDArT	TGCAGTCATGGGCACTATTGTTAGTTAC	-
M076480	SilicoDArT	TGCAGCAAAAGGCTTACATCTAGTATGGTTAC	-
M076489	SilicoDArT	TGCAGTGGCAAGAGTGGAGGATCAAACATAGTTCTTGATGAATAAAAGAGACATGATATGTAGGAATTT	-
M076490	SilicoDArT	TGCAGTGGTGCCAAATCAACACTAACGTTAC	-
M076494	SilicoDArT	TGCAGAAAGATTTAGTTGAACAAAGACTTCAATAGCTGCTTCAATGATCATATTAGTTAC	-
M076507	SilicoDArT	TGCAGAATATATATGGATAATTGCATTGTATACTCTTTCGGATAGAAATGATCCAAGCTATAGAAAACG	-
M076510	SilicoDArT	TGCAGATGAGGGGATTTAGTTTCTAACTAGGCTTTGAAAATATCAACATTTTCTTGTTTAGACTTCCTC	-
M076515	SilicoDArT	TGCAGCAGCTTCTGTTACTTCCGCATATGCATTATCTAAATCTGAGAAGTTGGATTTCATGCAACTAGA	-
M076520	SilicoDArT	TGCAGATTCCATAGTTCAACACCTCACATTGGCATTTAC	-
M076526	SilicoDArT	TGCAGCAAAATGAATGAGATGGATAGAAGTTGGAGGGAAGGGTGCTTCGCAAAAGAAGCTTTTAC	-
M076528	SilicoDArT	TGCAGTTCAGAAGAATCACTGAGAGATACAAGGAAGTTCACTGAGCACGTTGCTGAGAATGAATTGAAG	-
M076529	SilicoDArT	TGCAGGTTTCAAATACATGTATTACCGTGAAACGAAGTTAC	-
M076544	SilicoDArT	TGCAGTCTGTTTGAACTGGGTCAGCTGAAAGATGGCGCAATTCAACTCCATGCTCCTGTTTGTTAGTTA	-
M076552	SilicoDArT	TGCAGCCATAACAAAGAAAATTGTAGACAAGTATAACAATTAC	-
M076553	SilicoDArT	TGCAGGCTGTGTATGAGGAAGCTGACTGCTTTCATCTCGTGATGGAATTGTGCTCTGGTGGGCGATTGA	-
M076554	SilicoDArT	TGCAGGGAACTACTGATTGACTTCTATACTAGTTCTGGGAAGAGGAAGCCTGACAATATAATCATATTT	-
M076565	SilicoDArT	TGCAGCATCTATCTCAAAAACTTTCAATAATTCTGTGTGCAATTTCGTAAGCTGTTAC	-
M076566	SilicoDArT	TGCAGCAGAAGCTTATTCAGCCCCTTCTATCGTCCTAACATCACATTCACGTGATGGACTTCATGTTTT	-
M076581	SilicoDArT	TGCAGCAGTTGTTTCCACTGACATGACAAATGACCTGAAAAGTCGTAAGGTGGTCACTTCAAAATCTTC	-
M076586	SilicoDArT	TGCAGAATGGAATATTACTTGCAGTTTCATAAATTTACAAACACCGGTAAAGTTGTCGCAGGGGATGTG	-
M076600	SilicoDArT	TGCAGAATCTTGAAGAACGCAGATGCCAAAATCAGGAACAATGGCTGCGATATTAC	-
M076610	SilicoDArT	TGCAGGGGAATTTTGATGAGGACATTAGCTGATACTTCACATAAAAATCACGATACATCAGCCACGGAA	-
M076612	SilicoDArT	TGCAGACCTAACCGCGGTAAGAGTAGGAGAAACCATTCCTCACGCTGCACGCTCTGTTCGAACCGAAAC	-
M076613	SilicoDArT	TGCAGAGATGCATACAACAAAGACAAAACTCAAAGTGAACGAGAAGCAACAAGGCATGTAAAGACAGAA	-
M076617	SilicoDArT	TGCAGAGGCCCATTTTGTTTGTTTCATACTATATAGTACCAAGAAAACCCTGACATGTTACAACCATAC	-
M076619	SilicoDArT	TGCAGTACAAATCCGTGAACTTATATGACACTTAGGGAAAACTAAAAAAAGACACAAACGCAATACTTA	-
M076623	SilicoDArT	TGCAGGTTGTGGGTGAATACGTCATCGGGGTCTCGCATCGAGTTCTCGTTAC	-
M076641	SilicoDArT	TGCAGCCACCACAACCAGGAGAGAAGAACTCAAGAACAACTAGCTTGTCCCCTGAGTTGAATAGAGAAT	-
M076654	SilicoDArT	TGCAGCAAGTTTGTCACAGAGATCTCAAAGTGGAAAATATTCTCTTGGATGGAAATTCAGTTCCTCTAC	-
M076669	SilicoDArT	TGCAGAGCTCACTATATCTGCATAAAACATAGCTTCAGTAAATAAACACATATTACTTAC	-
M076670	SilicoDArT	TGCAGATTTCTGCGGTGAATGAGACATTATTTCAAGAGAAGTCTCGCGAGCTATTCGATACTTGCAAGA	-
M076671	SilicoDArT	TGCAGGCCATTTAGCTTCAAAATTTCAAATCCTGCCTTTATTCTACCCTTGGCCATAAGCGCTGCCTCC	-
M076673	SilicoDArT	TGCAGCAAAGTGATGTATCATGTGAAGCTCAAAGTTGAAAAGAAATCATGAAAATGTTATAGCAAAATT	-
M076674	SilicoDArT	TGCAGCATTATTCTCTTTGCATAGGCTAGCTTCTTATTCTGAAAGTCAAGCAGGTATGATTAGTATATG	-
M076676	SilicoDArT	TGCAGGCAAACCGCCGCTCATTGAAAGAGATCTTCTAGCTTATTAC	-
M076685	SilicoDArT	TGCAGTGGATTCGCGGACATGTTACCTGAGAAGAGAGTTGAGGATAACATAAGCAAACAAAAAAAAACA	-
M076687	SilicoDArT	TGCAGCAAAAAGTCAACCAGCTAAAAATGGTACCCTTGCAAAGAAAGGCAAGCCAGCTCCAAGTTCCAG	-
M076688	SilicoDArT	TGCAGCTGTTATGATATTTTGATTATTTTCTTTCAAAAATATACAACTCCCATATTTTAC	-
M076710	SilicoDArT	TGCAGAAAATAAATAAGATTAGTCAACCATGATGCATAGAAAGTATTTCGATATACAATGAGCCAGTTA	-
M076711	SilicoDArT	TGCAGTCTGCACCAGCACCACAGATTCCAGCACTGATTTCAAATGGAGCAAGGGTGCCAAATGCACCTG	-
M076719	SilicoDArT	TGCAGACCTTGGAAGAATCAAGAAGACAAGTCATAAAAGATAACAAGATAAAACCTATCCGGCTATTCA	-
M076723	SilicoDArT	TGCAGAAGCTTATGTCTAGATTTTTCTTTAC	-
M076726	SilicoDArT	TGCAGAGGTTTTATGAGAGTATGGGGAATGAGGAAATCAAAGATGATGTAGAATCCAAAACTGTGTCGT	-
M076729	SilicoDArT	TGCAGAAATTGATTTGTAAGCATTATCTAATAAAACATGATTAC	-
M076746	SilicoDArT	TGCAGAATCAACATCTTCATCAAAGCTGGATGGGTTGGCCAACACTGTGAGGCAATAGTCTGTGATGCT	-
M076749	SilicoDArT	TGCAGCAGTCTCTCGTCGAAACCATCGCAGGCGGCCCCGTCATCGACGGTGTTCAACAGATGATGGTTG	-
M076758	SilicoDArT	TGCAGAACAAGGATACGATCTACTATTAC	-
M076759	SilicoDArT	TGCAGATGAAGATTTGTTCGGTGCAGCAGCTATAGCATCATTGATTGTGGTGAAGTTACCACTCCCATT	-
M076760	SilicoDArT	TGCAGTTTTCTGCTACAAATCCTTAGCCTCTATATCTTGATGGTGTTGTGTACATAATTGATAATAGTC	-
M076777	SilicoDArT	TGCAGCTGCCTCAATCATTCTGAACATTTCACTCTCAACATAGTGCTTTTCAAGCCTTGGATCTGTTAC	-
M076779	SilicoDArT	TGCAGATTAGAGAATACTGATTGATCAAATAAACAAAACCTTAC	-
M076789	SilicoDArT	TGCAGGCAGTACTTTGCATTACAATTATCACAGTAGGTTCTGTATCGGCAGTTTTCGGAACATACTCTG	-
M076791	SilicoDArT	TGCAGTAAATATGATGCAATTACTATACTATATACGTTTGACTGAAACTGTGTTTGAAATTTGGAAGAA	-
M076795	SilicoDArT	TGCAGCTAATTTTTTTTACAAAATTTTCTATTTATAAGAAATTAC	-
M076803	SilicoDArT	TGCAGGAGTGAAGCAAATTGTGTTGGTAGGGTCTATGGGTGGAACCGATCTTAC	-
M076804	SilicoDArT	TGCAGGCAAAGAAGAAGAAAAAGGAGAGTGTTGGAAATAGAAAGAACTGAAACAAGTATAATCCAGTGG	-
M076805	SilicoDArT	TGCAGTGAACCTCAAATGAAAAAAAAGGGGTGTTGGCCTTTTTTTGATGAAATTAC	-
M076810	SilicoDArT	TGCAGCAGAGGATGCATCACAAGAAACAGTGATGGAGTCTCTAGATAGTCTAGAAAGAACAAATTATTG	-
M076821	SilicoDArT	TGCAGTCACTTTTTTAGTTTTCAAAATAATTCCCTTGTCCCATGTTTCTAAAATGGGATTAC	-
M076830	SilicoDArT	TGCAGCTAGAATAATTGCCTTCATTCCTTGATCTTGTGCTGCTTTTGTGGCTCGATTTCGAGTAATAAT	-
M076832	SilicoDArT	TGCAGGGCTGTTACAATCATGCTGTAATGACTGGAATATTATGAAGAATAACAGCAAAACAGTTACAAC	-
M076843	SilicoDArT	TGCAGATGAAGTTGAAAGCCTTGCTGCTTTATCTGGTTCTGAACCTTCAGATTCAATTCAGGTAAAATC	-
M076844	SilicoDArT	TGCAGCCAAAATCCAATGATTCACTCGTAAACATACGATATGTTTTTGACAATGGTTCCGATTATTATC	-
M076852	SilicoDArT	TGCAGGTTCCACACCCTAACATATATTTTCATTAGCTGCTTTGATGACATAGAAACACTAAATGACTTT	-
M076863	SilicoDArT	TGCAGTCTATAAGACGCAGGAGATTCAGGCTCATAATGGATCTATATGGAGTATTAC	-
M076865	SilicoDArT	TGCAGATTACTTCTCTTGCATGGCTCATTGAAACATTTAC	-
M076866	SilicoDArT	TGCAGAGGGAGAAGGCACAACTTCAAATGGAAGCGCGGCAGTTCAAGCGTTTCGTGGAGGAGAGGAATT	-
M076867	SilicoDArT	TGCAGAAACTTCACTAATAATTAGTGACAATTTTAC	-
M076873	SilicoDArT	TGCAGAACTCTTACAGATTTTTGGATAGATGATAAAGAAGAAGGGAACAAACTTAC	-
M076881	SilicoDArT	TGCAGAAAATTCCAAGGGTTCTGGGTTCCCGAAATGCCCATGGATTTTCTCCAAATTTTTCATCTTTCC	-
M076891	SilicoDArT	TGCAGTGGGATGGATAAGCTGGCCAGAGATAATAAACTTATATTGGTGTTGCATATACCTAATGTGACA	-
M076895	SilicoDArT	TGCAGATTACAGTTTCCGATAAAAAACAATTTGGTCTTTAC	-
M076896	SilicoDArT	TGCAGATATGAAACACTTCTTAGGACATGAAATTATAGATCTATTTCAGAAAGCTATTTATTCACTATA	-
M076899	SilicoDArT	TGCAGCAGCTTCAGCCACATCAGGAACAATCATTGAAGCTGTCATTGTAGCTGCACTCAGTCCTGTCAC	-
M076905	SilicoDArT	TGCAGTAAGTTGTTTATGATTTTTTCCCCACCCCTCAATTCTCATTTTCTCTGCCACCAAGGCTCCAAC	-
M076917	SilicoDArT	TGCAGCTGCTATTATCACATTCTTGCTTCCATTCACTGCTGGCACCAACATCTCGTCCTGTTTATGCAC	-
M076928	SilicoDArT	TGCAGATTGGTCATAAAATGCACTGGAGAAAACCTGATACAATCTATTCCTGTAAAGGCTGTAATTATA	-
M076929	SilicoDArT	TGCAGCTATAAATAGAAAAAAAAACATTTGGATTGTACTAACTGAACCTTCAATTCCAAATTTCTTAGT	-
M076942	SilicoDArT	TGCAGAAACTTGCAGACCAAATTGCAAAGTAAGAAAAGAAAGAAAAAGTTGCAGTGAGAAAGAAGAATG	-
M076944	SilicoDArT	TGCAGTTTGAATAAAGCTTCCATATACTTTCATAAAAGTTGTTTGAGTGGTTGGAAATGCAGGATTTGT	-
M076952	SilicoDArT	TGCAGCAGAAAAAGAATTTATCAATAGCTTTATAAATGTGATACAGTAACAAAACCTTAC	-
M076990	SilicoDArT	TGCAGGTTCATATTTTGAATCATCGTCGACGTTCCTATCGGTAAAATCAACAGTTTCATTAC	-
M076991	SilicoDArT	TGCAGTCTTTGCTGAATCTAAATTACAACATTGTTTATTCTATATATTTCTTAC	-
M076994	SilicoDArT	TGCAGGCGATGGAGGTGGAGCTCCTAAACCGTCAATTCCTTGCCTTCAATAATCGAACTTTCGTTTACA	-
M076996	SilicoDArT	TGCAGGAGTTCATTGACGTATGCAATTTCACTGACTAATTTAC	-
M076999	SilicoDArT	TGCAGATAAAGAAATCTTACTAGAAAACCAATCGTATAAAATTGAAAGAATCTTTCAGCAGAAGTTTGA	-
M077012	SilicoDArT	TGCAGAACCATTTGTGAAGGATTAGTGGTGGAACTCTTGGGTGAACCATCTATTGTAGCTCTTTCAAGG	-
M077013	SilicoDArT	TGCAGATTGTGGCAGGATATTGCAGATGTAACATACTATGCTTCTAACCTGTGTAACTCCCATACACAG	-
M077014	SilicoDArT	TGCAGTTGACATTTTCTGCATAAAGCTTTACTTATGCAAAGTTTTCTTTCCCACCAAAACCTTTTTTAT	-
M077022	SilicoDArT	TGCAGACATACACACAAGCAAGTATGAAAATATCATAAATGTAGCCGAAATATGTTTTGTTATGTGTTA	-
M077030	SilicoDArT	TGCAGTTCAAAACAAAGACATGCGATCATACAAAGGAGTTATACATAAATCGAATAACATCATTATGTT	-
M077038	SilicoDArT	TGCAGAAAGCAGGTGAACTACCTTTTTTAGTGCCAACCCAATTTCTTCATCATAATCTATCTTGGAAGC	-
M077039	SilicoDArT	TGCAGAGGAAATTTTGCATATCCAAATTTGAAATTTATGTTGAGTATCTGCTTTTACGTTTGTGCGTTC	-
M077056	SilicoDArT	TGCAGAGGAACATAGAGAATGTAAAAATCTTCTACTCTTTTCTTGCATGATCTCATTAGGAGAGTGTTG	-
M077057	SilicoDArT	TGCAGTGTGGCTCTGCAATTGTTGTAAAGGCCAATATTATAAAAAAACATTTTTATATCCTTCTATTAC	-
M077066	SilicoDArT	TGCAGCAACTGGAACAGCTGAACCAGCTTTAGCAGCTAGCATGTCCCTGATGCTATGATGCTTGCTTCA	-
M077070	SilicoDArT	TGCAGAAACAGGCATTCTCATAATGTATCAGAACATTAC	-
M077071	SilicoDArT	TGCAGCTACGTTTTCCATTATCAAATTCAGATACAACATGGAACCTACATCTCAAAATCAATTAC	-
M077072	SilicoDArT	TGCAGTTATCTTCCCTCGTCATGTCGAAGGACAGAAACTGGATCGAACAGTGTGGAATCTATCAACTTT	-
M077075	SilicoDArT	TGCAGCTAAATTAGTTAGTACTTTTTGAATTCTATTATAAAGAGATGATAGAAATTATGAGATACTTTT	-
M077085	SilicoDArT	TGCAGTTGTTGAACCATATAACAGTGTTCTTTCCACTCATTCTCTTCTTGAGCACACTGATGTGGTTGT	-
M077089	SilicoDArT	TGCAGTGTTTCTATACATTTCAAAGACCATGCCAACTTGGCCTCCATGCTCAAAAGTGTTAC	-
M077090	SilicoDArT	TGCAGATGCTTTGGCTTCTACTTCCCACTTGGGGTGTGGTTCGGGTTCACAGAAAGTAGCAGACAATGC	-
M077093	SilicoDArT	TGCAGGTTTCGTGGCTTCTTTCCAAGAAAGGTTGATTCTCTTATCTCCAATAAAAGAAGGAACTTTAGC	-
M077094	SilicoDArT	TGCAGTATTGGCGTTATTTTGTGTAGGGCAACAGGTTCGGATCATATAACTTTTATGGTTGTGCATTAG	-
M077098	SilicoDArT	TGCAGTAGTGTGAGGAGCGACAAAAAGATGGATTTAGATACGATAGAAAGTCATCCATAAATCCATATA	-
M077106	SilicoDArT	TGCAGAGTGCACTAAAAAAAGAGGCATAGGCAAAAGACAAAAAGGGAGCACCTTATCCTTTAC	-
M077108	SilicoDArT	TGCAGCAGCAACAACAACAAATTCAACTTGGTCGCTGATCTGGTGTTTCTAGTTTCAACACGGGATAGA	-
M077114	SilicoDArT	TGCAGTGAATTTGGCTCTCAAACTTGGTTGGATGAAGCTTTGGATTAC	-
M077129	SilicoDArT	TGCAGTTGTACACTACAATGGCAATATGAAACCATGGTTAGAGATTGGAATGACAAAGTATCGGTCTTA	-
M077136	SilicoDArT	TGCAGTAATCGTACTTGTATTGACCGTGTATACTCGCAATTGTCCAAAATGTCAAAGTTTTGGAAGTTT	-
M077179	SilicoDArT	TGCAGAGACAGCTCCAATGCTTCCAATTATCTACAAGAGCAAATATATATTTGACATTTAC	-
M077191	SilicoDArT	TGCAGTGAAAGTCCAAACGGAAGATGGATACATCCATTAGAAAATCTAGTTTAGAAATGTCAAAAGGCA	-
M077198	SilicoDArT	TGCAGTCATAACTAAAACCTTATGACCGAGTTCGTCAAGGCAGGAGACTCAACAGCTGATTACTGATGC	-
M077207	SilicoDArT	TGCAGAGCCTGATTCTCTTCTAACATTCTGATCCTCCTAGAACGAATCTGTGATTGCACGCGTGATAAT	-
M077208	SilicoDArT	TGCAGCTAGTTAGATTAGACTTTAGACTTTGTTGTCTTTCATTAC	-
M077209	SilicoDArT	TGCAGTTGTGTTTTTTTTTATCGGCAATTTTTTGAATGTAAATGTTAGTATGTTAGTATCTTGTTGTGG	-
M077210	SilicoDArT	TGCAGCCTCTGGAACCAAAACATGTGAGCGACTTAC	-
M077211	SilicoDArT	TGCAGGTGAAACCATGAAGTCTTCCCTCACCTCCATAAAGCTCTCCAATGATTGGTTACTATATAAAGA	-
M077212	SilicoDArT	TGCAGGTCGTATGAAATAAATGATTTTGATTAGATTGCCAATTAC	-
M077225	SilicoDArT	TGCAGGCCTTCTTGCCCATCCTGTGACACTTGGCTGTGAAACCTCTTGAGCAATTTGCCTCAAATAACG	-
M077240	SilicoDArT	TGCAGTAGTAACAATTTTGGAACTAGATATTCTAGTTTTCTTAC	-
M077241	SilicoDArT	TGCAGGACTTAGAACCTGACGTGGTTACTTATACTACACTTATGAAAGCTTTGATTCGTGTTGACAAGT	-
M077243	SilicoDArT	TGCAGAAAGCATAAGAATCAATTACCAACTGTGCTCTATTCCTTTAC	-
M077264	SilicoDArT	TGCAGTGTATTAGCATCGTGTGACTCGTGTCCAATATTTTTTTGAATTGTTCATCATTTGTCTTGTTCT	-
M077268	SilicoDArT	TGCAGAAATGTGCAAGGGACAAACATTGTGGTATTTTTATTTGAAAGTAAAAAAGGGCGGCACATTGCA	-
[truncated: 21,733 more rows]

## Sheet: Table S3
Molecular dissection of the genetic architecture of phenology underlying Lupinus hispanicus early flowering and adaptation to winter- or spring sowing
Wojciech Bielski, Anna Surma, Jolanta Belter, Bartosz Kozak, Michał Książkiewicz and Sandra Rychel-Bielska
Scientific Reports
Supplementary Table S3. Results of Lupinus hispanicus DArT-seq markers alignment to Lupinus luteus genome assembly.
Marker	NCBI accession	Chromosome	Query start	Query end	Bit-Score	E Value	% Pairwise Identity	Query coverage	Strand
M000002	CAXHTB010000016.1	YL-16	1235699	1235631	121.21	2.4e-26	0.986	1	+
M000021	CAXHTB010000023.1	YL-23	20496279	20496347	125.719	5.64e-28	1	1	-
M000057	CAXHTB010000015.1	YL-15	3537709	3537777	121.21	2.4e-26	0.986	1	-
M000069	CAXHTB010000025.1	YL-25	23986136	23986079	101.373	1.75e-20	0.983	0.9831	+
M000108	CAXHTB010000021.1	YL-21	18178544	18178612	125.719	5.64e-28	1	1	-
M000171	CAXHTB010000006.1	YL-06	31622862	31622930	116.702	2.92e-25	0.971	1	-
M000241
M000244	CAXHTB010000005.1	YL-05	43151048	43150980	125.719	5.64e-28	1	1	+
M000247	CAXHTB010000002.1	YL-02	8194040	8194008	60.7975	4.33e-09	1	0.9706	+
M000364	CAXHTB010000012.1	YL-12	31520102	31520135	58.0924	5.27e-08	0.971	0.9714	-
M000415	CAXHTB010000024.1	YL-24	266261	266223	58.0924	8.2e-08	0.923	0.975	+
M000418	CAXHTB010000005.1	YL-05	8533183	8533115	112.193	1.24e-23	0.957	1	+
M000485	CAXHTB010000005.1	YL-05	41583327	41583259	121.21	2.4e-26	0.986	1	+
M000582	CAXHTB010000002.1	YL-02	9831854	9831786	125.719	5.64e-28	1	1	+
M000598	CAXHTB010000021.1	YL-21	15798617	15798685	125.719	5.64e-28	1	1	-
M000613	CAXHTB010000012.1	YL-12	5289003	5289071	121.21	2.4e-26	0.986	1	-
M000633	CAXHTB010000017.1	YL-17	35843508	35843567	95.9632	7.92e-19	0.95	0.9836	-
M000650	CAXHTB010000022.1	YL-22	6381550	6381482	121.21	2.4e-26	0.986	1	+
M000662	CAXHTB010000023.1	YL-23	2483536	2483468	121.21	2.4e-26	0.986	1	+
M000671	CAXHTB010000012.1	YL-12	9904927	9904859	125.719	5.64e-28	1	1	+
M000676	CAXHTB010000010.1	YL-10	260815	260747	121.21	2.4e-26	0.986	1	+
M000692	CAXHTB010000026.1	YL-26	663945	664013	121.21	2.4e-26	0.986	1	-
M000739	CAXHTB010000001.1	YL-01	36795625	36795693	125.719	5.64e-28	1	1	-
M000787	CAXHTB010000009.1	YL-09	8613718	8613650	125.719	5.64e-28	1	1	+
M000788	CAXHTB010000017.1	YL-17	25985743	25985783	70.716	1.48e-11	0.976	0.9762	-
M000824	CAXHTB010000021.1	YL-21	17966074	17966006	121.21	2.4e-26	0.986	1	+
M000847	CAXHTB010000003.1	YL-03	38386694	38386723	55.3874	1.23e-07	1	0.9677	-
M000858	CAXHTB010000021.1	YL-21	24323425	24323357	121.21	2.4e-26	0.986	1	+
M000863	CAXHTB010000011.1	YL-11	32774217	32774157	106.783	4.51e-22	0.984	0.9839	+
M000870	CAXHTB010000022.1	YL-22	28806612	28806680	121.21	2.4e-26	0.986	1	-
M000983	CAXHTB010000012.1	YL-12	5551375	5551314	113.095	3.13e-24	1	0.9841	+
M000991	CAXHTB010000021.1	YL-21	29183419	29183351	125.719	5.64e-28	1	1	+
M001001	CAXHTB010000011.1	YL-11	36320163	36320095	121.21	2.4e-26	0.986	1	+
M001002	CAXHTB010000026.1	YL-26	3719612	3719670	103.177	5.18e-21	0.983	0.9833	-
M001098	CAXHTB010000023.1	YL-23	23529314	23529382	121.21	2.4e-26	0.986	1	-
M001199	CAXHTB010000004.1	YL-04	11597605	11597662	96.8649	2.27e-19	0.966	0.9508	-
M001200	CAXHTB010000024.1	YL-24	2449575	2449643	121.21	2.4e-26	0.986	1	-
M001201	CAXHTB010000015.1	YL-15	36046559	36046627	116.702	2.92e-25	0.971	1	-
M001300	CAXHTB010000018.1	YL-18	33994436	33994390	77.0278	1.31e-13	0.957	0.9792	+
M001313	CAXHTB010000017.1	YL-17	952362	952301	104.078	1.62e-21	0.968	0.9841	+
M001335	CAXHTB010000006.1	YL-06	5480622	5480690	107.685	1.51e-22	0.942	1	-
M001357	CAXHTB010000012.1	YL-12	4740416	4740483	123.915	1.97e-27	1	0.9855	-
M001358	CAXHTB010000013.1	YL-13	316790	316858	116.702	2.92e-25	0.971	1	-
M001524	CAXHTB010000022.1	YL-22	27077213	27077281	121.21	2.4e-26	0.986	1	-
M001543	CAXHTB010000002.1	YL-02	6751322	6751390	121.21	2.4e-26	0.986	1	-
M001633	CAXHTB010000004.1	YL-04	35953517	35953585	121.21	2.4e-26	0.986	1	-
M001643	CAXHTB010000003.1	YL-03	44193809	44193877	125.719	5.64e-28	1	1	-
M001673	CAXHTB010000009.1	YL-09	4746761	4746829	125.719	5.64e-28	1	1	-
M001695	CAXHTB010000010.1	YL-10	5523582	5523640	98.6682	6.31e-20	0.966	0.9833	-
M001772	CAXHTB010000011.1	YL-11	38184217	38184163	95.9632	6.76e-19	0.982	0.9821	+
M001782	CAXHTB010000006.1	YL-06	33099896	33099828	125.719	5.64e-28	1	1	+
M001924	CAXHTB010000002.1	YL-02	15624634	15624702	125.719	5.64e-28	1	1	-
M001986	CAXHTB010000017.1	YL-17	1984282	1984350	125.719	5.64e-28	1	1	-
M002090	CAXHTB010000017.1	YL-17	34866495	34866427	121.21	2.4e-26	0.986	1	+
M002121
M002138	CAXHTB010000023.1	YL-23	24760281	24760213	121.21	2.4e-26	0.986	1	+
M002161	CAXHTB010000022.1	YL-22	28557468	28557536	116.702	2.92e-25	0.971	1	-
M002234	CAXHTB010000009.1	YL-09	1425261	1425226	57.1907	6.44e-08	0.944	0.973	+
M002245	CAXHTB010000009.1	YL-09	32719808	32719742	117.604	2.92e-25	0.985	0.971	+
M002301	CAXHTB010000023.1	YL-23	12144144	12144076	116.702	2.92e-25	0.971	1	+
M002307	CAXHTB010000010.1	YL-10	5523582	5523640	94.1598	2.68e-18	0.949	0.9833	-
M002411	CAXHTB010000025.1	YL-25	16663017	16663085	125.719	5.64e-28	1	1	-
M002412	CAXHTB010000012.1	YL-12	14356778	14356711	114.899	1.02e-24	0.971	0.9855	+
M002611	CAXHTB010000021.1	YL-21	27339659	27339591	125.719	5.64e-28	1	1	+
M002639	CAXHTB010000001.1	YL-01	4708106	4708157	90.5531	2.58e-17	0.981	0.9811	-
M002672	CAXHTB010000021.1	YL-21	25418844	25418912	116.702	2.92e-25	0.971	1	-
M002837	CAXHTB010000003.1	YL-03	37830761	37830829	121.21	2.4e-26	0.986	1	-
M002926	CAXHTB010000020.1	YL-20	30618508	30618576	125.719	5.64e-28	1	1	-
M003062	CAXHTB010000018.1	YL-18	31954722	31954775	94.1598	2.28e-18	0.981	0.9818	-
M003258	CAXHTB010000023.1	YL-23	3022502	3022434	112.193	1.24e-23	0.957	1	+
M003364	CAXHTB010000009.1	YL-09	13440979	13440911	116.702	2.92e-25	0.971	1	+
M003555	CAXHTB010000013.1	YL-13	579424	579492	121.21	2.4e-26	0.986	1	-
M003832
M003840	CAXHTB010000021.1	YL-21	26672815	26672749	113.997	3.56e-24	0.971	1	+
M004261	CAXHTB010000002.1	YL-02	28368130	28368168	71.6177	3.72e-12	1	0.975	-
M004591	CAXHTB010000009.1	YL-09	32600462	32600506	74.3227	1.52e-12	0.978	0.9362	-
M004632	CAXHTB010000007.1	YL-07	16702615	16702547	125.719	5.64e-28	1	1	+
M004798	CAXHTB010000005.1	YL-05	42641583	42641651	121.21	2.4e-26	0.986	1	-
M004974	CAXHTB010000003.1	YL-03	43165762	43165727	57.1907	7.03e-08	0.944	0.9474	+
M005163	CAXHTB010000020.1	YL-20	31554563	31554528	61.6992	5.29e-09	0.972	0.973	+
M005308	CAXHTB010000012.1	YL-12	241091	241060	58.9941	1.34e-08	1	0.9697	+
M005465	CAXHTB010000007.1	YL-07	31633604	31633660	99.5699	5.93e-20	0.982	0.9828	-
M005571	CAXHTB010000025.1	YL-25	20878046	20878016	57.1907	4.1e-08	1	0.9688	+
M006022
M006191	CAXHTB010000002.1	YL-02	212804	212740	105.882	5.28e-22	0.955	0.971	+
M006250	CAXHTB010000017.1	YL-17	34571945	34572013	125.719	5.64e-28	1	1	-
M006510	CAXHTB010000023.1	YL-23	29472758	29472826	121.21	2.4e-26	0.986	1	-
M006862	CAXHTB010000018.1	YL-18	26691527	26691595	121.21	2.4e-26	0.986	1	-
M006963	CAXHTB010000009.1	YL-09	3342524	3342456	125.719	5.64e-28	1	1	+
M007459	CAXHTB010000003.1	YL-03	40307048	40306981	123.915	1.97e-27	1	0.9855	+
M007989	CAXHTB010000005.1	YL-05	1634378	1634446	125.719	5.64e-28	1	1	-
M008003	CAXHTB010000003.1	YL-03	35341680	35341613	119.407	8.37e-26	0.985	0.9855	+
M008361	CAXHTB010000001.1	YL-01	40836583	40836609	49.9773	3.48e-06	1	0.9643	-
M008846	CAXHTB010000014.1	YL-14	9777073	9777028	75.2244	4.36e-13	0.957	0.9787	+
M008847	CAXHTB010000006.1	YL-06	36715037	36714969	125.719	5.64e-28	1	1	+
M009081	CAXHTB010000021.1	YL-21	29342903	29342835	116.702	2.92e-25	0.971	1	+
M009570
M009916	CAXHTB010000013.1	YL-13	5958176	5958108	125.719	5.64e-28	1	1	+
M010567	CAXHTB010000013.1	YL-13	5958065	5958111	77.0278	1.31e-13	0.957	0.9792	-
M013861	CAXHTB010000007.1	YL-07	1148891	1148959	107.685	1.51e-22	0.942	1	-
M015401	CAXHTB010000012.1	YL-12	36079056	36079124	116.702	2.92e-25	0.971	1	-
M015751	CAXHTB010000017.1	YL-17	35136832	35136872	70.716	1.48e-11	0.976	0.9762	-
M016322	CAXHTB010000001.1	YL-01	41790408	41790476	121.21	2.4e-26	0.986	1	-
M016994	CAXHTB010000017.1	YL-17	30456500	30456568	116.702	2.92e-25	0.971	1	-
M017322	CAXHTB010000015.1	YL-15	913232	913164	125.719	5.64e-28	1	1	+
M017411	CAXHTB010000017.1	YL-17	34625314	34625247	119.407	8.37e-26	0.985	0.9855	+
M017424	CAXHTB010000017.1	YL-17	33224904	33224972	121.21	2.4e-26	0.986	1	-
M018018	CAXHTB010000010.1	YL-10	38907137	38907069	116.702	2.92e-25	0.971	1	+
M018093	CAXHTB010000006.1	YL-06	40374054	40374094	75.2244	3.49e-13	1	0.9762	-
M018152	CAXHTB010000017.1	YL-17	35136908	35136869	68.9126	4.86e-11	0.975	0.9756	+
M018843	CAXHTB010000023.1	YL-23	28083446	28083393	85.143	1.18e-15	0.944	0.9818	+
M019086	CAXHTB010000019.1	YL-19	31549881	31549949	125.719	5.64e-28	1	1	-
M019092	CAXHTB010000024.1	YL-24	3171825	3171872	74.3227	1.68e-12	0.938	0.9796	-
M019315	CAXHTB010000002.1	YL-02	1946959	1946891	121.21	2.4e-26	0.986	1	+
M019551	CAXHTB010000018.1	YL-18	33040912	33040844	116.702	2.92e-25	0.971	1	+
M019560	CAXHTB010000026.1	YL-26	723482	723542	111.292	1.06e-23	1	0.9839	-
M019562	CAXHTB010000018.1	YL-18	1920192	1920260	116.702	2.92e-25	0.971	1	-
M019738	CAXHTB010000026.1	YL-26	523565	523633	121.21	2.4e-26	0.986	1	-
M020131	CAXHTB010000020.1	YL-20	28903366	28903298	125.719	5.64e-28	1	1	+
M020825	CAXHTB010000006.1	YL-06	41448102	41448034	116.702	2.92e-25	0.971	1	+
M021036	CAXHTB010000025.1	YL-25	24882317	24882268	91.4547	6.81e-18	1	0.9804	+
M021064	CAXHTB010000003.1	YL-03	42249984	42250026	78.8312	3.22e-14	1	0.9773	-
M021268	CAXHTB010000016.1	YL-16	1314938	1314870	125.719	5.64e-28	1	1	+
M021286	CAXHTB010000020.1	YL-20	29012201	29012269	121.21	2.4e-26	0.986	1	-
M021379	CAXHTB010000014.1	YL-14	34816816	34816884	116.702	2.92e-25	0.971	1	-
M021384	CAXHTB010000021.1	YL-21	27266378	27266446	121.21	2.4e-26	0.986	1	-
M021395	CAXHTB010000003.1	YL-03	43168862	43168794	116.702	2.92e-25	0.971	1	+
M021905	CAXHTB010000018.1	YL-18	20798534	20798474	111.292	1.06e-23	1	0.9839	+
M022002	CAXHTB010000005.1	YL-05	42106144	42106184	75.2244	3.49e-13	1	0.9762	-
M022104	CAXHTB010000013.1	YL-13	5371866	5371903	69.8143	1.3e-11	1	0.95	-
M022132	CAXHTB010000014.1	YL-14	2914874	2914942	121.21	2.4e-26	0.986	1	-
M022302	CAXHTB010000004.1	YL-04	19809337	19809269	116.702	2.92e-25	0.971	1	+
M022462	CAXHTB010000023.1	YL-23	24342302	24342353	95.0615	6.06e-19	1	0.9811	-
M022477	CAXHTB010000016.1	YL-16	15343612	15343544	116.702	2.92e-25	0.971	1	+
M022495	CAXHTB010000007.1	YL-07	1836948	1837016	125.719	5.64e-28	1	1	-
M022552	CAXHTB010000004.1	YL-04	34040656	34040598	98.6682	6.31e-20	0.966	0.9833	+
M022649	CAXHTB010000018.1	YL-18	24241422	24241354	125.719	5.64e-28	1	1	+
M022825	CAXHTB010000003.1	YL-03	14882220	14882288	125.719	5.64e-28	1	1	-
M023146	CAXHTB010000010.1	YL-10	4419889	4419835	100.472	1.59e-20	1	0.9821	+
M023506	CAXHTB010000015.1	YL-15	1148515	1148549	59.8958	1.68e-08	0.971	0.9722	-
M023845	CAXHTB010000020.1	YL-20	32139598	32139641	80.6345	9.24e-15	1	0.9778	-
M023865	CAXHTB010000013.1	YL-13	1394519	1394451	121.21	2.4e-26	0.986	1	+
M024019	CAXHTB010000013.1	YL-13	36858357	36858289	121.21	2.4e-26	0.986	1	+
M024105	CAXHTB010000002.1	YL-02	5642613	5642545	121.21	2.4e-26	0.986	1	+
M024190	CAXHTB010000026.1	YL-26	714359	714426	110.39	4.34e-23	0.956	0.9855	-
M024286	CAXHTB010000018.1	YL-18	33040974	33040940	59.8958	1.68e-08	0.971	0.9722	+
M024341	CAXHTB010000026.1	YL-26	7576544	7576600	86.9463	3.62e-16	0.947	0.9825	-
M024375	CAXHTB010000026.1	YL-26	510094	510162	125.719	5.64e-28	1	1	-
M024577	CAXHTB010000008.1	YL-08	2700429	2700361	112.193	1.24e-23	0.957	1	+
M024775	CAXHTB010000011.1	YL-11	11517177	11517245	121.21	2.4e-26	0.986	1	-
M025540	CAXHTB010000013.1	YL-13	29698845	29698912	123.915	1.97e-27	1	0.9855	-
M025577	CAXHTB010000014.1	YL-14	2914874	2914942	121.21	2.4e-26	0.986	1	-
M025635	CAXHTB010000015.1	YL-15	36046688	36046624	118.505	8.37e-26	1	0.942	+
M026187	CAXHTB010000017.1	YL-17	34625314	34625247	119.407	8.37e-26	0.985	0.9855	+
M026363	CAXHTB010000010.1	YL-10	8483158	8483206	89.6514	2.28e-17	1	0.98	-
M026627
M026733	CAXHTB010000023.1	YL-23	24390285	24390242	58.0924	1.05e-07	0.886	0.9778	+
M026975
M027499	CAXHTB010000015.1	YL-15	368516	368559	80.6345	9.24e-15	1	0.9778	-
M027931	CAXHTB010000023.1	YL-23	18078140	18078207	113.095	3.56e-24	0.971	1	-
M028144	CAXHTB010000016.1	YL-16	3772837	3772880	76.1261	3.93e-13	0.977	0.9778	-
M028148	CAXHTB010000005.1	YL-05	42089754	42089822	125.719	5.64e-28	1	1	-
M028219
M028388	CAXHTB010000009.1	YL-09	452912	452972	106.783	4.51e-22	0.984	0.9839	-
M028437	CAXHTB010000012.1	YL-12	22302103	22302169	117.604	2.92e-25	0.985	0.971	-
M028558	CAXHTB010000014.1	YL-14	35171140	35171072	121.21	2.4e-26	0.986	1	+
M028671
M028794	CAXHTB010000003.1	YL-03	41979770	41979715	97.7665	2e-19	0.982	0.9825	+
M028856	CAXHTB010000018.1	YL-18	34093146	34093108	67.1093	1.58e-10	0.974	0.975	+
M029486	CAXHTB010000026.1	YL-26	21715836	21715869	58.0924	5.27e-08	0.971	0.9714	-
M029658	CAXHTB010000004.1	YL-04	1802386	1802318	116.702	2.92e-25	0.971	1	+
M029751	CAXHTB010000020.1	YL-20	1144048	1144014	64.4042	3.94e-10	1	0.9722	+
M029862	CAXHTB010000012.1	YL-12	498412	498366	81.5362	1.08e-14	0.979	0.9792	+
M030159	CAXHTB010000026.1	YL-26	1988039	1988106	123.915	1.97e-27	1	0.9855	-
M030166	CAXHTB010000009.1	YL-09	7210606	7210538	112.193	1.24e-23	0.957	1	+
M030439
M030444
M030496	CAXHTB010000005.1	YL-05	43242697	43242629	116.702	2.92e-25	0.971	1	+
M030532	CAXHTB010000008.1	YL-08	19734984	19734916	125.719	5.64e-28	1	1	+
M030602	CAXHTB010000013.1	YL-13	913502	913434	116.702	2.92e-25	0.971	1	+
M031455	CAXHTB010000020.1	YL-20	1711197	1711265	112.193	1.24e-23	0.957	1	-
M031973	CAXHTB010000022.1	YL-22	19717077	19717009	116.702	2.92e-25	0.971	1	+
M032942	CAXHTB010000010.1	YL-10	1945949	1945881	121.21	2.4e-26	0.986	1	+
M032978	CAXHTB010000023.1	YL-23	28355455	28355387	121.21	2.4e-26	0.986	1	+
M033371	CAXHTB010000014.1	YL-14	21206048	21205990	103.177	5.18e-21	0.983	0.9833	+
M033512	CAXHTB010000016.1	YL-16	15450391	15450459	116.702	2.92e-25	0.971	1	-
M033777
M034009	CAXHTB010000023.1	YL-23	25537389	25537457	116.702	2.92e-25	0.971	1	-
M034920	CAXHTB010000009.1	YL-09	307634	307702	121.21	2.4e-26	0.986	1	-
M035193	CAXHTB010000013.1	YL-13	36222987	36222919	125.719	5.64e-28	1	1	+
M035401	CAXHTB010000003.1	YL-03	7928876	7928915	68.9126	4.86e-11	0.975	0.9756	-
M035652	CAXHTB010000008.1	YL-08	311622	311662	70.716	1.48e-11	0.976	0.9762	-
M035844	CAXHTB010000001.1	YL-01	30318536	30318468	125.719	5.64e-28	1	1	+
M036133	CAXHTB010000013.1	YL-13	11053188	11053120	112.193	1.24e-23	0.957	1	+
M036476	CAXHTB010000022.1	YL-22	30556317	30556287	57.1907	4.1e-08	1	0.9688	+
M036539	CAXHTB010000004.1	YL-04	1821132	1821160	53.584	3.57e-07	1	0.9667	-
M037038	CAXHTB010000011.1	YL-11	37730828	37730893	106.783	5.28e-22	0.955	0.9565	-
M037524	CAXHTB010000025.1	YL-25	14090806	14090841	61.6992	5.29e-09	0.972	0.973	-
M037849	CAXHTB010000001.1	YL-01	43328371	43328439	121.21	2.4e-26	0.986	1	-
M038817	CAXHTB010000009.1	YL-09	14050156	14050088	125.719	5.64e-28	1	1	+
M039925	CAXHTB010000002.1	YL-02	28946359	28946427	125.719	5.64e-28	1	1	-
M039949	CAXHTB010000006.1	YL-06	33131594	33131526	112.193	1.24e-23	0.957	1	+
M040098	CAXHTB010000024.1	YL-24	17075283	17075227	104.078	1.39e-21	1	0.9828	+
M040927	CAXHTB010000013.1	YL-13	29705059	29705127	125.719	5.64e-28	1	1	-
M041300	CAXHTB010000015.1	YL-15	3584693	3584625	121.21	2.4e-26	0.986	1	+
M041723	CAXHTB010000022.1	YL-22	28740448	28740516	116.702	2.92e-25	0.971	1	-
M041735	CAXHTB010000026.1	YL-26	3572390	3572458	116.702	2.92e-25	0.971	1	-
M041813	CAXHTB010000019.1	YL-19	24699131	24699199	125.719	5.64e-28	1	1	-
M041997	CAXHTB010000003.1	YL-03	44099003	44098935	116.702	2.92e-25	0.971	1	+
M042036	CAXHTB010000005.1	YL-05	40419754	40419710	73.4211	1.45e-12	0.956	0.9783	+
M042662	CAXHTB010000004.1	YL-04	11966160	11966228	125.719	5.64e-28	1	1	-
M042810	CAXHTB010000006.1	YL-06	7650731	7650663	121.21	2.4e-26	0.986	1	+
M042900	CAXHTB010000007.1	YL-07	31675403	31675335	121.21	2.4e-26	0.986	1	+
M043652	CAXHTB010000016.1	YL-16	2365350	2365324	49.9773	3.48e-06	1	0.9643	+
M043973	CAXHTB010000003.1	YL-03	40845751	40845799	89.6514	2.28e-17	1	0.98	-
M043996	CAXHTB010000003.1	YL-03	4073795	4073754	77.0278	1.06e-13	1	0.9767	+
M044415	CAXHTB010000006.1	YL-06	41273679	41273734	102.275	4.71e-21	1	0.9825	-
M044802	CAXHTB010000022.1	YL-22	29980143	29980075	121.21	2.4e-26	0.986	1	+
M044936	CAXHTB010000024.1	YL-24	10980225	10980192	58.0924	5.27e-08	0.971	0.9714	+
M045157	CAXHTB010000013.1	YL-13	2867203	2867135	121.21	2.4e-26	0.986	1	+
M045892	CAXHTB010000010.1	YL-10	36876097	36876165	125.719	5.64e-28	1	1	-
M046462	CAXHTB010000003.1	YL-03	44264156	44264097	109.488	3.6e-23	1	0.9836	+
M046877	CAXHTB010000012.1	YL-12	4375751	4375683	116.702	2.92e-25	0.971	1	+
M047730	CAXHTB010000001.1	YL-01	44167378	44167310	125.719	5.64e-28	1	1	+
M048026	CAXHTB010000002.1	YL-02	96580	96538	78.8312	3.22e-14	1	0.9773	+
M048518	CAXHTB010000003.1	YL-03	3069348	3069417	101.373	2.25e-20	0.929	1	-
M048584	CAXHTB010000015.1	YL-15	415461	415393	125.719	5.64e-28	1	1	+
M048602	CAXHTB010000014.1	YL-14	3621292	3621360	121.21	2.4e-26	0.986	1	-
M048664	CAXHTB010000014.1	YL-14	36120461	36120393	125.719	5.64e-28	1	1	+
M048889	CAXHTB010000021.1	YL-21	19510788	19510751	69.8143	1.21e-11	1	0.9744	+
M048891	CAXHTB010000024.1	YL-24	1588582	1588514	125.719	5.64e-28	1	1	+
M048892	CAXHTB010000023.1	YL-23	29334445	29334499	100.472	1.59e-20	1	0.9821	-
M049237	CAXHTB010000016.1	YL-16	35890365	35890433	125.719	5.64e-28	1	1	-
M049808	CAXHTB010000005.1	YL-05	1634511	1634443	125.719	5.64e-28	1	1	+
M049932	CAXHTB010000011.1	YL-11	33291065	33291133	103.177	6.44e-21	0.928	1	-
M050037	CAXHTB010000009.1	YL-09	309930	309883	69.8143	2.04e-11	0.917	0.9796	+
M050046	CAXHTB010000010.1	YL-10	200058	200126	121.21	2.4e-26	0.986	1	-
M050466	CAXHTB010000013.1	YL-13	738652	738720	116.702	2.92e-25	0.971	1	-
M050591	CAXHTB010000016.1	YL-16	1051485	1051418	123.915	1.97e-27	1	0.9855	+
M050592	CAXHTB010000016.1	YL-16	1239527	1239459	112.193	1.24e-23	0.957	1	+
M050662	CAXHTB010000003.1	YL-03	41208297	41208229	121.21	2.4e-26	0.986	1	+
M051687	CAXHTB010000026.1	YL-26	860038	860067	55.3874	1.23e-07	1	0.9677	-
M051688	CAXHTB010000006.1	YL-06	41100645	41100577	125.719	5.64e-28	1	1	+
M051921	CAXHTB010000022.1	YL-22	1134583	1134653	104.078	1.84e-21	0.93	1	-
M051929	CAXHTB010000003.1	YL-03	41209902	41209936	53.584	7.85e-07	0.944	0.973	-
M051965	CAXHTB010000003.1	YL-03	32047893	32047825	125.719	5.64e-28	1	1	+
M052535	CAXHTB010000013.1	YL-13	6028324	6028256	112.193	1.24e-23	0.957	1	+
M052681	CAXHTB010000015.1	YL-15	408337	408403	122.112	6.87e-27	1	0.971	-
M052683	CAXHTB010000011.1	YL-11	37287137	37287075	114.899	9.2e-25	1	0.9844	+
M052685	CAXHTB010000014.1	YL-14	8081251	8081319	125.719	5.64e-28	1	1	-
M053127	CAXHTB010000015.1	YL-15	8348272	8348204	112.193	1.24e-23	0.957	1	+
M053159	CAXHTB010000022.1	YL-22	21252394	21252462	125.719	5.64e-28	1	1	-
M053463	CAXHTB010000012.1	YL-12	479670	479738	116.702	2.92e-25	0.971	1	-
M053468	CAXHTB010000009.1	YL-09	9135887	9135955	121.21	2.4e-26	0.986	1	-
M053721	CAXHTB010000003.1	YL-03	43630769	43630701	112.193	1.24e-23	0.957	1	+
M053760	CAXHTB010000015.1	YL-15	2108720	2108652	121.21	2.4e-26	0.986	1	+
M054372	CAXHTB010000018.1	YL-18	31484254	31484186	125.719	5.64e-28	1	1	+
M054425	CAXHTB010000023.1	YL-23	356380	356312	107.685	1.51e-22	0.942	1	+
M054731	CAXHTB010000001.1	YL-01	41063208	41063236	36.452	0.785	0.897	0.4058	-
M054732	CAXHTB010000011.1	YL-11	32782733	32782801	125.719	5.64e-28	1	1	-
M055102	CAXHTB010000004.1	YL-04	1821225	1821157	125.719	5.64e-28	1	1	+
M055121	CAXHTB010000007.1	YL-07	581075	581115	75.2244	3.49e-13	1	0.9762	-
M055329	CAXHTB010000010.1	YL-10	611372	611439	119.407	8.37e-26	0.985	0.9855	-
M055338	CAXHTB010000012.1	YL-12	4854552	4854484	125.719	5.64e-28	1	1	+
M055339	CAXHTB010000003.1	YL-03	35159517	35159449	125.719	5.64e-28	1	1	+
M055340	CAXHTB010000010.1	YL-10	640590	640658	125.719	5.64e-28	1	1	-
M055728	CAXHTB010000022.1	YL-22	26742674	26742742	121.21	2.4e-26	0.986	1	-
M055732
M055740	CAXHTB010000013.1	YL-13	9434990	9435058	107.685	1.51e-22	0.942	1	-
M055982	CAXHTB010000010.1	YL-10	37007528	37007460	125.719	5.64e-28	1	1	+
M055986	CAXHTB010000003.1	YL-03	42763107	42763170	116.702	2.71e-25	1	0.9846	-
M055987	CAXHTB010000014.1	YL-14	6059695	6059660	66.2076	1.24e-10	1	0.973	+
M055988	CAXHTB010000004.1	YL-04	42721222	42721263	77.0278	1.06e-13	1	0.9767	-
M055989	CAXHTB010000009.1	YL-09	2574414	2574482	125.719	5.64e-28	1	1	-
M056290	CAXHTB010000012.1	YL-12	5921060	5920992	125.719	5.64e-28	1	1	+
M056303	CAXHTB010000014.1	YL-14	1624284	1624352	125.719	5.64e-28	1	1	-
M056782	CAXHTB010000014.1	YL-14	870496	870429	119.407	8.37e-26	0.985	0.9855	+
M057026	CAXHTB010000009.1	YL-09	5133345	5133383	67.1093	2.03e-10	0.974	0.8667	-
M057076	CAXHTB010000014.1	YL-14	4219694	4219626	112.193	1.24e-23	0.957	1	+
M057078	CAXHTB010000019.1	YL-19	31774000	31773932	121.21	2.4e-26	0.986	1	+
M057079	CAXHTB010000005.1	YL-05	41870324	41870256	121.21	2.4e-26	0.986	1	+
M057082	CAXHTB010000020.1	YL-20	763658	763703	42.7638	0.00529	0.796	0.7101	-
M057091	CAXHTB010000001.1	YL-01	45689105	45689053	96.8649	1.8e-19	1	0.9815	+
M057107	CAXHTB010000013.1	YL-13	5864933	5864865	125.719	5.64e-28	1	1	+
M057318	CAXHTB010000009.1	YL-09	34443006	34443056	93.2581	2.03e-18	1	0.9808	-
M057629	CAXHTB010000021.1	YL-21	26396189	26396134	102.275	4.71e-21	1	0.9825	+
M057633	CAXHTB010000023.1	YL-23	423543	423601	99.5699	7.84e-20	0.983	0.8406	-
M057638	CAXHTB010000004.1	YL-04	44087089	44087157	125.719	5.64e-28	1	1	-
M057647	CAXHTB010000003.1	YL-03	29013481	29013549	125.719	5.64e-28	1	1	-
M057844	CAXHTB010000002.1	YL-02	38897714	38897646	125.719	5.64e-28	1	1	+
M057853	CAXHTB010000019.1	YL-19	30842821	30842893	92.3564	1.16e-17	0.877	0.9855	-
M057888	CAXHTB010000022.1	YL-22	2022349	2022417	121.21	2.4e-26	0.986	1	-
M058092	CAXHTB010000019.1	YL-19	25021814	25021882	121.21	2.4e-26	0.986	1	-
M058166	CAXHTB010000009.1	YL-09	9276245	9276177	121.21	2.4e-26	0.986	1	+
M058328	CAXHTB010000010.1	YL-10	984139	984071	125.719	5.64e-28	1	1	+
M058329	CAXHTB010000008.1	YL-08	38029991	38030040	91.4547	6.81e-18	1	0.9804	-
M058330	CAXHTB010000001.1	YL-01	45830123	45830167	82.4379	2.79e-15	1	0.9783	-
M058352	CAXHTB010000014.1	YL-14	4354650	4354582	121.21	2.4e-26	0.986	1	+
M058560	CAXHTB010000017.1	YL-17	32823148	32823080	125.719	5.64e-28	1	1	+
M058576	CAXHTB010000023.1	YL-23	534075	534143	125.719	5.64e-28	1	1	-
M058685	CAXHTB010000013.1	YL-13	9665058	9665126	125.719	5.64e-28	1	1	-
M058692	CAXHTB010000016.1	YL-16	2499767	2499818	90.5531	2.58e-17	0.981	0.9811	-
M058845	CAXHTB010000011.1	YL-11	35309946	35309989	80.6345	9.24e-15	1	0.9778	-
M058846	CAXHTB010000023.1	YL-23	1443526	1443487	73.4211	1.14e-12	1	0.9756	+
M058847	CAXHTB010000010.1	YL-10	515659	515699	70.716	1.67e-11	0.976	0.9318	-
M058848	CAXHTB010000021.1	YL-21	29822669	29822708	64.4042	6.31e-10	0.95	0.9524	-
M058852	CAXHTB010000001.1	YL-01	10903053	10903104	86.0446	4.95e-16	0.962	0.7536	-
M058978	CAXHTB010000025.1	YL-25	26243205	26243273	116.702	2.92e-25	0.971	1	-
M058979	CAXHTB010000013.1	YL-13	1558059	1558128	114.899	1.02e-24	0.971	1	-
M059026	CAXHTB010000013.1	YL-13	30148536	30148580	77.9295	1.19e-13	0.978	0.9783	-
M059027	CAXHTB010000006.1	YL-06	17215851	17215783	125.719	5.64e-28	1	1	+
M059029	CAXHTB010000003.1	YL-03	40845864	40845796	125.719	5.64e-28	1	1	+
M059030	CAXHTB010000008.1	YL-08	889557	889489	125.719	5.64e-28	1	1	+
M059032	CAXHTB010000014.1	YL-14	17332241	17332173	125.719	5.64e-28	1	1	+
M059082	CAXHTB010000018.1	YL-18	33778886	33778954	125.719	5.64e-28	1	1	-
M059225	CAXHTB010000001.1	YL-01	4351869	4351922	70.716	2.69e-11	0.889	0.8929	-
M059241
M059349	CAXHTB010000015.1	YL-15	33770740	33770672	125.719	5.64e-28	1	1	+
M059447	CAXHTB010000001.1	YL-01	44366350	44366418	112.193	1.24e-23	0.957	1	-
M059448	CAXHTB010000016.1	YL-16	10529115	10529183	125.719	5.64e-28	1	1	-
M059450	CAXHTB010000005.1	YL-05	1442774	1442744	57.1907	4.1e-08	1	0.9688	+
M059455	CAXHTB010000004.1	YL-04	22432415	22432476	99.5699	7.84e-20	0.952	0.8986	-
M059461	CAXHTB010000017.1	YL-17	17799114	17799138	33.7469	0.868	0.92	0.6154	-
M059464	CAXHTB010000017.1	YL-17	3477936	3477870	113.095	3.56e-24	0.97	0.971	+
M059472	CAXHTB010000015.1	YL-15	22161210	22161144	117.604	2.92e-25	0.985	0.971	+
M059490	CAXHTB010000020.1	YL-20	206211	206145	113.095	3.56e-24	0.97	0.971	+
M059494	CAXHTB010000021.1	YL-21	30397299	30397231	125.719	5.64e-28	1	1	+
M059496	CAXHTB010000014.1	YL-14	36304656	36304724	112.193	1.24e-23	0.957	1	-
M059600	CAXHTB010000002.1	YL-02	16086664	16086596	121.21	2.4e-26	0.986	1	+
M059673	CAXHTB010000016.1	YL-16	4651511	4651552	77.0278	1.06e-13	1	0.9767	-
M059676	CAXHTB010000010.1	YL-10	37396591	37396657	108.587	1.51e-22	0.955	0.971	-
M059678	CAXHTB010000023.1	YL-23	24342302	24342353	86.0446	3.14e-16	0.962	0.9811	-
M059698	CAXHTB010000023.1	YL-23	22016370	22016415	84.2413	8.42e-16	1	0.9787	-
M059700	CAXHTB010000026.1	YL-26	15700854	15700786	121.21	2.4e-26	0.986	1	+
M059701	CAXHTB010000011.1	YL-11	29444634	29444702	125.719	5.64e-28	1	1	-
M059734	CAXHTB010000006.1	YL-06	6810471	6810539	125.719	5.64e-28	1	1	-
M059748	CAXHTB010000005.1	YL-05	2246463	2246531	125.719	5.64e-28	1	1	-
M059906	CAXHTB010000023.1	YL-23	20426197	20426265	121.21	2.4e-26	0.986	1	-
M059910	CAXHTB010000006.1	YL-06	41052464	41052510	86.0446	2.53e-16	1	0.9792	-
M059911	CAXHTB010000008.1	YL-08	2449376	2449408	60.7975	4.33e-09	1	0.9706	-
M059912	CAXHTB010000001.1	YL-01	27228922	27228989	89.6514	4.06e-17	0.9	1	-
M059921	CAXHTB010000002.1	YL-02	151126	151075	81.5362	2.1e-14	0.942	0.7536	+
M059924	CAXHTB010000018.1	YL-18	33888393	33888325	125.719	5.64e-28	1	1	+
M059932	CAXHTB010000020.1	YL-20	23983895	23983963	121.21	2.4e-26	0.986	1	-
M059941	CAXHTB010000025.1	YL-25	22700101	22700134	62.6008	1.24e-09	1	0.9714	-
M060059	CAXHTB010000016.1	YL-16	600118	600050	116.702	2.92e-25	0.971	1	+
M060087	CAXHTB010000009.1	YL-09	2312298	2312366	121.21	2.4e-26	0.986	1	-
M060088	CAXHTB010000022.1	YL-22	30501418	30501350	121.21	2.4e-26	0.986	1	+
M060089	CAXHTB010000003.1	YL-03	41520009	41520037	49.0756	5.46e-05	0.966	0.6591	-
M060090	CAXHTB010000004.1	YL-04	42646161	42646229	121.21	2.4e-26	0.986	1	-
M060137	CAXHTB010000018.1	YL-18	35252169	35252117	87.848	1e-16	0.962	0.9464	+
M060160	CAXHTB010000015.1	YL-15	1066042	1065986	104.078	1.48e-21	1	0.95	+
M060264	CAXHTB010000004.1	YL-04	18588005	18587937	125.719	5.64e-28	1	1	+
M060286	CAXHTB010000014.1	YL-14	3909244	3909204	41.8621	0.0162	0.833	0.6667	+
M060300	CAXHTB010000014.1	YL-14	13111319	13111283	68.0109	3.89e-11	1	0.9737	+
M060380	CAXHTB010000016.1	YL-16	1572654	1572716	114.899	9.2e-25	1	0.9844	-
M060388	CAXHTB010000009.1	YL-09	38153730	38153673	101.373	1.75e-20	0.983	0.9831	+
M060389	CAXHTB010000024.1	YL-24	3556808	3556842	64.4042	3.94e-10	1	0.9722	-
M060391	CAXHTB010000009.1	YL-09	33106805	33106737	121.21	2.4e-26	0.986	1	+
M060449	CAXHTB010000023.1	YL-23	29931905	29931837	125.719	5.64e-28	1	1	+
M060451	CAXHTB010000021.1	YL-21	29852268	29852217	90.5531	2.58e-17	0.981	0.9811	+
M060452	CAXHTB010000008.1	YL-08	1999197	1999265	121.21	2.4e-26	0.986	1	-
M060454	CAXHTB010000006.1	YL-06	5276887	5276819	125.719	5.64e-28	1	1	+
M060455	CAXHTB010000018.1	YL-18	35231196	35231128	125.719	5.64e-28	1	1	+
M060456	CAXHTB010000004.1	YL-04	8053605	8053537	125.719	5.64e-28	1	1	+
M060458	CAXHTB010000001.1	YL-01	556185	556253	125.719	5.64e-28	1	1	-
M060462	CAXHTB010000012.1	YL-12	37065412	37065443	58.9941	1.34e-08	1	0.9697	-
M060474	CAXHTB010000023.1	YL-23	27877235	27877301	102.275	6.44e-21	0.941	0.9855	-
M060475	CAXHTB010000002.1	YL-02	23817712	23817780	125.719	5.64e-28	1	1	-
M060628	CAXHTB010000006.1	YL-06	32289643	32289575	112.193	1.24e-23	0.957	1	+
M060640	CAXHTB010000016.1	YL-16	27393739	27393709	57.1907	3.51e-08	1	1	+
M060647	CAXHTB010000016.1	YL-16	35190469	35190402	123.915	1.97e-27	1	0.9855	+
M060687	CAXHTB010000018.1	YL-18	33858510	33858570	74.3227	3.12e-12	0.826	1	-
M060688	CAXHTB010000012.1	YL-12	37043859	37043791	121.21	2.4e-26	0.986	1	+
M060857	CAXHTB010000001.1	YL-01	41736451	41736383	125.719	5.64e-28	1	1	+
M060859	CAXHTB010000013.1	YL-13	3243237	3243169	125.719	5.64e-28	1	1	+
M060860	CAXHTB010000014.1	YL-14	22086832	22086888	104.078	1.39e-21	1	0.9828	-
M060862	CAXHTB010000026.1	YL-26	2279547	2279611	84.2413	1.73e-15	0.908	0.913	-
M060869	CAXHTB010000005.1	YL-05	41939501	41939563	110.39	4.34e-23	0.984	0.913	-
M060875	CAXHTB010000016.1	YL-16	2203242	2203307	85.143	1.73e-15	0.884	0.971	-
M060892	CAXHTB010000021.1	YL-21	30489155	30489097	94.1598	2.68e-18	0.949	0.9833	+
M060908	CAXHTB010000014.1	YL-14	28256325	28256279	81.5362	1.08e-14	0.979	0.9792	+
M060910	CAXHTB010000013.1	YL-13	5029485	5029438	87.848	7.61e-17	1	0.9796	+
M060911	CAXHTB010000025.1	YL-25	4656920	4656988	121.21	2.4e-26	0.986	1	-
M061006	CAXHTB010000018.1	YL-18	31991031	31990963	125.719	5.64e-28	1	1	+
M061007	CAXHTB010000010.1	YL-10	668083	668151	125.719	5.64e-28	1	1	-
M061041	CAXHTB010000016.1	YL-16	1233258	1233326	125.719	5.64e-28	1	1	-
M061042	CAXHTB010000001.1	YL-01	34421034	34420966	107.685	1.51e-22	0.942	1	+
M061085	CAXHTB010000003.1	YL-03	18144459	18144391	107.685	1.51e-22	0.942	1	+
M061100	CAXHTB010000018.1	YL-18	1920192	1920260	116.702	2.92e-25	0.971	1	-
M061193	CAXHTB010000023.1	YL-23	26620543	26620469	96.8649	2.74e-19	0.88	1	+
M061194	CAXHTB010000004.1	YL-04	18588560	18588496	113.997	3.56e-24	0.985	0.942	+
M061202	CAXHTB010000018.1	YL-18	15524798	15524730	116.702	2.92e-25	0.971	1	+
M061211	CAXHTB010000012.1	YL-12	3337735	3337667	103.177	6.44e-21	0.928	1	+
M061233	CAXHTB010000015.1	YL-15	366318	366386	116.702	2.92e-25	0.971	1	-
M061314	CAXHTB010000022.1	YL-22	29633192	29633124	116.702	2.92e-25	0.971	1	+
M061325	CAXHTB010000011.1	YL-11	5510625	5510573	76.1261	6.11e-13	0.927	0.9818	+
M061363	CAXHTB010000012.1	YL-12	501543	501611	121.21	2.4e-26	0.986	1	-
M061365	CAXHTB010000012.1	YL-12	23415628	23415683	102.275	4.71e-21	1	0.9825	-
M061375	CAXHTB010000004.1	YL-04	1912624	1912577	49.9773	3.56e-05	0.833	0.5797	+
M061376	CAXHTB010000016.1	YL-16	35316286	35316218	125.719	5.64e-28	1	1	+
M061407	CAXHTB010000021.1	YL-21	1690136	1690078	94.1598	2.68e-18	0.949	0.9833	+
M061558	CAXHTB010000022.1	YL-22	10573126	10573194	125.719	5.64e-28	1	1	-
M061559	CAXHTB010000009.1	YL-09	633866	633832	64.4042	3.94e-10	1	0.9722	+
M061568	CAXHTB010000009.1	YL-09	2312423	2312363	94.1598	2.76e-18	0.951	0.9836	+
M061573	CAXHTB010000004.1	YL-04	6167836	6167904	125.719	5.64e-28	1	1	-
M061580	CAXHTB010000007.1	YL-07	40023729	40023696	62.6008	1.24e-09	1	0.9714	+
M061582	CAXHTB010000013.1	YL-13	27832239	27832194	84.2413	8.42e-16	1	0.9787	+
M061667	CAXHTB010000020.1	YL-20	2911248	2911180	125.719	5.64e-28	1	1	+
M061668	CAXHTB010000026.1	YL-26	19323893	19323825	103.177	6.44e-21	0.928	1	+
M061747	CAXHTB010000010.1	YL-10	36207007	36207049	78.8312	3.22e-14	1	0.9773	-
M061749	CAXHTB010000026.1	YL-26	1359054	1358991	116.702	2.71e-25	1	0.9846	+
M061750	CAXHTB010000011.1	YL-11	9564407	9564339	125.719	5.64e-28	1	1	+
M061751	CAXHTB010000007.1	YL-07	2246394	2246462	125.719	5.64e-28	1	1	-
M061752	CAXHTB010000024.1	YL-24	14227819	14227751	125.719	5.64e-28	1	1	+
M061769	CAXHTB010000012.1	YL-12	2053474	2053542	116.702	2.92e-25	0.971	1	-
M061771	CAXHTB010000010.1	YL-10	36578423	36578356	110.39	4.34e-23	0.956	0.9855	+
M061772	CAXHTB010000001.1	YL-01	2397067	2397000	114.899	1.02e-24	0.971	0.9855	+
M061775	CAXHTB010000003.1	YL-03	1536640	1536708	112.193	1.24e-23	0.957	1	-
M061816	CAXHTB010000022.1	YL-22	23089605	23089552	71.6177	8.24e-12	0.889	0.931	+
M061861	CAXHTB010000014.1	YL-14	1913073	1913138	111.292	1.24e-23	0.97	0.9565	-
M061908	CAXHTB010000016.1	YL-16	2155315	2155368	98.6682	5.35e-20	1	0.9818	-
M061909	CAXHTB010000006.1	YL-06	8427839	8427907	125.719	5.64e-28	1	1	-
M061915	CAXHTB010000020.1	YL-20	26012751	26012683	116.702	2.92e-25	0.971	1	+
M061943	CAXHTB010000008.1	YL-08	20544656	20544588	107.685	1.51e-22	0.942	1	+
M061945	CAXHTB010000003.1	YL-03	2307891	2307833	98.6682	6.31e-20	0.966	0.9833	+
M061985	CAXHTB010000018.1	YL-18	3168276	3168344	125.719	5.64e-28	1	1	-
M061986	CAXHTB010000014.1	YL-14	36304140	36304208	125.719	5.64e-28	1	1	-
M061988	CAXHTB010000009.1	YL-09	29023462	29023441	36.452	0.785	0.955	0.3188	+
M061989	CAXHTB010000015.1	YL-15	2819061	2819031	57.1907	5.27e-08	1	0.9118	+
M061999	CAXHTB010000012.1	YL-12	36954201	36954172	37.3537	0.225	0.867	0.4348	+
M062000	CAXHTB010000003.1	YL-03	30082104	30082073	40.9604	0.0185	0.875	0.4638	+
M062001	CAXHTB010000020.1	YL-20	31724476	31724543	123.915	1.97e-27	1	0.9855	-
M062002	CAXHTB010000002.1	YL-02	41509441	41509507	117.604	2.92e-25	0.985	0.971	-
M062006	CAXHTB010000025.1	YL-25	1155776	1155808	56.2891	2.25e-07	0.97	0.8919	-
M062010	CAXHTB010000020.1	YL-20	15225864	15225928	104.98	1.84e-21	0.954	0.942	-
M062017	CAXHTB010000022.1	YL-22	22673383	22673315	112.193	1.24e-23	0.957	1	+
M062027	CAXHTB010000009.1	YL-09	16901000	16900932	98.6682	7.84e-20	0.913	1	+
M062039	CAXHTB010000001.1	YL-01	45216331	45216399	116.702	2.92e-25	0.971	1	-
M062092	CAXHTB010000012.1	YL-12	30439537	30439593	90.5531	3.07e-17	0.947	0.9828	-
M062097	CAXHTB010000003.1	YL-03	44030837	44030905	125.719	5.64e-28	1	1	-
M062181	CAXHTB010000001.1	YL-01	10759631	10759699	116.702	2.92e-25	0.971	1	-
M062182	CAXHTB010000001.1	YL-01	46221924	46221856	125.719	5.64e-28	1	1	+
M062183	CAXHTB010000015.1	YL-15	1523791	1523859	125.719	5.64e-28	1	1	-
M062184	CAXHTB010000019.1	YL-19	12961969	12961901	125.719	5.64e-28	1	1	+
M062185	CAXHTB010000026.1	YL-26	523698	523630	125.719	5.64e-28	1	1	+
M062186	CAXHTB010000003.1	YL-03	37634208	37634274	104.98	1.84e-21	0.942	1	-
M062211	CAXHTB010000003.1	YL-03	17813474	17813406	107.685	1.51e-22	0.942	1	+
M062219	CAXHTB010000006.1	YL-06	40813815	40813758	96.8649	2.74e-19	0.966	0.8406	+
M062260	CAXHTB010000010.1	YL-10	19807451	19807491	49.0756	5.76e-05	0.86	0.9348	-
M062261	CAXHTB010000024.1	YL-24	2364081	2364149	125.719	5.64e-28	1	1	-
M062263	CAXHTB010000023.1	YL-23	25766561	25766493	125.719	5.64e-28	1	1	+
M062264	CAXHTB010000022.1	YL-22	17757824	17757771	90.5531	2.67e-17	0.981	0.9815	+
M062280	CAXHTB010000003.1	YL-03	6993654	6993722	116.702	2.92e-25	0.971	1	-
M062362	CAXHTB010000018.1	YL-18	915071	915003	125.719	5.64e-28	1	1	+
M062372	CAXHTB010000015.1	YL-15	30996797	30996865	125.719	5.64e-28	1	1	-
M062374	CAXHTB010000008.1	YL-08	1408032	1407964	125.719	5.64e-28	1	1	+
M062375	CAXHTB010000003.1	YL-03	2862195	2862127	125.719	5.64e-28	1	1	+
M062497	CAXHTB010000014.1	YL-14	35036821	35036753	107.685	1.51e-22	0.942	1	+
M062499	CAXHTB010000001.1	YL-01	4775686	4775618	125.719	5.64e-28	1	1	+
M062500	CAXHTB010000015.1	YL-15	408437	408400	69.8143	1.21e-11	1	0.9744	+
M062503	CAXHTB010000003.1	YL-03	41662464	41662413	90.5531	4.06e-17	0.981	0.7536	+
M062514
M062522
M062523	CAXHTB010000021.1	YL-21	5153841	5153774	110.39	4.34e-23	0.956	0.9855	+
M062527	CAXHTB010000024.1	YL-24	954770	954712	103.177	5.18e-21	0.983	0.9833	+
M062529	CAXHTB010000026.1	YL-26	8288184	8288116	121.21	2.4e-26	0.986	1	+
M062555	CAXHTB010000012.1	YL-12	37049050	37049117	110.39	4.34e-23	0.956	0.9855	-
M062586
M062587	CAXHTB010000017.1	YL-17	24271958	24271892	104.078	1.84e-21	0.94	0.971	+
M062590	CAXHTB010000014.1	YL-14	35126323	35126371	68.0109	7.12e-11	0.918	0.9796	-
M062593	CAXHTB010000018.1	YL-18	20924404	20924461	105.882	5.28e-22	1	0.8406	-
M062596	CAXHTB010000012.1	YL-12	35555684	35555752	116.702	2.92e-25	0.971	1	-
M062675	CAXHTB010000004.1	YL-04	4888096	4888028	121.21	2.4e-26	0.986	1	+
M062677	CAXHTB010000012.1	YL-12	34264383	34264316	114.899	1.02e-24	0.971	0.9855	+
M062678	CAXHTB010000013.1	YL-13	364317	364358	77.0278	1.06e-13	1	0.9767	-
M062679	CAXHTB010000009.1	YL-09	6125783	6125851	125.719	5.64e-28	1	1	-
M062680	CAXHTB010000020.1	YL-20	17901175	17901243	125.719	5.64e-28	1	1	-
M062681	CAXHTB010000017.1	YL-17	34767400	34767332	125.719	5.64e-28	1	1	+
M062683	CAXHTB010000019.1	YL-19	28783629	28783561	125.719	5.64e-28	1	1	+
M062696	CAXHTB010000009.1	YL-09	12825047	12825000	78.8312	3.94e-14	0.958	0.9796	+
M062720	CAXHTB010000010.1	YL-10	918897	918829	121.21	2.4e-26	0.986	1	+
M062750	CAXHTB010000021.1	YL-21	26477486	26477438	80.6345	1.18e-14	0.959	0.98	+
M062772	CAXHTB010000003.1	YL-03	2282945	2282877	125.719	5.64e-28	1	1	+
M062773	CAXHTB010000011.1	YL-11	3923739	3923807	125.719	5.64e-28	1	1	-
M062774	CAXHTB010000003.1	YL-03	33108689	33108760	93.2581	3.33e-18	0.889	1	-
M062792	CAXHTB010000020.1	YL-20	382488	382429	45.4688	0.00151	0.733	0.6667	+
M062798	CAXHTB010000006.1	YL-06	8182805	8182737	107.685	1.51e-22	0.942	1	+
M062806	CAXHTB010000018.1	YL-18	259852	259834	35.5503	0.115	1	0.6129	+
M062874	CAXHTB010000025.1	YL-25	17781770	17781702	121.21	2.4e-26	0.986	1	+
M062876	CAXHTB010000003.1	YL-03	28906819	28906751	125.719	5.64e-28	1	1	+
M062879	CAXHTB010000015.1	YL-15	5628253	5628185	112.193	1.24e-23	0.957	1	+
M062880	CAXHTB010000022.1	YL-22	10795810	10795840	52.6823	1.74e-06	0.968	0.9688	-
M062884	CAXHTB010000009.1	YL-09	7879361	7879329	47.2722	0.000434	0.909	0.4783	+
M062885	CAXHTB010000016.1	YL-16	291415	291483	107.685	1.51e-22	0.942	1	-
M062949	CAXHTB010000025.1	YL-25	26212070	26212002	125.719	5.64e-28	1	1	+
M062952	CAXHTB010000021.1	YL-21	17965941	17966009	121.21	2.4e-26	0.986	1	-
M062953
M062954	CAXHTB010000024.1	YL-24	17075162	17075230	125.719	5.64e-28	1	1	-
M062955	CAXHTB010000012.1	YL-12	36543547	36543504	80.6345	9.24e-15	1	0.9778	+
M062957
M062974	CAXHTB010000007.1	YL-07	1127483	1127415	116.702	2.92e-25	0.971	1	+
M063005	CAXHTB010000005.1	YL-05	39819719	39819651	116.702	2.92e-25	0.971	1	+
M063026	CAXHTB010000025.1	YL-25	17794775	17794707	121.21	2.4e-26	0.986	1	+
M063028	CAXHTB010000001.1	YL-01	17926608	17926677	119.407	8.37e-26	0.986	1	-
M063133	CAXHTB010000024.1	YL-24	17317011	17317031	39.157	0.0126	1	0.6364	-
M063142	CAXHTB010000013.1	YL-13	1251482	1251414	107.685	1.51e-22	0.942	1	+
M063144	CAXHTB010000004.1	YL-04	2089970	2089902	116.702	2.92e-25	0.971	1	+
M063150	CAXHTB010000020.1	YL-20	25243326	25243258	125.719	5.64e-28	1	1	+
M063153	CAXHTB010000017.1	YL-17	5850904	5850929	48.1739	9.1e-06	1	0.963	-
M063262	CAXHTB010000004.1	YL-04	41399816	41399773	80.6345	9.24e-15	1	0.9778	+
M063263	CAXHTB010000006.1	YL-06	37765136	37765068	125.719	5.64e-28	1	1	+
M063264	CAXHTB010000009.1	YL-09	13834005	13834073	121.21	2.4e-26	0.986	1	-
M063266
M063272	CAXHTB010000016.1	YL-16	10659365	10659292	94.1598	3.33e-18	0.878	1	+
M063275	CAXHTB010000016.1	YL-16	35717439	35717460	36.452	0.785	0.955	0.3188	-
M063287	CAXHTB010000025.1	YL-25	26386367	26386435	103.177	6.44e-21	0.928	1	-
M063288	CAXHTB010000005.1	YL-05	40894867	40894800	110.39	4.34e-23	0.956	0.9855	+
M063310	CAXHTB010000022.1	YL-22	20363428	20363360	116.702	2.92e-25	0.971	1	+
M063312	CAXHTB010000005.1	YL-05	43040382	43040444	101.373	2.03e-20	0.952	0.9844	-
M063313	CAXHTB010000025.1	YL-25	17598318	17598386	116.702	2.92e-25	0.971	1	-
M063329	CAXHTB010000009.1	YL-09	2480691	2480625	108.587	1.51e-22	0.955	0.971	+
M063334	CAXHTB010000012.1	YL-12	2252844	2252776	116.702	2.92e-25	0.971	1	+
M063335	CAXHTB010000026.1	YL-26	2120518	2120480	58.9941	6.88e-08	0.949	0.5507	+
M063336	CAXHTB010000005.1	YL-05	15429364	15429432	116.702	2.92e-25	0.971	1	-
M063337
M063348	CAXHTB010000025.1	YL-25	24882203	24882271	116.702	2.92e-25	0.971	1	-
M063402	CAXHTB010000010.1	YL-10	25144491	25144559	125.719	5.64e-28	1	1	-
M063412	CAXHTB010000015.1	YL-15	3719962	3719931	54.4857	5.71e-07	0.969	0.9697	+
M063414	CAXHTB010000013.1	YL-13	14331080	14331148	121.21	2.4e-26	0.986	1	-
M063415	CAXHTB010000018.1	YL-18	26003530	26003462	125.719	5.64e-28	1	1	+
M063417	CAXHTB010000007.1	YL-07	34734590	34734658	125.719	5.64e-28	1	1	-
M063422	CAXHTB010000012.1	YL-12	33687810	33687878	125.719	5.64e-28	1	1	-
M063425	CAXHTB010000016.1	YL-16	2499881	2499849	56.2891	8.38e-07	0.97	0.4783	+
M063472	CAXHTB010000002.1	YL-02	38879906	38879845	90.5531	3.57e-17	0.919	0.9841	+
M063474	CAXHTB010000013.1	YL-13	2797843	2797911	125.719	5.64e-28	1	1	-
M063486	CAXHTB010000006.1	YL-06	41597055	41597119	118.505	8.37e-26	1	0.942	-
M063487	CAXHTB010000022.1	YL-22	1552151	1552210	109.488	3.6e-23	1	0.9836	-
M063488	CAXHTB010000006.1	YL-06	38454436	38454368	116.702	2.92e-25	0.971	1	+
M063489	CAXHTB010000003.1	YL-03	28818836	28818904	125.719	5.64e-28	1	1	-
M063491	CAXHTB010000016.1	YL-16	15739748	15739723	48.1739	9.1e-06	1	0.963	+
M063492	CAXHTB010000004.1	YL-04	1002147	1002189	78.8312	3.22e-14	1	0.9773	-
M063493	CAXHTB010000009.1	YL-09	21722138	21722206	125.719	5.64e-28	1	1	-
M063494	CAXHTB010000010.1	YL-10	37396722	37396654	125.719	5.64e-28	1	1	+
M063499	CAXHTB010000002.1	YL-02	5417494	5417457	52.6823	2.99e-06	0.921	0.9737	+
M063507	CAXHTB010000005.1	YL-05	43327016	43327080	109.488	4.34e-23	0.969	0.942	-
M063517	CAXHTB010000013.1	YL-13	3055599	3055554	79.7328	3.58e-14	0.978	0.9787	+
M063541
M063559	CAXHTB010000009.1	YL-09	37235958	37236025	88.7497	1.42e-16	0.897	0.971	-
M063622
M063626	CAXHTB010000005.1	YL-05	38190011	38189971	43.6655	0.00529	0.829	0.5942	+
M063638	CAXHTB010000024.1	YL-24	28012409	28012477	125.719	5.64e-28	1	1	-
M063678	CAXHTB010000012.1	YL-12	5517653	5517585	116.702	2.92e-25	0.971	1	+
M063680	CAXHTB010000024.1	YL-24	3656761	3656693	125.719	5.64e-28	1	1	+
M063681	CAXHTB010000002.1	YL-02	8526249	8526317	125.719	5.64e-28	1	1	-
M063693	CAXHTB010000001.1	YL-01	33197308	33197240	116.702	2.92e-25	0.971	1	+
M063695	CAXHTB010000007.1	YL-07	31521427	31521359	112.193	1.24e-23	0.957	1	+
M063704	CAXHTB010000014.1	YL-14	6293068	6293003	81.5362	2.1e-14	0.879	0.9275	+
M063715	CAXHTB010000014.1	YL-14	740455	740406	77.9295	1.5e-13	0.94	0.9804	+
M063724	CAXHTB010000013.1	YL-13	27832129	27832197	125.719	5.64e-28	1	1	-
M063744	CAXHTB010000013.1	YL-13	2643986	2643946	70.716	3.8e-11	0.976	0.5942	+
M063748	CAXHTB010000024.1	YL-24	1840967	1840899	125.719	5.64e-28	1	1	+
M063749	CAXHTB010000014.1	YL-14	1915721	1915653	125.719	5.64e-28	1	1	+
M063750	CAXHTB010000014.1	YL-14	32993577	32993645	107.685	1.51e-22	0.942	1	-
M063757	CAXHTB010000019.1	YL-19	6537875	6537943	67.1093	4.63e-10	0.829	0.9855	-
M063762	CAXHTB010000009.1	YL-09	9584052	9584105	89.6514	2.77e-17	0.963	0.9818	-
M063763	CAXHTB010000002.1	YL-02	28693871	28693921	84.2413	1.35e-15	0.961	0.8644	-
M063782	CAXHTB010000005.1	YL-05	42106144	42106184	66.2076	1.81e-10	0.951	0.9762	-
M063852	CAXHTB010000014.1	YL-14	194742	194810	121.21	2.4e-26	0.986	1	-
M063853	CAXHTB010000013.1	YL-13	819418	819486	125.719	5.64e-28	1	1	-
M063854	CAXHTB010000002.1	YL-02	43001862	43001930	125.719	5.64e-28	1	1	-
M063855	CAXHTB010000015.1	YL-15	35050953	35051021	125.719	5.64e-28	1	1	-
M063862	CAXHTB010000014.1	YL-14	21368561	21368580	37.3537	0.0768	1	0.5	-
M063867	CAXHTB010000011.1	YL-11	38057635	38057703	98.6682	7.84e-20	0.913	1	-
M063874	CAXHTB010000021.1	YL-21	30131038	30131094	86.0446	4.95e-16	0.93	0.8261	-
M063892	CAXHTB010000005.1	YL-05	41022422	41022354	125.719	5.64e-28	1	1	+
M063893	CAXHTB010000004.1	YL-04	36451503	36451435	121.21	2.4e-26	0.986	1	+
M063895	CAXHTB010000012.1	YL-12	17484143	17484094	91.4547	6.81e-18	1	0.9804	+
M063982
M063984	CAXHTB010000005.1	YL-05	43439440	43439372	121.21	2.4e-26	0.986	1	+
M063986	CAXHTB010000024.1	YL-24	8274622	8274554	121.21	2.4e-26	0.986	1	+
M063990	CAXHTB010000012.1	YL-12	36924309	36924377	125.719	5.64e-28	1	1	-
M063992
M063993
M063994	CAXHTB010000003.1	YL-03	44341025	44341092	113.095	3.56e-24	0.971	1	-
M064000	CAXHTB010000023.1	YL-23	29742036	29741970	113.095	3.56e-24	0.97	0.971	+
M064002	CAXHTB010000015.1	YL-15	18491078	18491109	58.9941	1.68e-08	1	0.8889	-
M064004	CAXHTB010000006.1	YL-06	40995939	40995872	110.39	4.34e-23	0.956	0.9855	+
M064010	CAXHTB010000020.1	YL-20	2346506	2346574	116.702	2.92e-25	0.971	1	-
M064011	CAXHTB010000001.1	YL-01	32718321	32718253	116.702	2.92e-25	0.971	1	+
M064013	CAXHTB010000007.1	YL-07	31311742	31311674	125.719	5.64e-28	1	1	+
M064035	CAXHTB010000021.1	YL-21	24727471	24727403	121.21	2.4e-26	0.986	1	+
M064036	CAXHTB010000005.1	YL-05	42927047	42927115	125.719	5.64e-28	1	1	-
M064040	CAXHTB010000003.1	YL-03	940958	941026	121.21	2.4e-26	0.986	1	-
M064043	CAXHTB010000005.1	YL-05	17510195	17510248	80.6345	1.44e-14	0.926	0.9818	-
M064048	CAXHTB010000023.1	YL-23	29540259	29540329	113.095	3.56e-24	0.958	1	-
M064049	CAXHTB010000017.1	YL-17	12319193	12319261	121.21	2.4e-26	0.986	1	-
M064051	CAXHTB010000013.1	YL-13	10688801	10688737	91.4547	1.16e-17	0.908	0.942	+
M064057
M064060	CAXHTB010000006.1	YL-06	41465078	41465010	107.685	1.51e-22	0.942	1	+
M064118	CAXHTB010000013.1	YL-13	6146100	6146048	96.8649	1.8e-19	1	0.9815	+
M064119	CAXHTB010000018.1	YL-18	12738216	12738284	125.719	5.64e-28	1	1	-
M064122	CAXHTB010000015.1	YL-15	32145035	32145104	96.8649	2.74e-19	0.914	1	-
M064126	CAXHTB010000019.1	YL-19	14775633	14775565	107.685	1.51e-22	0.942	1	+
M064127	CAXHTB010000010.1	YL-10	38757449	38757390	100.472	2.25e-20	0.967	0.8696	+
M064132	CAXHTB010000025.1	YL-25	16694777	16694709	121.21	2.4e-26	0.986	1	+
M064149	CAXHTB010000021.1	YL-21	23744488	23744527	73.4211	1.9e-12	1	0.7692	-
M064193	CAXHTB010000014.1	YL-14	1833685	1833725	61.6992	7.69e-09	0.927	0.9762	-
M064207	CAXHTB010000013.1	YL-13	33528385	33528318	123.915	1.97e-27	1	0.9855	+
M064208	CAXHTB010000001.1	YL-01	3161570	3161603	62.6008	1.24e-09	1	0.9714	-
M064209	CAXHTB010000010.1	YL-10	1336645	1336713	125.719	5.64e-28	1	1	-
M064211	CAXHTB010000016.1	YL-16	3979121	3979059	110.39	4.34e-23	0.984	0.913	+
M064218	CAXHTB010000003.1	YL-03	36572202	36572270	116.702	2.92e-25	0.971	1	-
M064224
M064230	CAXHTB010000022.1	YL-22	17977498	17977566	107.685	1.51e-22	0.942	1	-
M064231	CAXHTB010000022.1	YL-22	22673621	22673553	121.21	2.4e-26	0.986	1	+
M064246	CAXHTB010000014.1	YL-14	904485	904553	107.685	1.51e-22	0.942	1	-
M064263	CAXHTB010000014.1	YL-14	32367126	32367079	78.8312	3.94e-14	0.958	0.9796	+
M064281	CAXHTB010000003.1	YL-03	9525850	9525783	114.899	1.02e-24	0.971	0.9855	+
M064311	CAXHTB010000006.1	YL-06	33095412	33095344	116.702	2.92e-25	0.971	1	+
M064312	CAXHTB010000011.1	YL-11	11634003	11633969	64.4042	3.94e-10	1	0.9722	+
M064313	CAXHTB010000009.1	YL-09	2641365	2641400	66.2076	1.24e-10	1	0.973	-
M064314	CAXHTB010000018.1	YL-18	1098246	1098178	125.719	5.64e-28	1	1	+
M064315	CAXHTB010000006.1	YL-06	37705997	37706065	125.719	5.64e-28	1	1	-
M064316	CAXHTB010000021.1	YL-21	30855304	30855270	44.5672	0.000406	0.889	0.973	+
M064317
M064322	CAXHTB010000004.1	YL-04	42713041	42712973	121.21	2.4e-26	0.986	1	+
M064389	CAXHTB010000011.1	YL-11	36870068	36870000	112.193	1.24e-23	0.957	1	+
M064398	CAXHTB010000012.1	YL-12	35046139	35046185	72.5194	1.09e-11	0.936	0.6812	-
M064399	CAXHTB010000010.1	YL-10	360177	360109	103.177	6.44e-21	0.928	1	+
M064409	CAXHTB010000002.1	YL-02	1186654	1186582	95.9632	9.55e-19	0.89	1	+
M064434	CAXHTB010000010.1	YL-10	36142465	36142533	125.719	5.64e-28	1	1	-
M064444	CAXHTB010000008.1	YL-08	202012	202078	86.0446	4.95e-16	0.881	0.971	-
M064445	CAXHTB010000024.1	YL-24	18979108	18979160	69.8143	2.5e-11	0.887	0.9815	-
M064449	CAXHTB010000011.1	YL-11	5283178	5283110	116.702	2.92e-25	0.971	1	+
M064456	CAXHTB010000008.1	YL-08	6679001	6678954	83.3396	3.23e-15	0.979	0.9796	+
M064462	CAXHTB010000021.1	YL-21	16182619	16182688	114.899	1.02e-24	0.971	1	-
M064469	CAXHTB010000001.1	YL-01	44806222	44806290	116.702	2.92e-25	0.971	1	-
M064482	CAXHTB010000005.1	YL-05	43272311	43272381	86.9463	4.46e-16	0.859	0.9844	-
M064515	CAXHTB010000013.1	YL-13	15160806	15160738	125.719	5.64e-28	1	1	+
M064521	CAXHTB010000004.1	YL-04	8829143	8829203	77.9295	2.56e-13	0.866	0.971	-
M064526	CAXHTB010000001.1	YL-01	41392226	41392158	112.193	1.24e-23	0.957	1	+
M064534	CAXHTB010000006.1	YL-06	40672976	40672910	95.9632	9.55e-19	0.913	1	+
M064551	CAXHTB010000012.1	YL-12	17484037	17484097	111.292	1.06e-23	1	0.9839	-
M064618	CAXHTB010000021.1	YL-21	28691191	28691123	125.719	5.64e-28	1	1	+
M064619	CAXHTB010000026.1	YL-26	3253241	3253309	125.719	5.64e-28	1	1	-
M064620	CAXHTB010000001.1	YL-01	41974792	41974860	125.719	5.64e-28	1	1	-
M064621	CAXHTB010000003.1	YL-03	35423172	35423128	82.4379	2.79e-15	1	0.9783	+
M064622	CAXHTB010000009.1	YL-09	9781705	9781776	106.783	5.28e-22	0.931	1	-
M064631	CAXHTB010000003.1	YL-03	44489767	44489835	98.6682	7.84e-20	0.913	1	-
M064635	CAXHTB010000024.1	YL-24	24101254	24101206	65.3059	8.28e-10	0.898	0.9583	+
M064641	CAXHTB010000006.1	YL-06	30552121	30552070	95.0615	6.52e-19	1	0.9455	+
M064642	CAXHTB010000003.1	YL-03	41162649	41162714	115.8	1.02e-24	0.985	0.9565	-
M064643	CAXHTB010000003.1	YL-03	41661992	41662064	104.98	1.84e-21	0.932	1	-
M064647	CAXHTB010000009.1	YL-09	5644556	5644624	116.702	2.92e-25	0.971	1	-
M064648	CAXHTB010000008.1	YL-08	615697	615630	81.5362	2.1e-14	0.87	1	+
M064659
M064678	CAXHTB010000010.1	YL-10	6667815	6667873	107.685	1.51e-22	1	0.8551	-
M064686	CAXHTB010000013.1	YL-13	1053685	1053617	125.719	5.64e-28	1	1	+
M064689	CAXHTB010000003.1	YL-03	2401855	2401923	125.719	5.64e-28	1	1	-
M064690	CAXHTB010000016.1	YL-16	30157406	30157473	123.915	1.97e-27	1	0.9855	-
M064697	CAXHTB010000013.1	YL-13	13412333	13412399	95.0615	9.55e-19	0.91	0.971	-
M064704	CAXHTB010000026.1	YL-26	1437806	1437874	116.702	2.92e-25	0.971	1	-
M064706	CAXHTB010000006.1	YL-06	2642943	2642875	116.702	2.92e-25	0.971	1	+
M064737	CAXHTB010000014.1	YL-14	33865436	33865504	107.685	1.51e-22	0.942	1	-
M064738	CAXHTB010000018.1	YL-18	30433698	30433621	100.472	2.25e-20	0.872	1	+
M064747	CAXHTB010000023.1	YL-23	29216493	29216561	125.719	5.64e-28	1	1	-
M064775	CAXHTB010000007.1	YL-07	4375190	4375258	112.193	1.24e-23	0.957	1	-
M064794	CAXHTB010000004.1	YL-04	4915774	4915839	111.292	1.24e-23	0.97	0.9565	-
M064817	CAXHTB010000002.1	YL-02	45865	45933	125.719	5.64e-28	1	1	-
M064818	CAXHTB010000005.1	YL-05	40669260	40669312	96.8649	1.8e-19	1	0.9815	-
M064834	CAXHTB010000010.1	YL-10	28793101	28793055	59.8958	3.35e-08	0.894	0.9787	+
M064837	CAXHTB010000022.1	YL-22	22673487	22673556	114.899	1.02e-24	0.971	1	-
M064843	CAXHTB010000024.1	YL-24	391774	391842	107.685	1.51e-22	0.942	1	-
M064865	CAXHTB010000020.1	YL-20	25165972	25165900	81.5362	2.1e-14	0.865	1	+
M064882	CAXHTB010000010.1	YL-10	41843	41776	110.39	4.34e-23	0.956	0.9855	+
M064891	CAXHTB010000026.1	YL-26	663945	664013	121.21	2.4e-26	0.986	1	-
M064892	CAXHTB010000017.1	YL-17	34871870	34871802	125.719	5.64e-28	1	1	+
M064913	CAXHTB010000018.1	YL-18	33001274	33001206	125.719	5.64e-28	1	1	+
M064915	CAXHTB010000010.1	YL-10	25147888	25147854	64.4042	3.94e-10	1	0.9722	+
M064916	CAXHTB010000004.1	YL-04	43123716	43123760	50.8789	1.56e-05	0.844	1	-
M064923	CAXHTB010000016.1	YL-16	35651367	35651435	116.702	2.92e-25	0.971	1	-
M064929	CAXHTB010000025.1	YL-25	24710438	24710412	40.9604	0.0185	0.926	0.3913	+
M064946	CAXHTB010000009.1	YL-09	11141363	11141431	125.719	5.64e-28	1	1	-
M064955	CAXHTB010000019.1	YL-19	32217801	32217754	50.8789	2.43e-05	0.833	0.8	+
M064976	CAXHTB010000014.1	YL-14	3533639	3533571	121.21	2.4e-26	0.986	1	+
M064978	CAXHTB010000023.1	YL-23	3242721	3242766	84.2413	8.42e-16	1	0.9787	-
M064981	CAXHTB010000004.1	YL-04	27899642	27899575	75.2244	8.95e-13	0.853	0.971	+
M064985	CAXHTB010000004.1	YL-04	11594769	11594835	117.604	2.92e-25	0.985	0.971	-
M065020	CAXHTB010000021.1	YL-21	10170327	10170395	121.21	2.4e-26	0.986	1	-
M065021	CAXHTB010000003.1	YL-03	9672682	9672614	125.719	5.64e-28	1	1	+
M065023	CAXHTB010000012.1	YL-12	498645	498677	60.7975	4.33e-09	1	0.9706	-
M065025	CAXHTB010000008.1	YL-08	38232241	38232310	110.39	4.34e-23	0.957	1	-
M065030	CAXHTB010000018.1	YL-18	7760667	7760639	40.0587	0.0471	0.897	0.5088	+
M065035	CAXHTB010000018.1	YL-18	34392655	34392722	110.39	4.34e-23	0.956	0.9855	-
M065036	CAXHTB010000004.1	YL-04	43848283	43848360	95.9632	9.55e-19	0.859	1	-
M065037	CAXHTB010000010.1	YL-10	31671989	31671971	35.5503	0.785	1	0.2754	+
M065042	CAXHTB010000002.1	YL-02	5294996	5294928	121.21	2.4e-26	0.986	1	+
M065043	CAXHTB010000025.1	YL-25	24070113	24070064	86.9463	4.95e-16	0.98	0.7246	+
M065047	CAXHTB010000026.1	YL-26	21507007	21507075	107.685	1.51e-22	0.942	1	-
M065067	CAXHTB010000004.1	YL-04	42946546	42946477	110.39	4.34e-23	0.957	1	+
M065069	CAXHTB010000016.1	YL-16	644563	644631	116.702	2.92e-25	0.971	1	-
M065072	CAXHTB010000005.1	YL-05	39450956	39450886	91.4547	1.16e-17	0.873	0.913	+
M065081	CAXHTB010000010.1	YL-10	37276721	37276789	103.177	6.44e-21	0.928	1	-
M065084	CAXHTB010000005.1	YL-05	40108449	40108403	77.0278	1.31e-13	0.957	0.9792	+
M065093	CAXHTB010000008.1	YL-08	38029043	38029111	107.685	1.51e-22	0.942	1	-
M065108	CAXHTB010000005.1	YL-05	40439186	40439253	114.899	1.02e-24	0.971	0.9855	-
M065155	CAXHTB010000023.1	YL-23	23105011	23105079	125.719	5.64e-28	1	1	-
M065181	CAXHTB010000009.1	YL-09	5469567	5469499	116.702	2.92e-25	0.971	1	+
M065203	CAXHTB010000026.1	YL-26	3544065	3544133	121.21	2.4e-26	0.986	1	-
M065204	CAXHTB010000009.1	YL-09	797176	797244	125.719	5.64e-28	1	1	-
M065206	CAXHTB010000019.1	YL-19	22413916	22413852	118.505	8.37e-26	1	0.942	+
M065207	CAXHTB010000002.1	YL-02	30143015	30142948	113.095	3.56e-24	0.971	1	+
M065212	CAXHTB010000018.1	YL-18	303474	303406	107.685	1.51e-22	0.942	1	+
M065219	CAXHTB010000010.1	YL-10	70844	70889	75.2244	4.36e-13	0.957	0.9787	-
M065221	CAXHTB010000023.1	YL-23	7719767	7719835	90.5531	4.06e-17	0.899	0.9855	-
M065232
M065233	CAXHTB010000007.1	YL-07	2580827	2580759	112.193	1.24e-23	0.957	1	+
M065234	CAXHTB010000021.1	YL-21	1509651	1509719	121.21	2.4e-26	0.986	1	-
M065250	CAXHTB010000011.1	YL-11	35316928	35316996	112.193	1.24e-23	0.957	1	-
M065258	CAXHTB010000013.1	YL-13	1394519	1394451	121.21	2.4e-26	0.986	1	+
M065269	CAXHTB010000003.1	YL-03	12380251	12380319	112.193	1.24e-23	0.957	1	-
M065270	CAXHTB010000005.1	YL-05	43040336	43040268	103.177	6.44e-21	0.928	1	+
M065272	CAXHTB010000005.1	YL-05	42269642	42269607	61.6992	5.29e-09	0.972	0.973	+
M065275	CAXHTB010000022.1	YL-22	17978440	17978393	78.8312	3.94e-14	0.958	0.9796	+
M065277	CAXHTB010000022.1	YL-22	29373353	29373411	90.5531	3.47e-17	0.934	0.9839	-
M065278	CAXHTB010000022.1	YL-22	29135071	29135031	75.2244	3.49e-13	1	0.9762	+
M065283	CAXHTB010000023.1	YL-23	30011236	30011296	97.7665	2.34e-19	0.951	0.9839	-
M065287	CAXHTB010000009.1	YL-09	9724302	9724369	101.373	2.25e-20	0.926	0.9855	-
M065288
M065292	CAXHTB010000005.1	YL-05	5823235	5823167	112.193	1.24e-23	0.957	1	+
M065294	CAXHTB010000021.1	YL-21	1509784	1509716	116.702	2.92e-25	0.971	1	+
M065304	CAXHTB010000023.1	YL-23	312881	312813	121.21	2.4e-26	0.986	1	+
M065316	CAXHTB010000019.1	YL-19	32254869	32254810	89.6514	3.47e-17	0.934	0.9839	+
M065322	CAXHTB010000003.1	YL-03	31684932	31684967	48.1739	0.000124	0.889	0.5217	-
M065348	CAXHTB010000006.1	YL-06	288172	288240	121.21	2.4e-26	0.986	1	-
M065361	CAXHTB010000010.1	YL-10	38916012	38915976	68.0109	1.33e-10	1	0.5362	+
M065414	CAXHTB010000021.1	YL-21	25297739	25297764	43.6655	0.00529	0.962	0.3768	-
M065418	CAXHTB010000010.1	YL-10	628553	628509	82.4379	2.79e-15	1	0.9783	+
M065422	CAXHTB010000019.1	YL-19	30904412	30904362	79.7328	4.84e-14	0.941	0.9444	+
M065423	CAXHTB010000004.1	YL-04	43578589	43578536	98.6682	5.55e-20	1	0.9643	+
M065429	CAXHTB010000025.1	YL-25	17599053	17598995	94.1598	3.33e-18	0.949	0.8551	+
M065430	CAXHTB010000001.1	YL-01	32993795	32993862	114.899	1.02e-24	0.971	0.9855	-
M065435	CAXHTB010000009.1	YL-09	24426	24453	36.452	0.249	0.897	0.7436	-
M065450	CAXHTB010000014.1	YL-14	33748966	33748934	47.2722	0.000212	0.909	0.7021	+
M065481	CAXHTB010000011.1	YL-11	36550435	36550367	121.21	2.4e-26	0.986	1	+
M065517	CAXHTB010000001.1	YL-01	46019529	46019461	116.702	2.92e-25	0.971	1	+
M065520	CAXHTB010000010.1	YL-10	9566547	9566612	102.275	6.44e-21	0.939	0.9565	-
M065523	CAXHTB010000018.1	YL-18	1963322	1963297	48.1739	9.1e-06	1	0.963	+
M065524	CAXHTB010000025.1	YL-25	25728638	25728706	125.719	5.64e-28	1	1	-
M065525	CAXHTB010000009.1	YL-09	38538446	38538398	89.6514	2.28e-17	1	0.98	+
M065534	CAXHTB010000022.1	YL-22	28858226	28858294	98.6682	7.84e-20	0.913	1	-
M065540	CAXHTB010000007.1	YL-07	616789	616836	74.3227	2.44e-12	0.938	0.8136	-
M065541	CAXHTB010000023.1	YL-23	20635090	20635133	56.2891	5.52e-07	0.889	0.8333	-
M065546	CAXHTB010000002.1	YL-02	12783536	12783604	112.193	1.24e-23	0.957	1	-
M065562	CAXHTB010000019.1	YL-19	2726172	2726222	88.7497	9.33e-17	0.98	0.9444	-
M065582	CAXHTB010000023.1	YL-23	1029252	1029184	112.193	1.24e-23	0.957	1	+
M065590	CAXHTB010000001.1	YL-01	3381206	3381138	125.719	5.64e-28	1	1	+
M065617	CAXHTB010000001.1	YL-01	4339295	4339253	78.8312	3.22e-14	1	0.9773	+
M065618	CAXHTB010000022.1	YL-22	10573259	10573191	121.21	2.4e-26	0.986	1	+
M065628	CAXHTB010000020.1	YL-20	19763410	19763349	104.078	1.84e-21	0.968	0.8986	+
M065650	CAXHTB010000016.1	YL-16	32157531	32157599	125.719	5.64e-28	1	1	-
M065651	CAXHTB010000003.1	YL-03	18936818	18936750	125.719	5.64e-28	1	1	+
M065653	CAXHTB010000018.1	YL-18	32363312	32363244	125.719	5.64e-28	1	1	+
M065654	CAXHTB010000022.1	YL-22	1668392	1668365	47.2722	0.000434	0.964	0.4058	+
M065667
M065668	CAXHTB010000022.1	YL-22	28723793	28723725	107.685	1.51e-22	0.942	1	+
M065673	CAXHTB010000015.1	YL-15	36427897	36427829	121.21	2.4e-26	0.986	1	+
M065674	CAXHTB010000001.1	YL-01	44093850	44093918	116.702	2.92e-25	0.971	1	-
M065683	CAXHTB010000026.1	YL-26	1535179	1535223	65.3059	7.1e-10	0.933	0.9778	-
M065688	CAXHTB010000007.1	YL-07	38984213	38984156	92.3564	9.08e-18	0.948	0.9831	+
M065689	CAXHTB010000002.1	YL-02	11085029	11084997	56.2891	2.04e-07	0.97	0.9167	+
M065708	CAXHTB010000018.1	YL-18	14274984	14274924	61.6992	1.97e-08	0.82	0.8841	+
M065719	CAXHTB010000007.1	YL-07	31797544	31797582	71.6177	3.72e-12	1	0.975	-
M065726	CAXHTB010000021.1	YL-21	2358571	2358607	58.9941	6.88e-08	0.946	0.5362	-
M065758	CAXHTB010000025.1	YL-25	22830231	22830299	103.177	6.44e-21	0.928	1	-
M065781	CAXHTB010000017.1	YL-17	35136804	35136872	121.21	2.4e-26	0.986	1	-
M065789	CAXHTB010000013.1	YL-13	12761770	12761731	73.4211	1.14e-12	1	0.9756	+
M065821	CAXHTB010000006.1	YL-06	1622608	1622676	125.719	5.64e-28	1	1	-
M065823	CAXHTB010000013.1	YL-13	28616132	28616066	104.078	1.84e-21	0.94	0.971	+
M065832	CAXHTB010000006.1	YL-06	42299702	42299670	51.7806	1.02e-05	0.939	0.4783	+
M065843	CAXHTB010000003.1	YL-03	35496679	35496708	46.3705	0.000191	0.933	0.6667	-
M065851	CAXHTB010000008.1	YL-08	5738139	5738207	112.193	1.24e-23	0.957	1	-
M065865	CAXHTB010000008.1	YL-08	32515299	32515364	106.783	5.28e-22	0.955	0.9565	-
M065882	CAXHTB010000003.1	YL-03	3174193	3174125	125.719	5.64e-28	1	1	+
M065883	CAXHTB010000021.1	YL-21	5277161	5277093	125.719	5.64e-28	1	1	+
M065884	CAXHTB010000013.1	YL-13	36542803	36542871	125.719	5.64e-28	1	1	-
M065888	CAXHTB010000023.1	YL-23	23744131	23744063	94.1598	3.33e-18	0.899	1	+
M065891	CAXHTB010000008.1	YL-08	1407899	1407967	121.21	2.4e-26	0.986	1	-
M065892	CAXHTB010000018.1	YL-18	9128234	9128169	115.8	1.02e-24	0.985	0.9565	+
M065893	CAXHTB010000020.1	YL-20	941442	941373	87.848	1.42e-16	0.886	1	+
M065901	CAXHTB010000020.1	YL-20	25057056	25057125	83.3396	6.03e-15	0.871	1	-
M065907	CAXHTB010000022.1	YL-22	28276755	28276704	77.9295	1.56e-13	0.942	0.9808	+
M065912	CAXHTB010000007.1	YL-07	38984091	38984159	116.702	2.92e-25	0.971	1	-
M065926	CAXHTB010000018.1	YL-18	1920935	1921003	121.21	2.4e-26	0.986	1	-
M065930	CAXHTB010000018.1	YL-18	31203308	31203376	125.719	5.64e-28	1	1	-
M065931	CAXHTB010000010.1	YL-10	25144624	25144556	125.719	5.64e-28	1	1	+
M065932	CAXHTB010000020.1	YL-20	4439961	4439986	48.1739	9.1e-06	1	0.963	-
M065933	CAXHTB010000025.1	YL-25	26758352	26758421	85.143	1.73e-15	0.871	0.971	-
M065940	CAXHTB010000023.1	YL-23	5522817	5522876	95.9632	8.39e-19	0.95	0.9524	-
M065950	CAXHTB010000020.1	YL-20	25753716	25753757	45.4688	0.0014	0.833	0.6462	-
M065954	CAXHTB010000013.1	YL-13	4768856	4768788	125.719	5.64e-28	1	1	+
M065974	CAXHTB010000023.1	YL-23	21116720	21116770	93.2581	2.03e-18	1	0.9808	-
M065976	CAXHTB010000001.1	YL-01	40071663	40071595	125.719	5.64e-28	1	1	+
M065998	CAXHTB010000021.1	YL-21	29248688	29248710	38.2554	0.11	0.957	0.4894	-
M066019	CAXHTB010000003.1	YL-03	5917134	5917077	105.882	4.12e-22	1	0.9831	+
M066038	CAXHTB010000005.1	YL-05	1014444	1014512	116.702	2.92e-25	0.971	1	-
M066054	CAXHTB010000014.1	YL-14	3994228	3994201	43.6655	0.00335	0.964	0.5094	+
M066059	CAXHTB010000003.1	YL-03	1896398	1896464	104.98	1.84e-21	0.942	1	-
M066060	CAXHTB010000009.1	YL-09	3018224	3018290	108.587	1.51e-22	0.955	0.971	-
M066067	CAXHTB010000014.1	YL-14	28244445	28244407	41.8621	0.0135	0.846	0.6491	+
M066069	CAXHTB010000006.1	YL-06	31107150	31107080	104.078	1.84e-21	0.944	1	+
M066070	CAXHTB010000009.1	YL-09	4054218	4054150	112.193	1.24e-23	0.957	1	+
M066102	CAXHTB010000004.1	YL-04	42143656	42143724	103.177	6.44e-21	0.928	1	-
M066117	CAXHTB010000002.1	YL-02	38312923	38312977	91.4547	8.23e-18	0.964	0.9821	-
M066118	CAXHTB010000002.1	YL-02	8398526	8398594	121.21	2.4e-26	0.986	1	-
M066122	CAXHTB010000001.1	YL-01	45690133	45690201	125.719	5.64e-28	1	1	-
M066125	CAXHTB010000014.1	YL-14	35961662	35961695	44.5672	0.00151	0.882	0.4928	-
M066126	CAXHTB010000019.1	YL-19	13815677	13815720	35.5503	0.785	0.773	0.6377	-
M066132	CAXHTB010000008.1	YL-08	38029176	38029109	123.915	1.97e-27	1	0.9855	+
M066135	CAXHTB010000004.1	YL-04	19053622	19053641	37.3537	0.0548	1	0.5556	-
M066137	CAXHTB010000014.1	YL-14	5120499	5120431	112.193	1.24e-23	0.957	1	+
M066142	CAXHTB010000015.1	YL-15	2254088	2254018	89.6514	4.06e-17	0.889	1	+
M066168	CAXHTB010000015.1	YL-15	1065873	1065903	52.6823	1.74e-06	0.968	0.9688	-
M066172	CAXHTB010000017.1	YL-17	29849118	29849050	98.6682	7.84e-20	0.913	1	+
M066173	CAXHTB010000004.1	YL-04	33730178	33730205	38.2554	0.0219	0.893	0.9655	-
M066175	CAXHTB010000020.1	YL-20	4421197	4421140	96.8649	2.14e-19	0.966	0.9831	+
M066184	CAXHTB010000003.1	YL-03	32397799	32397868	114.899	1.02e-24	0.971	1	-
M066205	CAXHTB010000020.1	YL-20	23252408	23252476	125.719	5.64e-28	1	1	-
M066206	CAXHTB010000013.1	YL-13	2986359	2986427	107.685	1.51e-22	0.942	1	-
M066216	CAXHTB010000026.1	YL-26	6025299	6025261	58.0924	2.4e-07	0.923	0.5652	+
M066222	CAXHTB010000026.1	YL-26	2323960	2323892	116.702	2.92e-25	0.971	1	+
M066249	CAXHTB010000016.1	YL-16	34825332	34825302	57.1907	4.1e-08	1	0.9688	+
M066250	CAXHTB010000018.1	YL-18	34716741	34716809	125.719	5.64e-28	1	1	-
M066251	CAXHTB010000004.1	YL-04	18584031	18583963	125.719	5.64e-28	1	1	+
M066256	CAXHTB010000024.1	YL-24	296127	296059	116.702	2.92e-25	0.971	1	+
M066257	CAXHTB010000012.1	YL-12	15932152	15932218	77.0278	2.56e-13	0.851	0.971	-
M066258	CAXHTB010000013.1	YL-13	3055669	3055737	121.21	2.4e-26	0.986	1	-
M066259	CAXHTB010000025.1	YL-25	24233320	24233387	114.899	1.02e-24	0.971	0.9855	-
M066260	CAXHTB010000023.1	YL-23	28803738	28803806	98.6682	7.84e-20	0.913	1	-
M066264	CAXHTB010000014.1	YL-14	870379	870432	85.143	1.18e-15	0.944	0.9818	-
M066272	CAXHTB010000004.1	YL-04	13180257	13180195	92.3564	1.16e-17	0.921	0.913	+
M066273	CAXHTB010000015.1	YL-15	1736700	1736764	118.505	8.37e-26	1	0.942	-
M066278	CAXHTB010000011.1	YL-11	35907382	35907314	116.702	2.92e-25	0.971	1	+
M066292	CAXHTB010000011.1	YL-11	38071855	38071789	117.604	2.92e-25	0.985	0.971	+
M066299	CAXHTB010000022.1	YL-22	28545955	28545897	98.6682	6.31e-20	0.966	0.9833	+
M066301	CAXHTB010000022.1	YL-22	28854357	28854424	99.5699	7.84e-20	0.928	1	-
M066313	CAXHTB010000025.1	YL-25	25719300	25719347	74.3227	1.68e-12	0.938	0.9796	-
M066316	CAXHTB010000014.1	YL-14	220773	220834	113.095	3.13e-24	1	0.9841	-
M066319	CAXHTB010000018.1	YL-18	1816923	1816861	92.3564	1.16e-17	0.912	0.9855	+
M066330	CAXHTB010000003.1	YL-03	29431995	29431925	94.1598	3.33e-18	0.917	1	+
M066340	CAXHTB010000004.1	YL-04	18588430	18588498	116.702	2.92e-25	0.971	1	-
M066350	CAXHTB010000023.1	YL-23	26898758	26898702	77.9295	1.56e-13	0.895	0.9808	+
M066361	CAXHTB010000004.1	YL-04	32903553	32903621	125.719	5.64e-28	1	1	-
M066363	CAXHTB010000019.1	YL-19	30704037	30703969	116.702	2.92e-25	0.971	1	+
M066401	CAXHTB010000001.1	YL-01	43844742	43844810	125.719	5.64e-28	1	1	-
M066402	CAXHTB010000021.1	YL-21	2619811	2619743	125.719	5.64e-28	1	1	+
M066403	CAXHTB010000021.1	YL-21	23743438	23743506	125.719	5.64e-28	1	1	-
M066445	CAXHTB010000024.1	YL-24	25002166	25002120	63.5025	5.65e-09	0.894	0.6812	+
M066448	CAXHTB010000019.1	YL-19	2200608	2200586	38.2554	0.0822	0.957	0.561	+
M066463	CAXHTB010000004.1	YL-04	7287613	7287679	117.604	2.92e-25	0.985	0.971	-
M066480	CAXHTB010000025.1	YL-25	26663295	26663350	79.7328	7.34e-14	0.911	0.8116	-
M066482	CAXHTB010000016.1	YL-16	497708	497776	116.702	2.92e-25	0.971	1	-
M066485	CAXHTB010000025.1	YL-25	248406	248338	125.719	5.64e-28	1	1	+
M066487	CAXHTB010000009.1	YL-09	6390285	6390217	125.719	5.64e-28	1	1	+
M066488	CAXHTB010000003.1	YL-03	8465316	8465365	91.4547	6.81e-18	1	0.9804	-
M066490	CAXHTB010000012.1	YL-12	37065507	37065440	110.39	4.34e-23	0.956	0.9855	+
M066491	CAXHTB010000003.1	YL-03	23916110	23916038	91.4547	1.16e-17	0.877	1	+
M066494	CAXHTB010000001.1	YL-01	13935773	13935812	39.157	0.0644	0.833	0.5942	-
M066496	CAXHTB010000010.1	YL-10	19551004	19550957	57.1907	1.52e-07	0.86	0.9434	+
M066497	CAXHTB010000009.1	YL-09	1709874	1709818	59.8958	6.88e-08	0.842	0.8116	+
M066498	CAXHTB010000003.1	YL-03	2318708	2318776	103.177	6.44e-21	0.928	1	-
M066500	CAXHTB010000008.1	YL-08	38028616	38028684	98.6682	7.84e-20	0.913	1	-
M066504	CAXHTB010000025.1	YL-25	248273	248341	116.702	2.92e-25	0.971	1	-
M066526	CAXHTB010000003.1	YL-03	39941455	39941523	116.702	2.92e-25	0.971	1	-
M066530	CAXHTB010000023.1	YL-23	17752628	17752696	112.193	1.24e-23	0.957	1	-
M066534	CAXHTB010000008.1	YL-08	29011584	29011653	119.407	8.37e-26	0.986	1	-
M066544	CAXHTB010000016.1	YL-16	19966079	19966120	39.157	0.0644	0.814	0.6232	-
M066547	CAXHTB010000003.1	YL-03	31251289	31251248	54.4857	1.5e-06	0.881	0.875	+
M066553	CAXHTB010000019.1	YL-19	28706035	28706103	112.193	1.24e-23	0.957	1	-
M066554	CAXHTB010000003.1	YL-03	5870242	5870284	56.2891	8.38e-07	0.884	0.6232	-
M066564	CAXHTB010000012.1	YL-12	214763	214831	103.177	6.44e-21	0.928	1	-
M066633	CAXHTB010000011.1	YL-11	37381069	37381137	121.21	2.4e-26	0.986	1	-
M066642	CAXHTB010000024.1	YL-24	3865075	3865008	119.407	8.37e-26	0.985	0.9855	+
M066661	CAXHTB010000010.1	YL-10	36545097	36545118	36.452	0.249	0.955	0.5641	-
M066674	CAXHTB010000004.1	YL-04	4915900	4915836	86.0446	4.95e-16	0.909	0.942	+
M066693	CAXHTB010000021.1	YL-21	29565991	29566059	125.719	5.64e-28	1	1	-
M066694	CAXHTB010000003.1	YL-03	43631429	43631497	121.21	2.4e-26	0.986	1	-
M066695	CAXHTB010000014.1	YL-14	35726461	35726393	121.21	2.4e-26	0.986	1	+
M066697	CAXHTB010000002.1	YL-02	5823548	5823601	98.6682	5.35e-20	1	0.9818	-
M066698	CAXHTB010000015.1	YL-15	1349871	1349939	125.719	5.64e-28	1	1	-
M066700
M066706	CAXHTB010000013.1	YL-13	1242998	1243066	116.702	2.92e-25	0.971	1	-
M066715	CAXHTB010000025.1	YL-25	26271773	26271810	69.8143	1.95e-11	1	0.7917	-
M066721	CAXHTB010000020.1	YL-20	28874616	28874669	69.8143	3.8e-11	0.907	0.7391	-
M066745	CAXHTB010000020.1	YL-20	15226030	15225971	91.4547	1.16e-17	0.933	0.8696	+
M066754	CAXHTB010000024.1	YL-24	1185934	1185866	125.719	5.64e-28	1	1	+
M066755	CAXHTB010000017.1	YL-17	35708760	35708828	125.719	5.64e-28	1	1	-
M066756
M066757	CAXHTB010000010.1	YL-10	15166765	15166732	53.584	1.43e-06	0.941	0.7234	+
M066761	CAXHTB010000019.1	YL-19	22205670	22205738	116.702	2.92e-25	0.971	1	-
M066764	CAXHTB010000019.1	YL-19	21885550	21885590	70.716	3.8e-11	0.976	0.5942	-
M066765	CAXHTB010000020.1	YL-20	4440045	4440108	94.1598	3.33e-18	0.899	1	-
M066780	CAXHTB010000003.1	YL-03	1136010	1135965	79.7328	4.3e-14	0.978	0.902	+
M066797	CAXHTB010000019.1	YL-19	11868986	11868917	100.472	2.25e-20	0.93	1	+
M066833	CAXHTB010000019.1	YL-19	29737791	29737861	99.5699	7.84e-20	0.915	1	-
M066835	CAXHTB010000015.1	YL-15	335359	335291	116.702	2.92e-25	0.971	1	+
M066836	CAXHTB010000003.1	YL-03	38437366	38437401	41.8621	0.0185	0.865	0.5362	-
M066843	CAXHTB010000014.1	YL-14	29901277	29901209	107.685	1.51e-22	0.942	1	+
M066844	CAXHTB010000007.1	YL-07	38448193	38448127	104.98	1.84e-21	0.942	1	+
M066846	CAXHTB010000010.1	YL-10	21244826	21244894	125.719	5.64e-28	1	1	-
M066857	CAXHTB010000004.1	YL-04	23007807	23007770	51.7806	4.23e-06	0.895	0.8837	+
M066860	CAXHTB010000012.1	YL-12	28772917	28772985	112.193	1.24e-23	0.957	1	-
M066863	CAXHTB010000008.1	YL-08	290921	290859	110.39	4.34e-23	0.984	0.913	+
M066879	CAXHTB010000025.1	YL-25	19623290	19623222	121.21	2.4e-26	0.986	1	+
M066880	CAXHTB010000019.1	YL-19	28506622	28506562	111.292	1.06e-23	1	0.9839	+
M066881	CAXHTB010000007.1	YL-07	31140172	31140106	86.0446	4.95e-16	0.881	0.971	+
M066883	CAXHTB010000008.1	YL-08	32567929	32567971	74.3227	1.37e-12	0.977	0.9773	-
M066892	CAXHTB010000017.1	YL-17	30966442	30966483	49.9773	3.56e-05	0.857	0.6087	-
M066901	CAXHTB010000010.1	YL-10	8554778	8554846	112.193	1.24e-23	0.957	1	-
M066920	CAXHTB010000014.1	YL-14	410448	410505	83.3396	6.03e-15	0.914	0.8406	-
M066924	CAXHTB010000013.1	YL-13	6369147	6369084	107.685	1.51e-22	0.969	0.9275	+
M066927
M066930	CAXHTB010000025.1	YL-25	26704349	26704417	125.719	5.64e-28	1	1	-
M066931	CAXHTB010000004.1	YL-04	43787236	43787168	112.193	1.24e-23	0.957	1	+
M066937	CAXHTB010000023.1	YL-23	24191694	24191740	49.9773	3.56e-05	0.83	0.6812	-
M066952	CAXHTB010000002.1	YL-02	657355	657287	116.702	2.92e-25	0.971	1	+
M066962	CAXHTB010000015.1	YL-15	2305234	2305302	112.193	1.24e-23	0.957	1	-
M066972	CAXHTB010000018.1	YL-18	34898529	34898597	116.702	2.92e-25	0.971	1	-
M066973	CAXHTB010000025.1	YL-25	24278082	24278043	73.4211	1.14e-12	1	0.9756	+
M066980	CAXHTB010000012.1	YL-12	34531386	34531459	71.6177	1.09e-11	0.811	1	-
M067009	CAXHTB010000019.1	YL-19	32254745	32254812	110.39	4.34e-23	0.956	0.9855	-
M067015	CAXHTB010000019.1	YL-19	31856862	31856928	122.112	6.87e-27	1	0.971	-
M067037	CAXHTB010000026.1	YL-26	21640498	21640566	107.685	1.51e-22	0.942	1	-
M067050	CAXHTB010000013.1	YL-13	9919321	9919253	125.719	5.64e-28	1	1	+
M067051	CAXHTB010000025.1	YL-25	26684987	26685017	57.1907	4.1e-08	1	0.9688	-
M067052	CAXHTB010000012.1	YL-12	3032482	3032414	121.21	2.4e-26	0.986	1	+
M067054	CAXHTB010000005.1	YL-05	38009816	38009768	71.6177	1.09e-11	0.918	0.7101	+
M067055	CAXHTB010000015.1	YL-15	668840	668773	114.899	1.02e-24	0.971	0.9855	+
M067061	CAXHTB010000020.1	YL-20	15225907	15225973	87.848	1.42e-16	0.899	0.9855	-
M067072	CAXHTB010000007.1	YL-07	34972015	34971966	68.9126	7.77e-11	0.9	0.9804	+
M067073	CAXHTB010000005.1	YL-05	134852	134784	116.702	2.92e-25	0.971	1	+
M067081	CAXHTB010000017.1	YL-17	35750807	35750758	82.4379	3.53e-15	0.96	0.9804	+
M067090	CAXHTB010000006.1	YL-06	38854976	38855044	125.719	5.64e-28	1	1	-
M067092	CAXHTB010000011.1	YL-11	37631461	37631526	111.292	1.24e-23	0.97	0.9565	-
M067095	CAXHTB010000001.1	YL-01	3409738	3409768	37.3537	0.225	0.875	0.4638	-
M067098	CAXHTB010000010.1	YL-10	25147691	25147735	73.4211	3.12e-12	0.956	0.6522	-
M067099	CAXHTB010000025.1	YL-25	14839784	14839715	105.882	5.28e-22	0.943	1	+
M067103	CAXHTB010000019.1	YL-19	32692565	32692497	125.719	5.64e-28	1	1	+
M067112	CAXHTB010000022.1	YL-22	6105448	6105475	47.2722	0.000434	0.964	0.4058	-
M067144	CAXHTB010000014.1	YL-14	32041079	32041147	125.719	5.64e-28	1	1	-
M067237	CAXHTB010000003.1	YL-03	37820741	37820675	113.095	3.56e-24	0.97	0.971	+
M067247	CAXHTB010000020.1	YL-20	9474722	9474667	88.7497	1.04e-16	0.946	0.9825	+
M067248	CAXHTB010000016.1	YL-16	1002781	1002713	125.719	5.64e-28	1	1	+
M067257	CAXHTB010000012.1	YL-12	26749403	26749471	121.21	2.4e-26	0.986	1	-
M067264
M067267	CAXHTB010000024.1	YL-24	25014033	25013967	100.472	2.25e-20	0.928	1	+
M067277	CAXHTB010000019.1	YL-19	14776915	14776852	93.2581	3.33e-18	0.91	0.971	+
M067283
M067289	CAXHTB010000025.1	YL-25	308852	308923	115.8	1.02e-24	0.958	1	-
M067291	CAXHTB010000007.1	YL-07	13806558	13806602	62.6008	5.65e-09	0.913	0.6667	-
M067303	CAXHTB010000004.1	YL-04	42697471	42697539	121.21	2.4e-26	0.986	1	-
M067304	CAXHTB010000021.1	YL-21	21871318	21871384	108.587	1.51e-22	0.955	0.971	-
M067320	CAXHTB010000026.1	YL-26	2330750	2330682	121.21	2.4e-26	0.986	1	+
M067321
M067324	CAXHTB010000002.1	YL-02	1485819	1485751	125.719	5.64e-28	1	1	+
M067325	CAXHTB010000008.1	YL-08	939781	939849	125.719	5.64e-28	1	1	-
M067328	CAXHTB010000018.1	YL-18	14274860	14274927	54.4857	2.92e-06	0.794	0.942	-
M067335	CAXHTB010000003.1	YL-03	40798886	40798838	85.143	1.73e-15	0.98	0.7101	+
M067336	CAXHTB010000006.1	YL-06	40335552	40335620	94.1598	3.33e-18	0.899	1	-
M067340	CAXHTB010000003.1	YL-03	824704	824770	117.604	2.92e-25	0.985	0.971	-
M067350	CAXHTB010000013.1	YL-13	13071164	13071096	116.702	2.92e-25	0.971	1	+
M067360	CAXHTB010000009.1	YL-09	34443113	34443053	102.275	5.49e-21	0.967	0.9839	+
M067379	CAXHTB010000017.1	YL-17	35714920	35714988	125.719	5.64e-28	1	1	-
M067386	CAXHTB010000023.1	YL-23	27877347	27877299	76.1261	8.95e-13	0.939	0.7101	+
M067419	CAXHTB010000012.1	YL-12	31013299	31013262	69.8143	1.21e-11	1	0.9744	+
M067439	CAXHTB010000025.1	YL-25	1459963	1459941	38.2554	0.197	0.957	0.3651	+
M067464	CAXHTB010000003.1	YL-03	18144326	18144394	103.177	6.44e-21	0.928	1	-
M067469	CAXHTB010000022.1	YL-22	11042896	11042964	116.702	2.92e-25	0.971	1	-
M067471	CAXHTB010000018.1	YL-18	34171946	34171880	93.2581	3.33e-18	0.912	0.9855	+
M067506	CAXHTB010000021.1	YL-21	28649744	28649812	125.719	5.64e-28	1	1	-
M067507	CAXHTB010000020.1	YL-20	26935352	26935417	120.309	2.4e-26	1	0.9565	-
M067510	CAXHTB010000007.1	YL-07	5807582	5807648	99.5699	7.84e-20	0.925	0.971	-
M067517	CAXHTB010000005.1	YL-05	42153343	42153393	84.2413	1.73e-15	0.961	0.7391	-
M067519
M067523	CAXHTB010000022.1	YL-22	22615471	22615538	94.1598	3.33e-18	0.929	1	-
M067531	CAXHTB010000002.1	YL-02	1039316	1039254	101.373	2.25e-20	0.952	0.913	+
M067537	CAXHTB010000009.1	YL-09	16464715	16464767	83.3396	3.97e-15	0.943	0.9815	-
M067544	CAXHTB010000006.1	YL-06	42774574	42774642	112.193	1.24e-23	0.957	1	-
M067545	CAXHTB010000003.1	YL-03	410110	410178	112.193	1.24e-23	0.957	1	-
M067546	CAXHTB010000004.1	YL-04	43444566	43444634	116.702	2.92e-25	0.971	1	-
M067554	CAXHTB010000019.1	YL-19	22413810	22413855	66.2076	2.26e-10	0.913	0.9787	-
M067582
M067584
M067604	CAXHTB010000012.1	YL-12	19794222	19794154	116.702	2.92e-25	0.971	1	+
M067609	CAXHTB010000023.1	YL-23	22539818	22539882	82.4379	6.03e-15	0.877	0.942	-
M067614	CAXHTB010000024.1	YL-24	1229204	1229272	116.702	2.92e-25	0.971	1	-
M067626	CAXHTB010000012.1	YL-12	835724	835792	107.685	1.51e-22	0.942	1	-
M067635	CAXHTB010000026.1	YL-26	982073	982010	98.6682	7.27e-20	0.938	0.9846	+
M067638	CAXHTB010000004.1	YL-04	8718961	8718893	116.702	2.92e-25	0.971	1	+
M067644	CAXHTB010000010.1	YL-10	35828732	35828670	96.8649	2.47e-19	0.937	0.9844	+
M067648	CAXHTB010000013.1	YL-13	6145983	6146051	125.719	5.64e-28	1	1	-
M067662	CAXHTB010000019.1	YL-19	28793579	28793647	125.719	5.64e-28	1	1	-
M067666	CAXHTB010000026.1	YL-26	3720496	3720428	121.21	2.4e-26	0.986	1	+
M067675	CAXHTB010000014.1	YL-14	2701756	2701688	121.21	2.4e-26	0.986	1	+
M067676	CAXHTB010000003.1	YL-03	3175371	3175439	125.719	5.64e-28	1	1	-
M067677	CAXHTB010000009.1	YL-09	5590458	5590427	58.9941	1.34e-08	1	0.9697	+
M067678	CAXHTB010000010.1	YL-10	2033409	2033341	125.719	5.64e-28	1	1	+
M067679	CAXHTB010000011.1	YL-11	17128974	17129025	81.5362	2.1e-14	0.942	0.7536	-
M067680	CAXHTB010000003.1	YL-03	17141208	17141276	103.177	6.44e-21	0.928	1	-
M067681	CAXHTB010000005.1	YL-05	41889110	41889177	90.5531	4.06e-17	0.899	1	-
M067687	CAXHTB010000006.1	YL-06	6361987	6362054	71.6177	1.09e-11	0.838	0.9565	-
M067707	CAXHTB010000025.1	YL-25	24882317	24882268	82.4379	3.53e-15	0.96	0.9804	+
M067709	CAXHTB010000019.1	YL-19	15246944	15246876	125.719	5.64e-28	1	1	+
M067711	CAXHTB010000012.1	YL-12	480227	480295	125.719	5.64e-28	1	1	-
M067712	CAXHTB010000025.1	YL-25	22012573	22012632	109.488	3.6e-23	1	0.9836	-
M067715	CAXHTB010000009.1	YL-09	38294329	38294386	78.8312	7.34e-14	0.897	0.8406	-
M067722	CAXHTB010000016.1	YL-16	35386949	35386984	57.1907	1.46e-07	0.944	0.6923	-
M067726	CAXHTB010000003.1	YL-03	36537653	36537585	107.685	1.51e-22	0.942	1	+
M067742	CAXHTB010000022.1	YL-22	28901155	28901087	125.719	5.64e-28	1	1	+
M067893	CAXHTB010000019.1	YL-19	674988	675056	125.719	5.64e-28	1	1	-
M067894	CAXHTB010000025.1	YL-25	20937910	20937874	68.0109	3.89e-11	1	0.9737	+
M067895	CAXHTB010000020.1	YL-20	31765004	31765053	91.4547	1.16e-17	1	0.7246	-
M067896	CAXHTB010000005.1	YL-05	40966801	40966826	37.3537	0.0932	0.926	0.6279	-
M067898	CAXHTB010000010.1	YL-10	337796	337712	83.3396	6.03e-15	0.788	1	+
M067908	CAXHTB010000002.1	YL-02	21208510	21208449	54.4857	2.92e-06	0.79	0.8986	+
M067937	CAXHTB010000025.1	YL-25	22763143	22763211	121.21	2.4e-26	0.986	1	-
M067939	CAXHTB010000001.1	YL-01	44775761	44775693	121.21	2.4e-26	0.986	1	+
M067940	CAXHTB010000024.1	YL-24	3867995	3867935	106.783	5.28e-22	0.984	0.8841	+
M067943
M067949	CAXHTB010000019.1	YL-19	30703904	30703972	116.702	2.92e-25	0.971	1	-
M067954	CAXHTB010000023.1	YL-23	17277383	17277428	70.716	1.86e-11	0.935	0.9787	-
M067961	CAXHTB010000005.1	YL-05	18406149	18406186	51.7806	3.24e-06	0.895	0.9744	-
M067969	CAXHTB010000017.1	YL-17	21413945	21414013	125.719	5.64e-28	1	1	-
M067971	CAXHTB010000016.1	YL-16	1251993	1251957	68.0109	3.89e-11	1	0.9737	+
M067972	CAXHTB010000022.1	YL-22	26667103	26667051	96.8649	1.8e-19	1	0.9815	+
M067973	CAXHTB010000007.1	YL-07	28854600	28854570	57.1907	4.1e-08	1	0.9688	+
M067979	CAXHTB010000003.1	YL-03	43983616	43983574	69.8143	3.8e-11	0.953	0.6232	+
M067980	CAXHTB010000010.1	YL-10	26435973	26436041	112.193	1.24e-23	0.957	1	-
M067993	CAXHTB010000003.1	YL-03	24655069	24655107	71.6177	5.32e-12	1	0.8298	-
M068000	CAXHTB010000001.1	YL-01	3591311	3591243	112.193	1.24e-23	0.957	1	+
M068002	CAXHTB010000025.1	YL-25	22349565	22349497	103.177	6.44e-21	0.928	1	+
M068022	CAXHTB010000001.1	YL-01	41340908	41340845	107.685	1.4e-22	0.969	0.9846	+
M068033	CAXHTB010000021.1	YL-21	18542836	18542868	38.2554	0.225	0.848	0.4783	-
M068049	CAXHTB010000017.1	YL-17	2216916	2216984	116.702	2.92e-25	0.971	1	-
M068072	CAXHTB010000010.1	YL-10	12924731	12924663	125.719	5.64e-28	1	1	+
M068073	CAXHTB010000013.1	YL-13	13347386	13347329	105.882	4.12e-22	1	0.9831	+
M068074	CAXHTB010000017.1	YL-17	35889967	35890034	110.39	4.34e-23	0.956	0.9855	-
M068075	CAXHTB010000018.1	YL-18	32301207	32301258	86.0446	3.14e-16	0.962	0.9811	-
M068080	CAXHTB010000018.1	YL-18	6224193	6224142	48.1739	0.000106	0.811	0.8548	+
M068088	CAXHTB010000020.1	YL-20	1608234	1608208	40.9604	0.0167	0.926	0.4219	+
M068100	CAXHTB010000012.1	YL-12	26749536	26749468	121.21	2.4e-26	0.986	1	+
M068105	CAXHTB010000010.1	YL-10	2779423	2779355	121.21	2.4e-26	0.986	1	+
M068107	CAXHTB010000006.1	YL-06	42317853	42317785	116.702	2.92e-25	0.971	1	+
M068108	CAXHTB010000010.1	YL-10	1082624	1082556	112.193	1.24e-23	0.957	1	+
M068110	CAXHTB010000006.1	YL-06	2983700	2983632	112.193	1.24e-23	0.957	1	+
M068111	CAXHTB010000002.1	YL-02	45998	45930	103.177	6.44e-21	0.928	1	+
M068121	CAXHTB010000010.1	YL-10	18054478	18054411	119.407	8.37e-26	0.985	0.9855	+
M068127	CAXHTB010000006.1	YL-06	36520598	36520638	57.1907	1.58e-07	0.902	0.7593	-
M068145	CAXHTB010000008.1	YL-08	38028749	38028681	116.702	2.92e-25	0.971	1	+
M068173	CAXHTB010000009.1	YL-09	4027402	4027334	112.193	1.24e-23	0.957	1	+
M068184	CAXHTB010000005.1	YL-05	42166010	42166078	125.719	5.64e-28	1	1	-
M068185	CAXHTB010000021.1	YL-21	2394444	2394378	104.078	1.84e-21	0.94	0.971	+
M068186
M068193
M068212	CAXHTB010000007.1	YL-07	1808988	1809056	112.193	1.24e-23	0.957	1	-
M068215	CAXHTB010000017.1	YL-17	36112300	36112249	90.5531	2.58e-17	0.981	0.9811	+
M068247	CAXHTB010000017.1	YL-17	29849118	29849050	116.702	2.92e-25	0.971	1	+
M068248	CAXHTB010000002.1	YL-02	2108345	2108308	69.8143	1.21e-11	1	0.9744	+
M068266	CAXHTB010000005.1	YL-05	13705342	13705274	80.6345	2.1e-14	0.855	1	+
M068271	CAXHTB010000011.1	YL-11	27104325	27104393	125.719	5.64e-28	1	1	-
M068272	CAXHTB010000026.1	YL-26	144359	144291	121.21	2.4e-26	0.986	1	+
M068273	CAXHTB010000021.1	YL-21	26852637	26852569	125.719	5.64e-28	1	1	+
M068274	CAXHTB010000013.1	YL-13	4382417	4382478	108.587	1.51e-22	0.984	0.8986	-
M068280	CAXHTB010000024.1	YL-24	10943827	10943887	106.783	4.51e-22	0.984	0.9839	-
M068281	CAXHTB010000020.1	YL-20	25165835	25165903	89.6514	4.06e-17	0.884	1	-
M068289	CAXHTB010000012.1	YL-12	4864914	4864982	112.193	1.24e-23	0.957	1	-
M068295	CAXHTB010000009.1	YL-09	38897269	38897203	113.095	3.56e-24	0.97	0.971	+
M068301	CAXHTB010000022.1	YL-22	22673254	22673318	77.9295	2.56e-13	0.862	0.942	-
M068307	CAXHTB010000011.1	YL-11	34903014	34902946	125.719	5.64e-28	1	1	+
M068308	CAXHTB010000013.1	YL-13	1510898	1510830	125.719	5.64e-28	1	1	+
M068325	CAXHTB010000024.1	YL-24	90435	90367	116.702	2.92e-25	0.971	1	+
M068326	CAXHTB010000004.1	YL-04	35161208	35161176	47.2722	0.000434	0.909	0.4783	+
M068361	CAXHTB010000010.1	YL-10	8180488	8180540	96.8649	1.8e-19	1	0.9815	-
M068362	CAXHTB010000010.1	YL-10	343734	343802	125.719	5.64e-28	1	1	-
M068363	CAXHTB010000022.1	YL-22	27346540	27346608	98.6682	7.84e-20	0.913	1	-
M068464	CAXHTB010000002.1	YL-02	2344285	2344352	110.39	4.34e-23	0.956	0.9855	-
M068538	CAXHTB010000006.1	YL-06	38622548	38622616	107.685	1.51e-22	0.942	1	-
M068560	CAXHTB010000003.1	YL-03	29436550	29436531	37.3537	0.0548	1	0.5556	+
M068579	CAXHTB010000003.1	YL-03	1536773	1536705	112.193	1.24e-23	0.957	1	+
M068589	CAXHTB010000018.1	YL-18	1098113	1098181	125.719	5.64e-28	1	1	-
M068591	CAXHTB010000007.1	YL-07	581187	581112	99.5699	7.84e-20	0.895	1	+
M068596	CAXHTB010000010.1	YL-10	38393411	38393342	101.373	2.25e-20	0.929	1	+
M068597	CAXHTB010000025.1	YL-25	21680001	21679935	117.604	2.92e-25	0.985	0.971	+
M068600
M068603	CAXHTB010000008.1	YL-08	25529736	25529800	91.4547	1.16e-17	0.908	0.942	-
M068618	CAXHTB010000009.1	YL-09	1211769	1211823	91.4547	8.23e-18	0.964	0.9821	-
M068620	CAXHTB010000011.1	YL-11	12807085	12807134	77.9295	1.5e-13	0.94	0.9804	-
M068623	CAXHTB010000021.1	YL-21	27197783	27197725	103.177	5.18e-21	0.983	0.9833	+
M068625	CAXHTB010000004.1	YL-04	3780848	3780889	68.0109	5.5e-11	0.952	0.9767	-
M068627	CAXHTB010000015.1	YL-15	12715324	12715268	88.7497	1.42e-16	0.948	0.8406	+
M068664	CAXHTB010000017.1	YL-17	35069578	35069643	106.783	5.28e-22	0.955	0.9565	-
M068670	CAXHTB010000001.1	YL-01	45689105	45689053	87.848	9.33e-17	0.962	0.9815	+
M068673	CAXHTB010000019.1	YL-19	31835339	31835271	116.702	2.92e-25	0.971	1	+
M068674	CAXHTB010000020.1	YL-20	21795936	21795999	112.193	1.15e-23	0.984	0.9846	-
M068675	CAXHTB010000006.1	YL-06	633995	633933	101.373	2.25e-20	0.952	0.913	+
M068676	CAXHTB010000011.1	YL-11	21829259	21829191	89.6514	4.06e-17	0.884	1	+
M068697	CAXHTB010000004.1	YL-04	28672587	28672620	53.584	1.28e-06	0.941	0.7727	-
M068698	CAXHTB010000014.1	YL-14	17226329	17226400	93.2581	3.33e-18	0.889	1	-
M068699	CAXHTB010000012.1	YL-12	480360	480292	116.702	2.92e-25	0.971	1	+
M068705	CAXHTB010000023.1	YL-23	28280821	28280749	93.2581	3.33e-18	0.877	0.971	+
M068723	CAXHTB010000002.1	YL-02	681090	681019	64.4042	1.62e-09	0.792	0.9565	+
M068732	CAXHTB010000020.1	YL-20	31765196	31765139	86.0446	4.95e-16	0.932	0.8551	+
M068736	CAXHTB010000026.1	YL-26	6396504	6396456	85.143	9.69e-16	0.98	0.98	+
M068737	CAXHTB010000001.1	YL-01	41686943	41686875	121.21	2.4e-26	0.986	1	+
M068740	CAXHTB010000001.1	YL-01	44366483	44366421	97.7665	2.74e-19	0.952	0.8986	+
M068742	CAXHTB010000009.1	YL-09	8700157	8700107	84.2413	1.1e-15	0.961	0.9623	+
M068749	CAXHTB010000023.1	YL-23	29289328	29289260	116.702	2.92e-25	0.971	1	+
M068752	CAXHTB010000004.1	YL-04	41805811	41805879	121.21	2.4e-26	0.986	1	-
M068763	CAXHTB010000012.1	YL-12	22301186	22301130	104.078	1.39e-21	1	0.9828	+
M068764	CAXHTB010000006.1	YL-06	1504624	1504692	121.21	2.4e-26	0.986	1	-
M068765	CAXHTB010000021.1	YL-21	8804441	8804373	125.719	5.64e-28	1	1	+
M068766	CAXHTB010000003.1	YL-03	2134235	2134268	62.6008	1.24e-09	1	0.9714	-
M068767	CAXHTB010000002.1	YL-02	2200288	2200356	125.719	5.64e-28	1	1	-
M068768	CAXHTB010000019.1	YL-19	32598060	32598122	95.0615	9.55e-19	0.899	1	-
M068775	CAXHTB010000019.1	YL-19	16925102	16925170	107.685	1.51e-22	0.942	1	-
M068776	CAXHTB010000013.1	YL-13	6266862	6266795	113.095	3.56e-24	0.971	1	+
M068786	CAXHTB010000024.1	YL-24	1981996	1982063	114.899	1.02e-24	0.971	0.9855	-
M068790	CAXHTB010000018.1	YL-18	4466377	4466309	125.719	5.64e-28	1	1	+
M068794	CAXHTB010000002.1	YL-02	2601515	2601447	121.21	2.4e-26	0.986	1	+
M068812	CAXHTB010000018.1	YL-18	24507309	24507377	112.193	1.24e-23	0.957	1	-
M068832	CAXHTB010000019.1	YL-19	28688407	28688339	98.6682	7.84e-20	0.913	1	+
M068833	CAXHTB010000014.1	YL-14	26389876	26389812	104.98	1.84e-21	0.954	0.942	+
M068851	CAXHTB010000025.1	YL-25	25734007	25733939	116.702	2.92e-25	0.971	1	+
M068852	CAXHTB010000020.1	YL-20	16302117	16302184	114.899	1.02e-24	0.971	0.9855	-
M068897	CAXHTB010000022.1	YL-22	3253583	3253650	113.095	3.56e-24	0.971	1	-
M068903	CAXHTB010000011.1	YL-11	37806302	37806369	119.407	8.37e-26	0.985	0.9855	-
M068912	CAXHTB010000016.1	YL-16	1359303	1359235	125.719	5.64e-28	1	1	+
M068926	CAXHTB010000023.1	YL-23	7921534	7921602	107.685	1.51e-22	0.942	1	-
M068940	CAXHTB010000011.1	YL-11	12953042	12953091	86.9463	2.9e-16	0.98	0.9804	-
M068943	CAXHTB010000005.1	YL-05	26185900	26185832	112.193	1.24e-23	0.957	1	+
M068945	CAXHTB010000005.1	YL-05	41583194	41583262	121.21	2.4e-26	0.986	1	-
M068949	CAXHTB010000002.1	YL-02	371069	371003	100.472	2.25e-20	0.928	1	+
M068953	CAXHTB010000011.1	YL-11	883109	883092	33.7469	0.601	1	0.5143	+
M068954	CAXHTB010000005.1	YL-05	41103687	41103619	116.702	2.92e-25	0.971	1	+
M068972	CAXHTB010000012.1	YL-12	2431517	2431585	89.6514	4.06e-17	0.884	1	-
M068978	CAXHTB010000001.1	YL-01	44372057	44371989	121.21	2.4e-26	0.986	1	+
M068980	CAXHTB010000009.1	YL-09	4298113	4298181	116.702	2.92e-25	0.971	1	-
M068986	CAXHTB010000013.1	YL-13	872139	872207	125.719	5.64e-28	1	1	-
M068987	CAXHTB010000010.1	YL-10	13486724	13486688	68.0109	3.89e-11	1	0.9737	+
M069051	CAXHTB010000014.1	YL-14	17226164	17226229	94.1598	3.33e-18	0.924	0.942	-
M069175
M069194	CAXHTB010000016.1	YL-16	324064	323996	125.719	5.64e-28	1	1	+
M069195	CAXHTB010000015.1	YL-15	1585233	1585200	58.0924	6.44e-08	0.971	0.9189	+
M069201	CAXHTB010000006.1	YL-06	39700168	39700121	70.716	1.95e-11	0.938	0.9792	+
M069212	CAXHTB010000003.1	YL-03	23628847	23628779	125.719	5.64e-28	1	1	+
M069219	CAXHTB010000015.1	YL-15	8857017	8857085	116.702	2.92e-25	0.971	1	-
M069228	CAXHTB010000020.1	YL-20	29476108	29476175	90.5531	4.06e-17	0.899	1	-
M069231	CAXHTB010000025.1	YL-25	23373829	23373761	107.685	1.51e-22	0.942	1	+
M069234	CAXHTB010000005.1	YL-05	20691783	20691752	36.452	0.306	0.844	0.7619	+
M069235	CAXHTB010000012.1	YL-12	15932602	15932651	77.9295	2.56e-13	0.94	0.7246	-
M069240	CAXHTB010000012.1	YL-12	6605097	6605148	68.0109	8.42e-11	0.885	0.9811	-
M069243
M069245	CAXHTB010000005.1	YL-05	39692335	39692381	72.5194	5.58e-12	0.936	0.9792	-
M069268	CAXHTB010000021.1	YL-21	3671690	3671746	86.0446	3.74e-16	0.93	0.9828	-
M069269	CAXHTB010000018.1	YL-18	3166841	3166884	62.6008	5.65e-09	0.909	0.6377	-
M069329	CAXHTB010000022.1	YL-22	2181426	2181463	43.6655	0.00155	0.868	0.9737	-
M069331	CAXHTB010000012.1	YL-12	4593403	4593346	72.5194	1.09e-11	0.881	0.8551	+
M069334	CAXHTB010000022.1	YL-22	4235304	4235239	91.4547	1.16e-17	0.91	0.971	+
M069352	CAXHTB010000010.1	YL-10	36956042	36956102	97.7665	2.34e-19	0.951	0.9839	-
M069372	CAXHTB010000025.1	YL-25	20937813	20937871	75.2244	8.95e-13	0.9	0.8551	-
M069382	CAXHTB010000006.1	YL-06	40366341	40366385	64.4042	1.62e-09	0.911	0.6522	-
M069383	CAXHTB010000013.1	YL-13	1844638	1844580	86.9463	3.74e-16	0.932	0.9828	+
M069392	CAXHTB010000017.1	YL-17	30466443	30466510	101.373	2.25e-20	0.926	0.9855	-
M069396	CAXHTB010000025.1	YL-25	3082185	3082158	51.7806	1.49e-06	1	0.9032	+
M069397	CAXHTB010000025.1	YL-25	23187831	23187899	116.702	2.92e-25	0.971	1	-
M069419	CAXHTB010000021.1	YL-21	30994510	30994577	123.915	1.97e-27	1	0.9855	-
M069430	CAXHTB010000010.1	YL-10	289304	289372	116.702	2.92e-25	0.971	1	-
M069434	CAXHTB010000005.1	YL-05	42896304	42896241	98.6682	7.84e-20	0.938	0.9275	+
M069436	CAXHTB010000016.1	YL-16	603459	603494	66.2076	1.24e-10	1	0.973	-
M069438	CAXHTB010000014.1	YL-14	33228203	33228139	99.5699	7.84e-20	0.926	0.9855	+
M069443	CAXHTB010000011.1	YL-11	33960515	33960570	51.7806	1.02e-05	0.821	0.7536	-
M069463	CAXHTB010000013.1	YL-13	6930898	6930856	63.5025	2.48e-09	0.932	0.9778	+
M069469	CAXHTB010000022.1	YL-22	3900631	3900563	107.685	1.51e-22	0.942	1	+
M069488	CAXHTB010000020.1	YL-20	4440027	4439983	73.4211	1.45e-12	0.956	0.9783	+
M069509	CAXHTB010000023.1	YL-23	1625584	1625516	116.702	2.92e-25	0.971	1	+
M069514	CAXHTB010000005.1	YL-05	27271364	27271296	116.702	2.92e-25	0.971	1	+
M069516
M069545	CAXHTB010000019.1	YL-19	13230318	13230386	125.719	5.64e-28	1	1	-
M069546	CAXHTB010000021.1	YL-21	10971784	10971722	66.2076	4.63e-10	0.831	0.942	+
M069560	CAXHTB010000013.1	YL-13	8386852	8386920	112.193	1.24e-23	0.957	1	-
M069561	CAXHTB010000001.1	YL-01	44726323	44726255	116.702	2.92e-25	0.971	1	+
M069564	CAXHTB010000021.1	YL-21	29555940	29555872	125.719	5.64e-28	1	1	+
M069565	CAXHTB010000016.1	YL-16	5808651	5808608	80.6345	9.24e-15	1	0.9778	+
M069566	CAXHTB010000022.1	YL-22	17703609	17703678	94.1598	3.33e-18	0.9	0.971	-
M069567	CAXHTB010000005.1	YL-05	40108369	40108404	49.0756	4.55e-05	0.895	0.9268	-
M069573	CAXHTB010000002.1	YL-02	41509589	41509543	52.6823	4.48e-06	0.851	0.9778	+
M069574	CAXHTB010000005.1	YL-05	42153453	42153390	101.373	2.25e-20	0.954	0.942	+
M069576	CAXHTB010000003.1	YL-03	21450139	21450077	101.373	2.25e-20	0.952	0.913	+
M069588	CAXHTB010000003.1	YL-03	31719316	31719384	107.685	1.51e-22	0.942	1	-
M069589	CAXHTB010000016.1	YL-16	33945780	33945715	120.309	2.4e-26	1	0.9565	+
M069610	CAXHTB010000002.1	YL-02	2198647	2198715	117.604	2.92e-25	0.986	0.9855	-
M069611	CAXHTB010000016.1	YL-16	25501409	25501478	100.472	2.25e-20	0.93	1	-
M069612	CAXHTB010000013.1	YL-13	28223033	28223009	32.8453	0.699	0.88	0.9259	+
M069661	CAXHTB010000025.1	YL-25	6672750	6672818	125.719	5.64e-28	1	1	-
M069663	CAXHTB010000015.1	YL-15	628812	628743	119.407	8.37e-26	0.986	1	+
M069690	CAXHTB010000005.1	YL-05	28112187	28112167	39.157	0.0141	1	0.6	+
M069701	CAXHTB010000026.1	YL-26	139770	139838	107.685	1.51e-22	0.942	1	-
M069704	CAXHTB010000011.1	YL-11	37074429	37074492	107.685	1.51e-22	0.969	0.9275	-
M069826	CAXHTB010000013.1	YL-13	8860866	8860932	104.078	1.84e-21	0.94	0.971	-
M069858	CAXHTB010000017.1	YL-17	35417757	35417825	125.719	5.64e-28	1	1	-
M069868	CAXHTB010000012.1	YL-12	496472	496535	98.6682	7.84e-20	0.938	0.9275	-
M069876	CAXHTB010000001.1	YL-01	6325221	6325238	33.7469	0.267	1	0.6207	-
M069893	CAXHTB010000003.1	YL-03	36572335	36572267	116.702	2.92e-25	0.971	1	+
M069900	CAXHTB010000004.1	YL-04	43325932	43326000	107.685	1.51e-22	0.942	1	-
M069901	CAXHTB010000012.1	YL-12	2252558	2252490	112.193	1.24e-23	0.957	1	+
M069910	CAXHTB010000006.1	YL-06	41597184	41597116	116.702	2.92e-25	0.971	1	+
M069920	CAXHTB010000022.1	YL-22	6849961	6850029	125.719	5.64e-28	1	1	-
M069922	CAXHTB010000011.1	YL-11	34902881	34902949	125.719	5.64e-28	1	1	-
M069926	CAXHTB010000014.1	YL-14	4357491	4357557	95.0615	9.55e-19	0.91	0.971	-
M069937	CAXHTB010000019.1	YL-19	17137064	17137132	107.685	1.51e-22	0.942	1	-
M069942	CAXHTB010000019.1	YL-19	28687980	28687912	94.1598	3.33e-18	0.899	1	+
M069943	CAXHTB010000013.1	YL-13	3765495	3765428	108.587	1.51e-22	0.957	1	+
M069946	CAXHTB010000017.1	YL-17	36020222	36020168	91.4547	8.23e-18	0.964	0.9821	+
M069947	CAXHTB010000014.1	YL-14	5155515	5155583	116.702	2.92e-25	0.971	1	-
M069967	CAXHTB010000010.1	YL-10	5538543	5538610	123.915	1.97e-27	1	0.9855	-
M069990	CAXHTB010000010.1	YL-10	15870137	15870162	39.157	0.0298	0.923	0.5652	-
M069992	CAXHTB010000018.1	YL-18	11056333	11056294	55.3874	3.88e-07	0.9	0.8696	+
M070008	CAXHTB010000013.1	YL-13	36569162	36569230	112.193	1.24e-23	0.957	1	-
M070020	CAXHTB010000013.1	YL-13	1290955	1290887	116.702	2.92e-25	0.971	1	+
M070047	CAXHTB010000021.1	YL-21	28338700	28338632	125.719	5.64e-28	1	1	+
M070054	CAXHTB010000019.1	YL-19	23223229	23223297	125.719	5.64e-28	1	1	-
M070055	CAXHTB010000026.1	YL-26	3281916	3281948	60.7975	4.33e-09	1	0.9706	-
M070056	CAXHTB010000014.1	YL-14	1586943	1586986	76.1261	3.93e-13	0.977	0.9778	-
M070057	CAXHTB010000005.1	YL-05	937741	937673	107.685	1.51e-22	0.942	1	+
M070061	CAXHTB010000021.1	YL-21	981734	981667	99.5699	7.84e-20	0.928	1	+
M070064	CAXHTB010000017.1	YL-17	5559641	5559685	70.716	3.25e-11	0.956	0.6935	-
M070065	CAXHTB010000003.1	YL-03	3171006	3170938	121.21	2.4e-26	0.986	1	+
M070073	CAXHTB010000004.1	YL-04	32637803	32637754	77.9295	2.56e-13	0.94	0.7246	+
M070074	CAXHTB010000009.1	YL-09	5172286	5172239	49.9773	3.56e-05	0.837	0.7101	+
M070094	CAXHTB010000003.1	YL-03	44476898	44476966	107.685	1.51e-22	0.942	1	-
M070097	CAXHTB010000009.1	YL-09	6187033	6186968	111.292	1.24e-23	0.97	0.9565	+
M070098	CAXHTB010000010.1	YL-10	36438269	36438201	121.21	2.4e-26	0.986	1	+
M070099	CAXHTB010000002.1	YL-02	16007701	16007769	125.719	5.64e-28	1	1	-
M070100	CAXHTB010000023.1	YL-23	238936	238967	54.4857	2.21e-06	0.969	0.5517	-
M070110	CAXHTB010000023.1	YL-23	7490612	7490572	55.3874	8.38e-07	0.905	0.6087	+
M070115	CAXHTB010000017.1	YL-17	28148401	28148468	104.078	1.84e-21	0.942	1	-
M070123	CAXHTB010000017.1	YL-17	18027630	18027662	43.6655	0.00529	0.909	0.4638	-
M070124	CAXHTB010000025.1	YL-25	25008312	25008380	121.21	2.4e-26	0.986	1	-
M070128	CAXHTB010000018.1	YL-18	3225457	3225513	99.5699	6.31e-20	0.982	0.95	-
M070130	CAXHTB010000017.1	YL-17	35662604	35662672	112.193	1.24e-23	0.957	1	-
M070147	CAXHTB010000012.1	YL-12	2212232	2212300	112.193	1.24e-23	0.957	1	-
M070154	CAXHTB010000018.1	YL-18	33090189	33090252	107.685	1.4e-22	0.969	0.9846	-
M070175	CAXHTB010000025.1	YL-25	23605898	23605830	116.702	2.92e-25	0.971	1	+
M070176	CAXHTB010000021.1	YL-21	29697223	29697205	35.5503	0.172	1	0.5429	+
M070177	CAXHTB010000007.1	YL-07	37522377	37522445	125.719	5.64e-28	1	1	-
M070178	CAXHTB010000017.1	YL-17	36180612	36180680	125.719	5.64e-28	1	1	-
M070184	CAXHTB010000011.1	YL-11	452961	452891	108.587	1.51e-22	0.944	1	+
M070211	CAXHTB010000010.1	YL-10	194580	194648	116.702	2.92e-25	0.971	1	-
M070215	CAXHTB010000004.1	YL-04	39483444	39483387	101.373	1.86e-20	0.983	0.9508	+
M070220	CAXHTB010000024.1	YL-24	3327483	3327539	90.5531	4.06e-17	0.947	0.8261	-
M070226	CAXHTB010000006.1	YL-06	42650508	42650570	105.882	4.9e-22	0.968	0.9692	-
M070231	CAXHTB010000011.1	YL-11	33545330	33545285	84.2413	1.73e-15	1	0.6667	+
M070244	CAXHTB010000026.1	YL-26	163890	163822	121.21	2.4e-26	0.986	1	+
M070247	CAXHTB010000019.1	YL-19	28688274	28688342	125.719	5.64e-28	1	1	-
M070249	CAXHTB010000014.1	YL-14	5105567	5105528	38.2554	0.225	0.837	0.5942	+
M070250	CAXHTB010000001.1	YL-01	2781121	2781093	40.0587	0.0644	0.897	0.4203	+
M070256	CAXHTB010000025.1	YL-25	6673300	6673356	95.0615	7.22e-19	0.965	0.9828	-
M070262	CAXHTB010000007.1	YL-07	31801292	31801224	121.21	2.4e-26	0.986	1	+
M070290	CAXHTB010000007.1	YL-07	35629282	35629350	121.21	2.4e-26	0.986	1	-
M070337	CAXHTB010000007.1	YL-07	38842318	38842385	104.078	1.84e-21	0.942	1	-
M070380	CAXHTB010000015.1	YL-15	34922002	34922067	111.292	1.24e-23	0.97	0.9565	-
M070401	CAXHTB010000008.1	YL-08	2701640	2701708	116.702	2.92e-25	0.971	1	-
M070590	CAXHTB010000026.1	YL-26	3544198	3544130	125.719	5.64e-28	1	1	+
M070605	CAXHTB010000021.1	YL-21	6340407	6340466	95.9632	8.39e-19	0.95	0.9524	-
M070616	CAXHTB010000022.1	YL-22	20977782	20977843	113.095	3.13e-24	1	0.9841	-
M070620	CAXHTB010000010.1	YL-10	10416909	10416884	43.6655	0.00258	0.962	0.5532	+
M070630	CAXHTB010000020.1	YL-20	31747578	31747510	116.702	2.92e-25	0.971	1	+
M070634	CAXHTB010000001.1	YL-01	45056025	45055957	112.193	1.24e-23	0.957	1	+
M070637	CAXHTB010000026.1	YL-26	18237407	18237339	116.702	2.92e-25	0.971	1	+
M070649	CAXHTB010000010.1	YL-10	25148792	25148858	117.604	2.92e-25	0.985	0.971	-
M070654	CAXHTB010000022.1	YL-22	26299695	26299629	113.095	3.56e-24	0.97	0.971	+
M070660	CAXHTB010000003.1	YL-03	10666223	10666161	101.373	2.03e-20	0.952	0.9844	+
M070663
M070665	CAXHTB010000009.1	YL-09	197912	197975	107.685	1.51e-22	0.969	0.9275	-
M070695	CAXHTB010000015.1	YL-15	2283088	2283021	44.5672	0.00151	0.757	0.9275	+
M070703	CAXHTB010000008.1	YL-08	30908771	30908801	38.2554	0.0219	0.871	0.9643	-
M070727	CAXHTB010000026.1	YL-26	21391460	21391392	121.21	2.4e-26	0.986	1	+
M070748	CAXHTB010000009.1	YL-09	38254903	38254929	49.9773	3.48e-06	1	0.9643	-
M070757	CAXHTB010000021.1	YL-21	8340867	8340928	93.2581	3.33e-18	0.937	0.913	-
M070770	CAXHTB010000025.1	YL-25	26822590	26822530	106.783	4.77e-22	0.984	0.9531	+
M070779	CAXHTB010000009.1	YL-09	5323976	5323933	76.1261	3.93e-13	0.977	0.9778	+
M070782	CAXHTB010000003.1	YL-03	2762964	2763035	115.8	1.02e-24	0.958	1	-
M070785	CAXHTB010000010.1	YL-10	37516783	37516717	113.095	3.56e-24	0.97	0.971	+
M070790	CAXHTB010000015.1	YL-15	841262	841330	112.193	1.24e-23	0.957	1	-
M070811	CAXHTB010000009.1	YL-09	1161232	1161300	116.702	2.92e-25	0.971	1	-
M070816	CAXHTB010000005.1	YL-05	41902170	41902238	116.702	2.92e-25	0.971	1	-
M070818	CAXHTB010000025.1	YL-25	24873387	24873422	61.6992	5.29e-09	0.972	0.973	-
M070819	CAXHTB010000022.1	YL-22	13636428	13636373	102.275	4.71e-21	1	0.9825	+
M070820	CAXHTB010000018.1	YL-18	11743398	11743464	108.587	1.51e-22	0.955	0.971	-
M070835	CAXHTB010000020.1	YL-20	3603980	3604048	125.719	5.64e-28	1	1	-
M070836	CAXHTB010000003.1	YL-03	41210004	41209933	115.8	1.02e-24	0.958	1	+
M070844	CAXHTB010000021.1	YL-21	23744639	23744573	108.587	1.51e-22	0.955	0.971	+
M070852	CAXHTB010000025.1	YL-25	15951134	15951173	40.0587	0.0644	0.829	0.5942	-
M070866	CAXHTB010000016.1	YL-16	7673803	7673872	110.39	4.34e-23	0.957	1	-
M070872	CAXHTB010000005.1	YL-05	38336101	38336169	116.702	2.92e-25	0.971	1	-
M070883	CAXHTB010000003.1	YL-03	32487076	32487144	112.193	1.24e-23	0.957	1	-
M070900	CAXHTB010000010.1	YL-10	19615330	19615271	109.488	3.6e-23	1	0.9836	+
M070901	CAXHTB010000008.1	YL-08	30908860	30908798	73.4211	3.12e-12	0.841	0.9855	+
M070907	CAXHTB010000026.1	YL-26	4657389	4657345	73.4211	3.12e-12	0.956	0.6522	+
M070915	CAXHTB010000022.1	YL-22	6048939	6048872	113.095	3.56e-24	0.971	1	+
M070923	CAXHTB010000007.1	YL-07	37122058	37122009	77.9295	1.5e-13	0.94	0.9804	+
M070951	CAXHTB010000009.1	YL-09	8057755	8057687	112.193	1.24e-23	0.957	1	+
M070978	CAXHTB010000017.1	YL-17	35417890	35417822	112.193	1.24e-23	0.957	1	+
M070987	CAXHTB010000003.1	YL-03	29015192	29015124	121.21	2.4e-26	0.986	1	+
M070992	CAXHTB010000015.1	YL-15	2911630	2911698	116.702	2.92e-25	0.971	1	-
M070995	CAXHTB010000012.1	YL-12	13230412	13230479	105.882	5.28e-22	0.941	0.9855	-
M070996	CAXHTB010000023.1	YL-23	1717359	1717425	109.488	4.34e-23	0.971	1	-
M071022	CAXHTB010000006.1	YL-06	3976350	3976418	112.193	1.24e-23	0.957	1	-
M071024	CAXHTB010000013.1	YL-13	21234038	21234091	98.6682	5.35e-20	1	0.9818	-
M071025	CAXHTB010000023.1	YL-23	26839749	26839710	73.4211	1.14e-12	1	0.9756	+
M071026	CAXHTB010000004.1	YL-04	18345775	18345843	112.193	1.24e-23	0.957	1	-
M071027	CAXHTB010000012.1	YL-12	16960338	16960301	56.2891	3.88e-07	0.921	0.8261	+
M071107	CAXHTB010000009.1	YL-09	22523790	22523856	95.0615	9.55e-19	0.91	0.971	-
M071108	CAXHTB010000022.1	YL-22	29721840	29721909	110.39	4.34e-23	0.957	1	-
M071143	CAXHTB010000013.1	YL-13	624230	624280	84.2413	1.05e-15	0.961	0.9808	-
M071212	CAXHTB010000014.1	YL-14	13111212	13111280	112.193	1.24e-23	0.957	1	-
M071277	CAXHTB010000015.1	YL-15	3174387	3174428	77.0278	1.06e-13	1	0.9767	-
M071278	CAXHTB010000026.1	YL-26	20981329	20981261	116.702	2.92e-25	0.971	1	+
M071279	CAXHTB010000018.1	YL-18	694975	694941	59.8958	1.68e-08	0.971	0.9722	+
M071280	CAXHTB010000023.1	YL-23	29279587	29279519	125.719	5.64e-28	1	1	+
M071288	CAXHTB010000006.1	YL-06	633888	633934	77.0278	1.31e-13	0.957	0.9792	-
M071298	CAXHTB010000011.1	YL-11	37425262	37425315	89.6514	2.77e-17	0.963	0.9818	-
M071317
M071330	CAXHTB010000022.1	YL-22	26895326	26895394	107.685	1.51e-22	0.942	1	-
M071338	CAXHTB010000010.1	YL-10	5916501	5916526	48.1739	9.1e-06	1	0.963	-
M071339	CAXHTB010000002.1	YL-02	2755221	2755153	125.719	5.64e-28	1	1	+
M071340	CAXHTB010000014.1	YL-14	3858779	3858710	110.39	4.34e-23	0.957	1	+
M071343	CAXHTB010000018.1	YL-18	18677136	18677201	111.292	1.24e-23	0.97	0.9565	-
M071344	CAXHTB010000025.1	YL-25	26866437	26866376	113.095	3.56e-24	1	0.8986	+
M071345	CAXHTB010000019.1	YL-19	17183960	17184032	109.488	4.34e-23	0.932	1	-
M071347	CAXHTB010000011.1	YL-11	37921338	37921270	112.193	1.24e-23	0.957	1	+
M071357	CAXHTB010000010.1	YL-10	37007395	37007463	107.685	1.51e-22	0.942	1	-
M071360	CAXHTB010000016.1	YL-16	1031102	1031034	112.193	1.24e-23	0.957	1	+
M071365	CAXHTB010000020.1	YL-20	2467469	2467390	69.8143	3.53e-11	0.763	0.9846	+
M071373	CAXHTB010000015.1	YL-15	1123512	1123444	125.719	5.64e-28	1	1	+
M071375	CAXHTB010000011.1	YL-11	37216651	37216704	68.9126	1.33e-10	0.889	0.7536	-
M071426	CAXHTB010000017.1	YL-17	338196	338264	85.143	1.73e-15	0.87	1	-
M071462	CAXHTB010000004.1	YL-04	480641	480616	48.1739	9.1e-06	1	0.963	+
M071463	CAXHTB010000004.1	YL-04	44218425	44218490	111.292	1.24e-23	0.97	0.9565	-
M071474	CAXHTB010000003.1	YL-03	12804065	12804005	97.7665	2.34e-19	0.951	0.9839	+
M071475	CAXHTB010000004.1	YL-04	484631	484699	116.702	2.92e-25	0.971	1	-
M071482	CAXHTB010000022.1	YL-22	28806612	28806680	116.702	2.92e-25	0.971	1	-
M071486	CAXHTB010000024.1	YL-24	606132	606171	68.9126	9.39e-11	0.975	0.7143	-
M071494	CAXHTB010000020.1	YL-20	1760005	1759952	89.6514	2.77e-17	0.963	0.9818	+
M071495
M071500
M071514	CAXHTB010000007.1	YL-07	39480126	39480194	116.702	2.92e-25	0.971	1	-
M071523	CAXHTB010000023.1	YL-23	27818726	27818768	78.8312	3.22e-14	1	0.9773	-
M071531	CAXHTB010000022.1	YL-22	25956356	25956425	96.8649	2.74e-19	0.914	1	-
M071538	CAXHTB010000026.1	YL-26	18338743	18338686	81.5362	1.69e-14	0.915	0.9833	+
M071539	CAXHTB010000020.1	YL-20	17843235	17843284	75.2244	6.11e-13	0.907	0.9818	-
M071543
M071551	CAXHTB010000007.1	YL-07	28854505	28854573	112.193	1.24e-23	0.957	1	-
M071580	CAXHTB010000013.1	YL-13	4542737	4542676	100.472	2.03e-20	0.968	0.9531	+
M071587	CAXHTB010000024.1	YL-24	2192047	2191979	121.21	2.4e-26	0.986	1	+
M071597	CAXHTB010000019.1	YL-19	3495703	3495771	94.1598	3.33e-18	0.899	1	-
M071602	CAXHTB010000003.1	YL-03	7927368	7927436	125.719	5.64e-28	1	1	-
M071607	CAXHTB010000002.1	YL-02	45225472	45225495	35.5503	0.459	0.917	0.4706	-
M071608	CAXHTB010000012.1	YL-12	14892551	14892526	34.6486	0.401	0.885	0.8387	+
M071637	CAXHTB010000010.1	YL-10	8154633	8154701	116.702	2.92e-25	0.971	1	-
M071643	CAXHTB010000004.1	YL-04	15342807	15342739	125.719	5.64e-28	1	1	+
M071667	CAXHTB010000007.1	YL-07	2307227	2307159	121.21	2.4e-26	0.986	1	+
M071689	CAXHTB010000012.1	YL-12	36158298	36158230	116.702	2.92e-25	0.971	1	+
M071695	CAXHTB010000018.1	YL-18	34674731	34674799	116.702	2.92e-25	0.971	1	-
M071767	CAXHTB010000009.1	YL-09	2760385	2760453	107.685	1.51e-22	0.942	1	-
M071787	CAXHTB010000025.1	YL-25	17432947	17432983	45.4688	0.00151	0.865	0.5362	-
M071788	CAXHTB010000017.1	YL-17	28096654	28096628	40.9604	0.0185	0.926	0.3913	+
M071795	CAXHTB010000023.1	YL-23	14579269	14579327	98.6682	6.31e-20	0.966	0.9833	-
M071807	CAXHTB010000010.1	YL-10	38418518	38418559	68.0109	5.5e-11	0.952	0.9767	-
M071892	CAXHTB010000009.1	YL-09	354671	354739	116.702	2.92e-25	0.971	1	-
M071896	CAXHTB010000006.1	YL-06	38045391	38045451	111.292	1.06e-23	1	0.9839	-
M071900	CAXHTB010000014.1	YL-14	1934292	1934263	55.3874	1.23e-07	1	0.9677	+
M071910	CAXHTB010000021.1	YL-21	27284443	27284511	116.702	2.92e-25	0.971	1	-
M071940	CAXHTB010000025.1	YL-25	11640013	11639961	83.3396	3.97e-15	0.943	0.9815	+
M071947	CAXHTB010000009.1	YL-09	8056904	8056841	107.685	1.4e-22	0.969	0.9846	+
M071957	CAXHTB010000007.1	YL-07	1113511	1113579	107.685	1.51e-22	0.942	1	-
M071975	CAXHTB010000012.1	YL-12	428346	428414	116.702	2.92e-25	0.971	1	-
M071976	CAXHTB010000024.1	YL-24	10980127	10980195	125.719	5.64e-28	1	1	-
M071980	CAXHTB010000007.1	YL-07	31801159	31801227	116.702	2.92e-25	0.971	1	-
M071981	CAXHTB010000011.1	YL-11	34022049	34022023	36.452	0.785	0.889	0.3913	+
M071982	CAXHTB010000021.1	YL-21	12316583	12316550	42.7638	0.00529	0.886	0.5072	+
M072004	CAXHTB010000025.1	YL-25	24965992	24966060	112.193	1.24e-23	0.957	1	-
M072006	CAXHTB010000012.1	YL-12	33934755	33934823	125.719	5.64e-28	1	1	-
M072020	CAXHTB010000010.1	YL-10	38161858	38161794	118.505	8.37e-26	1	0.942	+
M072044	CAXHTB010000008.1	YL-08	38199496	38199463	53.584	6.42e-07	0.941	0.9714	+
M072052	CAXHTB010000022.1	YL-22	30831023	30830955	116.702	2.92e-25	0.971	1	+
M072053	CAXHTB010000004.1	YL-04	14687979	14688041	63.5025	5.65e-09	0.828	0.9275	-
M072062	CAXHTB010000007.1	YL-07	39131138	39131070	116.702	2.92e-25	0.971	1	+
M072080	CAXHTB010000008.1	YL-08	30903427	30903364	112.193	1.24e-23	0.984	0.9275	+
M072105	CAXHTB010000014.1	YL-14	33337380	33337435	88.7497	1.04e-16	0.946	0.9825	-
M072124	CAXHTB010000015.1	YL-15	2001934	2001869	104.078	1.71e-21	0.955	0.9846	+
M072132	CAXHTB010000022.1	YL-22	30014757	30014825	116.702	2.92e-25	0.971	1	-
M072133	CAXHTB010000019.1	YL-19	11760537	11760469	112.193	1.24e-23	0.957	1	+
M072136	CAXHTB010000019.1	YL-19	5338276	5338208	125.719	5.64e-28	1	1	+
M072147	CAXHTB010000013.1	YL-13	32385005	32384937	121.21	2.4e-26	0.986	1	+
M072148	CAXHTB010000024.1	YL-24	2364212	2364146	117.604	2.92e-25	0.985	0.971	+
M072151	CAXHTB010000016.1	YL-16	3664264	3664322	94.1598	2.68e-18	0.949	0.9833	-
M072152	CAXHTB010000018.1	YL-18	34277007	34277078	102.275	6.44e-21	0.917	1	-
M072153	CAXHTB010000007.1	YL-07	3723134	3723203	110.39	4.34e-23	0.957	1	-
M072170	CAXHTB010000009.1	YL-09	37234255	37234187	116.702	2.92e-25	0.971	1	+
M072188	CAXHTB010000025.1	YL-25	26075580	26075648	116.702	2.92e-25	0.971	1	-
M072192	CAXHTB010000025.1	YL-25	21360502	21360570	112.193	1.24e-23	0.957	1	-
M072194	CAXHTB010000018.1	YL-18	35254763	35254831	121.21	2.4e-26	0.986	1	-
M072195	CAXHTB010000002.1	YL-02	5797088	5797020	125.719	5.64e-28	1	1	+
M072219	CAXHTB010000020.1	YL-20	1144048	1144014	55.3874	2.04e-07	0.943	0.9722	+
M072255	CAXHTB010000009.1	YL-09	37043424	37043490	117.604	2.92e-25	0.985	0.971	-
M072261	CAXHTB010000005.1	YL-05	43487375	43487428	94.1598	2.44e-18	0.981	0.9474	-
M072282	CAXHTB010000026.1	YL-26	11562115	11562176	99.5699	6.88e-20	0.952	0.9841	-
M072294	CAXHTB010000014.1	YL-14	12837244	12837311	104.078	1.84e-21	0.942	1	-
M072300	CAXHTB010000020.1	YL-20	2467334	2467393	91.4547	1.16e-17	0.933	0.8696	-
M072303	CAXHTB010000006.1	YL-06	802472	802537	115.8	1.02e-24	0.985	0.9565	-
M072309	CAXHTB010000025.1	YL-25	26026006	26025938	116.702	2.92e-25	0.971	1	+
M072312	CAXHTB010000003.1	YL-03	2320116	2320052	113.997	3.56e-24	0.985	0.942	+
M072313
M072339	CAXHTB010000014.1	YL-14	2173442	2173506	97.7665	2.74e-19	0.913	1	-
M072363	CAXHTB010000003.1	YL-03	44776332	44776296	58.9941	2.01e-08	0.946	0.9737	+
M072374	CAXHTB010000006.1	YL-06	26577685	26577615	104.078	1.84e-21	0.93	1	+
M072500	CAXHTB010000012.1	YL-12	1537586	1537654	125.719	5.64e-28	1	1	-
M072501	CAXHTB010000021.1	YL-21	998006	998074	121.21	2.4e-26	0.986	1	-
M072510	CAXHTB010000019.1	YL-19	26164877	26164809	88.7497	1.42e-16	0.9	1	+
M072519	CAXHTB010000017.1	YL-17	1073273	1073341	116.702	2.92e-25	0.971	1	-
M072524	CAXHTB010000013.1	YL-13	9427752	9427694	89.6514	3.27e-17	0.932	0.9833	+
M072544	CAXHTB010000013.1	YL-13	34533676	34533741	103.177	6.44e-21	0.955	0.942	-
M072548	CAXHTB010000025.1	YL-25	25433629	25433559	108.587	1.51e-22	0.944	1	+
M072560	CAXHTB010000021.1	YL-21	29578271	29578313	69.8143	1.67e-11	0.953	0.9556	-
M072566	CAXHTB010000025.1	YL-25	25589911	25589945	64.4042	3.94e-10	1	0.9722	-
M072569	CAXHTB010000010.1	YL-10	38137733	38137766	62.6008	1.24e-09	1	0.9714	-
M072570	CAXHTB010000003.1	YL-03	39499428	39499463	66.2076	1.24e-10	1	0.973	-
M072571	CAXHTB010000023.1	YL-23	1403366	1403316	93.2581	2.03e-18	1	0.9808	+
M072573	CAXHTB010000020.1	YL-20	18055594	18055662	125.719	5.64e-28	1	1	-
M072591	CAXHTB010000015.1	YL-15	11540801	11540869	103.177	6.44e-21	0.928	1	-
M072604
M072609	CAXHTB010000026.1	YL-26	18237274	18237342	112.193	1.24e-23	0.957	1	-
M072657	CAXHTB010000024.1	YL-24	3172473	3172497	37.3537	0.225	0.92	0.3623	-
M072659	CAXHTB010000011.1	YL-11	31026648	31026559	71.6177	1.09e-11	0.733	0.971	+
M072671	CAXHTB010000008.1	YL-08	2164561	2164586	34.6486	0.267	0.885	0.9286	-
M072733	CAXHTB010000003.1	YL-03	21537401	21537333	125.719	5.64e-28	1	1	+
M072760	CAXHTB010000023.1	YL-23	25537389	25537457	116.702	2.92e-25	0.971	1	-
M072761	CAXHTB010000014.1	YL-14	1833782	1833722	102.275	5.49e-21	0.967	0.9839	+
M072763	CAXHTB010000009.1	YL-09	5180789	5180721	125.719	5.64e-28	1	1	+
M072764	CAXHTB010000021.1	YL-21	29485829	29485863	59.8958	1.68e-08	0.971	0.9722	-
M072765	CAXHTB010000005.1	YL-05	8753888	8753852	63.5025	1.65e-09	0.973	0.9737	+
M072792	CAXHTB010000015.1	YL-15	15362284	15362311	38.2554	0.225	0.893	0.4058	-
M072829	CAXHTB010000011.1	YL-11	21201323	21201277	45.4688	0.00151	0.809	0.6812	+
M072832	CAXHTB010000012.1	YL-12	22010282	22010259	40.0587	0.0644	0.958	0.3478	+
M072834	CAXHTB010000021.1	YL-21	2117447	2117515	116.702	2.92e-25	0.971	1	-
M072846	CAXHTB010000002.1	YL-02	12848734	12848714	39.157	0.0644	1	0.3043	+
M072869	CAXHTB010000004.1	YL-04	39966571	39966639	125.719	5.64e-28	1	1	-
M072871	CAXHTB010000019.1	YL-19	30124446	30124379	117.604	2.92e-25	0.986	1	+
M072880	CAXHTB010000011.1	YL-11	34158999	34159034	66.2076	1.24e-10	1	0.973	-
M072889	CAXHTB010000011.1	YL-11	36274221	36274172	73.4211	1.83e-12	0.92	0.9804	+
M072899
M072900	CAXHTB010000003.1	YL-03	6351285	6351321	41.8621	0.00855	0.865	0.7826	-
M072901	CAXHTB010000003.1	YL-03	41147352	41147318	64.4042	3.94e-10	1	0.9722	+
M072910	CAXHTB010000011.1	YL-11	37425361	37425324	56.2891	8.38e-07	0.921	0.5507	+
M072922	CAXHTB010000001.1	YL-01	41152448	41152491	40.0587	0.044	0.741	0.9818	-
M072928	CAXHTB010000009.1	YL-09	8053854	8053786	116.702	2.92e-25	0.971	1	+
M072936	CAXHTB010000006.1	YL-06	568254	568322	98.6682	7.84e-20	0.913	1	-
M072963	CAXHTB010000021.1	YL-21	17416075	17416106	36.452	0.785	0.844	0.4638	-
M073004
M073005	CAXHTB010000017.1	YL-17	35136908	35136869	65.3059	5.52e-10	0.975	0.975	+
M073009	CAXHTB010000025.1	YL-25	24333722	24333792	113.095	3.56e-24	0.958	1	-
M073028	CAXHTB010000018.1	YL-18	34766471	34766539	116.702	2.92e-25	0.971	1	-
M073044	CAXHTB010000004.1	YL-04	33268242	33268276	53.584	2.57e-06	0.944	0.5714	-
M073107	CAXHTB010000015.1	YL-15	189463	189540	100.472	2.25e-20	0.872	1	-
M073108	CAXHTB010000020.1	YL-20	16302249	16302181	116.702	2.92e-25	0.971	1	+
M073111	CAXHTB010000022.1	YL-22	30203907	30203975	107.685	1.51e-22	0.942	1	-
M073127	CAXHTB010000015.1	YL-15	282080	282108	53.584	3.57e-07	1	0.9667	-
M073128	CAXHTB010000009.1	YL-09	28475010	28474945	72.5194	8.77e-12	0.836	0.9667	+
M073146	CAXHTB010000004.1	YL-04	39769088	39769020	121.21	2.4e-26	0.986	1	+
M073147	CAXHTB010000021.1	YL-21	23607226	23607158	121.21	2.4e-26	0.986	1	+
M073148	CAXHTB010000008.1	YL-08	30703655	30703587	125.719	5.64e-28	1	1	+
M073149	CAXHTB010000026.1	YL-26	4283717	4283649	125.719	5.64e-28	1	1	+
M073150	CAXHTB010000009.1	YL-09	31967954	31967888	95.0615	9.55e-19	0.91	0.971	+
M073151
M073167
M073169	CAXHTB010000007.1	YL-07	1692315	1692288	47.2722	0.000434	0.964	0.4058	+
M073174	CAXHTB010000010.1	YL-10	5916591	5916523	112.193	1.24e-23	0.957	1	+
M073192	CAXHTB010000023.1	YL-23	27697498	27697541	80.6345	9.24e-15	1	0.9778	-
M073221	CAXHTB010000020.1	YL-20	14125802	14125778	37.3537	0.225	0.92	0.3623	+
M073252	CAXHTB010000001.1	YL-01	45368436	45368503	104.078	1.84e-21	0.942	1	-
M073256	CAXHTB010000012.1	YL-12	492870	492936	122.112	6.87e-27	1	0.971	-
M073257	CAXHTB010000022.1	YL-22	24866229	24866163	108.587	1.51e-22	0.955	0.971	+
M073284	CAXHTB010000012.1	YL-12	3020684	3020648	58.9941	2.01e-08	0.946	0.9737	+
M073285	CAXHTB010000013.1	YL-13	27839119	27839049	104.078	1.84e-21	0.93	1	+
M073293	CAXHTB010000002.1	YL-02	2079473	2079541	112.193	1.24e-23	0.957	1	-
M073295	CAXHTB010000005.1	YL-05	9556159	9556202	62.6008	2.48e-09	0.909	0.9778	-
M073310	CAXHTB010000023.1	YL-23	783554	783622	112.193	1.24e-23	0.957	1	-
M073317	CAXHTB010000008.1	YL-08	11577847	11577781	99.5699	7.84e-20	0.925	0.971	+
M073318	CAXHTB010000016.1	YL-16	16926938	16926991	80.6345	2.1e-14	0.926	0.7826	-
M073360	CAXHTB010000004.1	YL-04	41737378	41737310	112.193	1.24e-23	0.957	1	+
M073386	CAXHTB010000016.1	YL-16	33429394	33429332	96.8649	2.47e-19	0.937	0.9844	+
M073389	CAXHTB010000003.1	YL-03	3652052	3652119	87.848	1.42e-16	0.882	0.9855	-
M073404	CAXHTB010000010.1	YL-10	2042744	2042786	74.3227	3.12e-12	0.977	0.6232	-
M073423	CAXHTB010000001.1	YL-01	6083622	6083683	104.078	1.62e-21	0.968	0.9841	-
M073428	CAXHTB010000013.1	YL-13	35408625	35408688	95.9632	8.39e-19	0.938	0.9841	-
M073431	CAXHTB010000016.1	YL-16	3432167	3432235	116.702	2.92e-25	0.971	1	-
M073451	CAXHTB010000002.1	YL-02	40957692	40957750	86.9463	4.95e-16	0.868	0.9855	-
M073454	CAXHTB010000021.1	YL-21	30487484	30487552	116.702	2.92e-25	0.971	1	-
M073471	CAXHTB010000019.1	YL-19	12147362	12147327	48.1739	5.46e-05	0.889	0.8	+
M073485	CAXHTB010000013.1	YL-13	2236061	2236129	116.702	2.92e-25	0.971	1	-
M073499	CAXHTB010000001.1	YL-01	4385055	4385020	61.6992	1.97e-08	0.972	0.5217	+
M073576	CAXHTB010000001.1	YL-01	46000235	46000290	79.7328	5.91e-14	0.911	0.9333	-
M073589	CAXHTB010000009.1	YL-09	819893	819962	87.848	1.42e-16	0.886	1	-
M073590	CAXHTB010000004.1	YL-04	698898	698829	110.39	4.34e-23	0.957	1	+
M073597	CAXHTB010000018.1	YL-18	4467943	4467972	50.8789	3.56e-05	0.967	0.4348	-
M073604	CAXHTB010000013.1	YL-13	30189727	30189795	116.702	2.92e-25	0.971	1	-
M073611	CAXHTB010000017.1	YL-17	1095574	1095625	68.0109	8.1e-11	0.885	1	-
M073635	CAXHTB010000001.1	YL-01	37083055	37083095	66.2076	1.81e-10	0.951	0.9762	-
M073651	CAXHTB010000014.1	YL-14	35956985	35956926	48.1739	0.000124	0.8	0.8406	+
M073672	CAXHTB010000005.1	YL-05	20561336	20561405	110.39	4.34e-23	0.957	1	-
M073693	CAXHTB010000022.1	YL-22	29654671	29654603	112.193	1.24e-23	0.957	1	+
M073714	CAXHTB010000006.1	YL-06	40459222	40459290	121.21	2.4e-26	0.986	1	-
M073718	CAXHTB010000002.1	YL-02	23626252	23626219	53.584	6.42e-07	0.941	1	+
M073726	CAXHTB010000025.1	YL-25	25754785	25754717	125.719	5.64e-28	1	1	+
M073730	CAXHTB010000017.1	YL-17	34918247	34918182	115.8	1.02e-24	0.985	0.9565	+
M073731	CAXHTB010000008.1	YL-08	30795278	30795210	121.21	2.4e-26	0.986	1	+
M073741	CAXHTB010000019.1	YL-19	27962697	27962640	96.8649	2.14e-19	0.966	0.9831	+
M073745	CAXHTB010000024.1	YL-24	20946196	20946264	107.685	1.51e-22	0.942	1	-
M073747	CAXHTB010000024.1	YL-24	10943940	10943884	77.9295	2.56e-13	0.826	1	+
M073754	CAXHTB010000010.1	YL-10	59264	59332	116.702	2.92e-25	0.971	1	-
M073763	CAXHTB010000022.1	YL-22	7370550	7370622	78.8312	7.34e-14	0.836	0.9855	-
M073764	CAXHTB010000006.1	YL-06	30552044	30552068	46.3705	0.000138	1	0.641	-
M073772	CAXHTB010000016.1	YL-16	28787797	28787748	86.9463	4.95e-16	0.98	0.7246	+
M073776	CAXHTB010000021.1	YL-21	2619705	2619746	63.5025	2.34e-09	0.929	0.9767	-
M073780	CAXHTB010000017.1	YL-17	1148755	1148805	84.2413	1.73e-15	0.961	0.7391	-
M073792	CAXHTB010000018.1	YL-18	34696638	34696706	107.685	1.51e-22	0.942	1	-
M073814	CAXHTB010000007.1	YL-07	1147002	1146970	60.7975	4.33e-09	1	0.9706	+
M073830	CAXHTB010000015.1	YL-15	34039356	34039312	47.2722	0.000434	0.87	0.6232	+
M073831	CAXHTB010000002.1	YL-02	41469805	41469858	89.6514	2.77e-17	0.963	0.9818	-
M073847	CAXHTB010000004.1	YL-04	42620331	42620399	116.702	2.92e-25	0.971	1	-
M073870	CAXHTB010000015.1	YL-15	36223760	36223828	112.193	1.24e-23	0.957	1	-
M073873
M073874	CAXHTB010000011.1	YL-11	14125211	14125169	78.8312	3.22e-14	1	0.9773	+
M073882	CAXHTB010000020.1	YL-20	2954330	2954353	35.5503	0.153	0.917	0.7273	-
M073883	CAXHTB010000003.1	YL-03	44431303	44431328	39.157	0.0283	0.923	0.5778	-
M073885	CAXHTB010000003.1	YL-03	7927493	7927433	103.177	6.44e-21	0.984	0.8696	+
M073886	CAXHTB010000003.1	YL-03	43836790	43836858	98.6682	7.84e-20	0.913	1	-
M073888	CAXHTB010000016.1	YL-16	2871294	2871342	85.143	9.69e-16	0.98	0.98	-
M073909	CAXHTB010000015.1	YL-15	1350004	1349936	112.193	1.24e-23	0.957	1	+
M073915	CAXHTB010000002.1	YL-02	16779420	16779488	125.719	5.64e-28	1	1	-
M073949	CAXHTB010000007.1	YL-07	31794263	31794331	116.702	2.92e-25	0.971	1	-
M073950	CAXHTB010000025.1	YL-25	18556539	18556471	116.702	2.92e-25	0.971	1	+
M073951
M073953	CAXHTB010000004.1	YL-04	43267456	43267524	121.21	2.4e-26	0.986	1	-
M073992	CAXHTB010000021.1	YL-21	23745896	23745964	116.702	2.92e-25	0.971	1	-
M074001	CAXHTB010000008.1	YL-08	2164622	2164584	67.1093	1.58e-10	0.974	0.975	+
M074004	CAXHTB010000016.1	YL-16	33987262	33987195	101.373	2.25e-20	0.926	0.9855	+
M074023	CAXHTB010000013.1	YL-13	5869812	5869744	125.719	5.64e-28	1	1	+
M074033	CAXHTB010000006.1	YL-06	42736191	42736123	112.193	1.24e-23	0.957	1	+
M074040	CAXHTB010000001.1	YL-01	46103945	46103879	108.587	1.51e-22	0.955	0.971	+
M074051	CAXHTB010000012.1	YL-12	29466556	29466509	51.7806	1.02e-05	0.833	0.6957	+
M074063	CAXHTB010000006.1	YL-06	6401122	6401176	77.9295	2.56e-13	0.909	0.7971	-
M074067	CAXHTB010000005.1	YL-05	8753803	8753855	87.848	9.33e-17	0.962	0.9815	-
M074081	CAXHTB010000002.1	YL-02	16086531	16086599	116.702	2.92e-25	0.971	1	-
M074090	CAXHTB010000016.1	YL-16	35153255	35153209	40.0587	0.0644	0.813	0.6812	+
M074092	CAXHTB010000014.1	YL-14	17226455	17226397	72.5194	1.09e-11	0.869	0.8841	+
M074102	CAXHTB010000015.1	YL-15	5862011	5861956	93.2581	2.44e-18	0.964	0.9825	+
M074103	CAXHTB010000015.1	YL-15	1635441	1635483	78.8312	3.22e-14	1	0.9773	-
M074104	CAXHTB010000024.1	YL-24	1085942	1085874	112.193	1.24e-23	0.957	1	+
M074109	CAXHTB010000016.1	YL-16	31036221	31036189	40.9604	0.0185	0.882	0.4928	+
M074113	CAXHTB010000003.1	YL-03	7744521	7744477	64.4042	1.62e-09	0.911	0.6522	+
M074123	CAXHTB010000013.1	YL-13	11936244	11936176	103.177	6.44e-21	0.928	1	+
M074125	CAXHTB010000005.1	YL-05	346037	345969	116.702	2.92e-25	0.971	1	+
M074133	CAXHTB010000004.1	YL-04	43795715	43795776	99.5699	7.84e-20	0.925	0.971	-
M074134	CAXHTB010000004.1	YL-04	19328229	19328287	81.5362	2.1e-14	0.915	0.8406	-
M074142	CAXHTB010000007.1	YL-07	32625485	32625553	102.275	6.44e-21	0.943	1	-
M074154	CAXHTB010000019.1	YL-19	30006202	30006174	40.0587	0.0157	0.897	0.8056	+
M074164	CAXHTB010000016.1	YL-16	22257253	22257187	113.095	3.56e-24	0.97	0.971	+
M074166	CAXHTB010000010.1	YL-10	38307423	38307465	65.3059	7.1e-10	0.93	0.9773	-
M074170	CAXHTB010000019.1	YL-19	26517853	26517921	125.719	5.64e-28	1	1	-
M074172	CAXHTB010000009.1	YL-09	1278234	1278301	117.604	2.92e-25	0.986	1	-
M074179	CAXHTB010000003.1	YL-03	24654236	24654301	97.7665	2.74e-19	0.924	0.9565	-
M074220	CAXHTB010000003.1	YL-03	40292731	40292666	111.292	1.24e-23	0.97	0.9565	+
M074231	CAXHTB010000012.1	YL-12	614586	614654	116.702	2.92e-25	0.971	1	-
M074234	CAXHTB010000023.1	YL-23	26695977	26695909	125.719	5.64e-28	1	1	+
M074237	CAXHTB010000015.1	YL-15	35050566	35050634	108.587	1.51e-22	0.957	0.9855	-
M074238	CAXHTB010000008.1	YL-08	19460372	19460443	115.8	1.02e-24	0.958	1	-
M074248	CAXHTB010000025.1	YL-25	25589901	25589833	99.5699	7.84e-20	0.928	0.9855	+
M074252	CAXHTB010000022.1	YL-22	29014580	29014648	116.702	2.92e-25	0.971	1	-
M074267	CAXHTB010000020.1	YL-20	31824187	31824156	54.4857	5.71e-07	0.969	0.9697	+
M074268	CAXHTB010000010.1	YL-10	36438136	36438204	125.719	5.64e-28	1	1	-
M074269
M074276	CAXHTB010000019.1	YL-19	4070228	4070294	109.488	4.34e-23	0.957	1	-
M074354	CAXHTB010000015.1	YL-15	14820114	14820182	121.21	2.4e-26	0.986	1	-
M074357	CAXHTB010000020.1	YL-20	28844598	28844563	66.2076	1.24e-10	1	0.973	+
M074371	CAXHTB010000012.1	YL-12	5371743	5371811	125.719	5.64e-28	1	1	-
M074372	CAXHTB010000023.1	YL-23	20535233	20535179	100.472	1.59e-20	1	0.9821	+
M074373	CAXHTB010000010.1	YL-10	8645627	8645559	125.719	5.64e-28	1	1	+
M074374	CAXHTB010000018.1	YL-18	34127337	34127309	40.0587	0.00785	0.897	0.9667	+
M074375
M074376	CAXHTB010000007.1	YL-07	1849121	1849156	52.6823	5.48e-06	0.917	0.7347	-
M074381	CAXHTB010000003.1	YL-03	40292599	40292667	112.193	1.24e-23	0.957	1	-
M074388	CAXHTB010000014.1	YL-14	2398777	2398845	116.702	2.92e-25	0.971	1	-
M074402	CAXHTB010000003.1	YL-03	41836474	41836542	116.702	2.92e-25	0.971	1	-
M074410	CAXHTB010000004.1	YL-04	42620460	42620396	90.5531	4.06e-17	0.912	0.9855	+
M074422	CAXHTB010000013.1	YL-13	4901836	4901771	74.3227	3.12e-12	0.841	1	+
M074447	CAXHTB010000005.1	YL-05	917425	917356	105.882	5.28e-22	0.943	1	+
M074471
M074483	CAXHTB010000013.1	YL-13	36233737	36233674	80.6345	2.1e-14	0.855	1	+
M074484
M074485	CAXHTB010000006.1	YL-06	6884818	6884754	109.488	4.34e-23	0.969	0.942	+
M074490	CAXHTB010000010.1	YL-10	1461162	1461100	70.716	3.8e-11	0.864	0.9275	+
M074493	CAXHTB010000022.1	YL-22	2224889	2224835	100.472	1.97e-20	1	0.873	+
M074494	CAXHTB010000003.1	YL-03	31933639	31933705	113.095	3.56e-24	0.97	0.971	-
M074499	CAXHTB010000020.1	YL-20	863124	863177	94.1598	3.33e-18	0.981	0.7826	-
M074503	CAXHTB010000009.1	YL-09	7997188	7997256	112.193	1.24e-23	0.957	1	-
M074505	CAXHTB010000014.1	YL-14	4047599	4047540	109.488	3.6e-23	1	0.9836	+
M074508	CAXHTB010000019.1	YL-19	18013502	18013534	40.9604	0.0185	0.882	0.4928	-
M074509	CAXHTB010000007.1	YL-07	4533456	4533515	65.3059	1.62e-09	0.824	0.9565	-
M074513	CAXHTB010000004.1	YL-04	44192620	44192682	101.373	2.03e-20	0.952	0.9844	-
M074523	CAXHTB010000013.1	YL-13	32523716	32523652	91.4547	1.16e-17	0.908	0.942	+
M074524	CAXHTB010000005.1	YL-05	1436955	1436887	125.719	5.64e-28	1	1	+
M074566	CAXHTB010000018.1	YL-18	15016070	15016002	125.719	5.64e-28	1	1	+
M074567	CAXHTB010000002.1	YL-02	2239906	2239838	125.719	5.64e-28	1	1	+
M074584	CAXHTB010000015.1	YL-15	704351	704291	97.7665	2.4e-19	0.951	0.9683	+
M074587	CAXHTB010000022.1	YL-22	30473167	30473118	82.4379	3.53e-15	0.96	0.9804	+
M074588	CAXHTB010000012.1	YL-12	614719	614651	125.719	5.64e-28	1	1	+
M074589	CAXHTB010000013.1	YL-13	2920005	2919937	125.719	5.64e-28	1	1	+
M074597	CAXHTB010000025.1	YL-25	25589767	25589835	98.6682	7.84e-20	0.913	1	-
M074601	CAXHTB010000023.1	YL-23	26188701	26188674	38.2554	0.17	0.893	0.4828	+
M074607	CAXHTB010000010.1	YL-10	656779	656847	112.193	1.24e-23	0.957	1	-
M074614	CAXHTB010000021.1	YL-21	12872859	12872885	36.452	0.593	0.889	0.4655	-
M074616	CAXHTB010000010.1	YL-10	5568772	5568704	116.702	2.92e-25	0.971	1	+
M074625	CAXHTB010000009.1	YL-09	13916930	13916862	125.719	5.64e-28	1	1	+
M074647
M074653	CAXHTB010000004.1	YL-04	35740338	35740270	121.21	2.4e-26	0.986	1	+
M074690	CAXHTB010000007.1	YL-07	31480241	31480173	125.719	5.64e-28	1	1	+
M074711	CAXHTB010000021.1	YL-21	2138079	2138011	125.719	5.64e-28	1	1	+
M074712	CAXHTB010000016.1	YL-16	27343808	27343740	125.719	5.64e-28	1	1	+
M074742	CAXHTB010000007.1	YL-07	2154620	2154651	58.9941	1.34e-08	1	0.9697	-
M074743	CAXHTB010000010.1	YL-10	36971124	36971179	102.275	4.71e-21	1	0.9825	-
M074748	CAXHTB010000006.1	YL-06	560643	560712	110.39	4.34e-23	0.957	1	-
M074754	CAXHTB010000004.1	YL-04	1629148	1629080	125.719	5.64e-28	1	1	+
M074756	CAXHTB010000004.1	YL-04	41736831	41736763	116.702	2.92e-25	0.971	1	+
M074767	CAXHTB010000006.1	YL-06	38318652	38318707	88.7497	1.04e-16	0.946	0.9825	-
M074796	CAXHTB010000021.1	YL-21	23746029	23745961	125.719	5.64e-28	1	1	+
M074804	CAXHTB010000013.1	YL-13	20717349	20717417	125.719	5.64e-28	1	1	-
M074811	CAXHTB010000015.1	YL-15	33963313	33963245	112.193	1.24e-23	0.957	1	+
M074823	CAXHTB010000023.1	YL-23	28280709	28280750	72.5194	4.52e-12	0.976	0.9767	-
M074826	CAXHTB010000026.1	YL-26	3078626	3078683	74.3227	3.12e-12	0.879	0.8406	-
M074830	CAXHTB010000023.1	YL-23	29332825	29332866	72.5194	5.32e-12	0.976	0.8936	-
M074831	CAXHTB010000016.1	YL-16	9170137	9170069	116.702	2.92e-25	0.971	1	+
M074843	CAXHTB010000026.1	YL-26	510094	510162	112.193	1.24e-23	0.957	1	-
M074845	CAXHTB010000005.1	YL-05	40747992	40748060	116.702	2.92e-25	0.971	1	-
M074850	CAXHTB010000023.1	YL-23	23544995	23545063	112.193	1.24e-23	0.957	1	-
M074861	CAXHTB010000017.1	YL-17	2080651	2080687	63.5025	2.34e-09	0.973	0.8605	-
M074863	CAXHTB010000007.1	YL-07	36076241	36076300	103.177	6.44e-21	0.984	0.8841	-
M074864	CAXHTB010000011.1	YL-11	27866077	27866028	86.9463	3.02e-16	0.98	0.9615	+
M074886	CAXHTB010000002.1	YL-02	1325422	1325354	121.21	2.4e-26	0.986	1	+
M074888	CAXHTB010000024.1	YL-24	4984267	4984335	103.177	6.44e-21	0.928	1	-
M074896	CAXHTB010000004.1	YL-04	2136392	2136460	116.702	2.92e-25	0.971	1	-
M074901	CAXHTB010000001.1	YL-01	34416986	34416915	111.292	1.24e-23	0.944	1	+
M074915	CAXHTB010000004.1	YL-04	1440990	1441058	116.702	2.92e-25	0.971	1	-
M074926	CAXHTB010000018.1	YL-18	694876	694944	116.702	2.92e-25	0.971	1	-
M074927	CAXHTB010000013.1	YL-13	2761873	2761928	102.275	4.71e-21	1	0.9825	-
M074928
M074938	CAXHTB010000012.1	YL-12	4791386	4791452	108.587	1.51e-22	0.955	0.971	-
M074940	CAXHTB010000003.1	YL-03	20958401	20958440	38.2554	0.121	0.81	0.8571	-
M074948	CAXHTB010000004.1	YL-04	30466719	30466684	43.6655	0.00529	0.861	0.5217	+
M074961	CAXHTB010000014.1	YL-14	32369245	32369300	93.2581	3.33e-18	0.964	0.8116	-
M074963	CAXHTB010000002.1	YL-02	23626161	23626222	91.4547	1.16e-17	0.884	1	-
M074969
M074986	CAXHTB010000025.1	YL-25	1560480	1560415	111.292	1.24e-23	0.97	0.9565	+
M074993	CAXHTB010000021.1	YL-21	27266378	27266446	121.21	2.4e-26	0.986	1	-
M075013	CAXHTB010000026.1	YL-26	5786644	5786712	121.21	2.4e-26	0.986	1	-
M075017	CAXHTB010000026.1	YL-26	155831	155761	64.4042	1.62e-09	0.803	0.9855	+
M075043	CAXHTB010000017.1	YL-17	31746571	31746595	41.8621	0.0185	0.96	0.3623	-
M075054	CAXHTB010000017.1	YL-17	25380651	25380599	92.3564	1.16e-17	0.981	0.7681	+
M075072	CAXHTB010000006.1	YL-06	522140	522208	121.21	2.4e-26	0.986	1	-
M075074	CAXHTB010000016.1	YL-16	27343618	27343550	125.719	5.64e-28	1	1	+
M075077	CAXHTB010000002.1	YL-02	28469079	28469011	125.719	5.64e-28	1	1	+
M075078
M075079
M075085	CAXHTB010000009.1	YL-09	8363938	8363979	72.5194	4.52e-12	0.976	0.9767	-
M075087	CAXHTB010000021.1	YL-21	30122161	30122131	48.1739	0.000124	0.935	0.4493	+
M075092	CAXHTB010000024.1	YL-24	1460845	1460778	119.407	8.37e-26	0.985	0.9855	+
M075110	CAXHTB010000001.1	YL-01	37971901	37971969	125.719	5.64e-28	1	1	-
M075111	CAXHTB010000004.1	YL-04	39039650	39039706	104.078	1.39e-21	1	0.9828	-
M075115	CAXHTB010000022.1	YL-22	5676227	5676192	61.6992	1.97e-08	0.972	0.5217	+
M075118	CAXHTB010000006.1	YL-06	19022544	19022581	47.2722	0.000212	0.868	0.8085	-
M075119	CAXHTB010000007.1	YL-07	13703706	13703644	105.882	5.28e-22	0.968	0.913	+
M075163	CAXHTB010000019.1	YL-19	31474020	31473952	121.21	2.4e-26	0.986	1	+
M075164	CAXHTB010000018.1	YL-18	34642818	34642750	125.719	5.64e-28	1	1	+
M075172	CAXHTB010000021.1	YL-21	17170020	17169966	91.4547	8.23e-18	0.964	0.9821	+
M075184	CAXHTB010000013.1	YL-13	28169557	28169528	55.3874	1.23e-07	1	0.9677	+
M075185	CAXHTB010000004.1	YL-04	35446223	35446155	125.719	5.64e-28	1	1	+
M075186	CAXHTB010000025.1	YL-25	25590004	25589942	110.39	4.34e-23	0.984	0.913	+
M075190	CAXHTB010000016.1	YL-16	27343485	27343553	125.719	5.64e-28	1	1	-
M075196	CAXHTB010000025.1	YL-25	19623189	19623225	45.4688	0.000296	0.865	0.9697	-
M075204	CAXHTB010000005.1	YL-05	1442115	1442048	119.407	8.37e-26	0.985	0.9855	+
M075209	CAXHTB010000020.1	YL-20	339702	339770	121.21	2.4e-26	0.986	1	-
M075213	CAXHTB010000015.1	YL-15	704226	704294	116.702	2.92e-25	0.971	1	-
M075217	CAXHTB010000007.1	YL-07	39921184	39921118	108.587	1.51e-22	0.955	0.971	+
M075219	CAXHTB010000003.1	YL-03	3223366	3223434	125.719	5.64e-28	1	1	-
M075226	CAXHTB010000016.1	YL-16	8612759	8612689	104.078	1.84e-21	0.93	1	+
M075232	CAXHTB010000010.1	YL-10	6349783	6349851	121.21	2.4e-26	0.986	1	-
M075239	CAXHTB010000006.1	YL-06	6358740	6358672	121.21	2.4e-26	0.986	1	+
M075241	CAXHTB010000002.1	YL-02	38139759	38139698	90.5531	4.06e-17	0.919	0.8986	+
M075250	CAXHTB010000010.1	YL-10	37622230	37622162	121.21	2.4e-26	0.986	1	+
M075251	CAXHTB010000004.1	YL-04	17396501	17396466	52.6823	4.48e-06	0.917	0.8182	+
M075252	CAXHTB010000023.1	YL-23	2047956	2048001	84.2413	1.01e-15	1	0.902	-
M075259	CAXHTB010000024.1	YL-24	611797	611839	78.8312	3.22e-14	1	0.9773	-
M075270	CAXHTB010000003.1	YL-03	35105081	35105116	61.6992	5.29e-09	0.972	0.973	-
M075271	CAXHTB010000025.1	YL-25	16666806	16666745	104.078	1.84e-21	0.968	0.8986	+
M075272	CAXHTB010000019.1	YL-19	30589298	30589245	94.1598	2.28e-18	0.981	0.9818	+
M075279	CAXHTB010000024.1	YL-24	11366280	11366348	121.21	2.4e-26	0.986	1	-
M075280	CAXHTB010000003.1	YL-03	41286224	41286156	107.685	1.51e-22	0.942	1	+
M075286	CAXHTB010000013.1	YL-13	27838984	27839052	116.702	2.92e-25	0.971	1	-
M075292
M075306	CAXHTB010000004.1	YL-04	8664453	8664423	52.6823	1.74e-06	0.968	0.9688	+
M075307	CAXHTB010000010.1	YL-10	5567354	5567388	64.4042	3.94e-10	1	0.9722	-
M075308	CAXHTB010000010.1	YL-10	884480	884548	125.719	5.64e-28	1	1	-
M075309	CAXHTB010000010.1	YL-10	611505	611437	103.177	6.44e-21	0.928	1	+
M075333	CAXHTB010000002.1	YL-02	4456399	4456331	121.21	2.4e-26	0.986	1	+
M075346	CAXHTB010000026.1	YL-26	5786777	5786709	121.21	2.4e-26	0.986	1	+
M075348	CAXHTB010000020.1	YL-20	1227346	1227278	112.193	1.24e-23	0.957	1	+
M075350	CAXHTB010000011.1	YL-11	27247584	27247649	77.0278	2.56e-13	0.879	0.9275	-
M075369	CAXHTB010000002.1	YL-02	681252	681281	37.3537	0.0548	0.867	0.8333	-
M075371	CAXHTB010000012.1	YL-12	2829685	2829753	125.719	5.64e-28	1	1	-
M075381	CAXHTB010000006.1	YL-06	38174705	38174645	111.292	1.06e-23	1	0.9839	+
M075382	CAXHTB010000001.1	YL-01	44153681	44153701	39.157	0.0644	1	0.3043	-
M075412	CAXHTB010000001.1	YL-01	46000600	46000532	125.719	5.64e-28	1	1	+
M075413	CAXHTB010000024.1	YL-24	1258399	1258428	55.3874	1.23e-07	1	0.9677	-
M075414	CAXHTB010000005.1	YL-05	20198022	20197954	107.685	1.51e-22	0.942	1	+
M075450	CAXHTB010000023.1	YL-23	29483958	29484026	125.719	5.64e-28	1	1	-
M075477	CAXHTB010000012.1	YL-12	5206912	5206861	95.0615	6.06e-19	1	0.9811	+
M075479	CAXHTB010000001.1	YL-01	44021912	44021952	66.2076	2.03e-10	0.951	0.9111	-
M075480	CAXHTB010000014.1	YL-14	904645	904601	77.9295	2.56e-13	0.978	0.6522	+
M075492	CAXHTB010000011.1	YL-11	1521364	1521436	95.9632	9.55e-19	0.89	1	-
M075509	CAXHTB010000006.1	YL-06	6889813	6889745	125.719	5.64e-28	1	1	+
M075518
M075522	CAXHTB010000004.1	YL-04	44125419	44125485	117.604	2.92e-25	0.985	0.971	-
M075525	CAXHTB010000016.1	YL-16	35752494	35752426	121.21	2.4e-26	0.986	1	+
M075526	CAXHTB010000020.1	YL-20	31697608	31697542	90.5531	4.06e-17	0.896	0.971	+
M075532	CAXHTB010000011.1	YL-11	27884693	27884743	79.7328	4.48e-14	0.941	0.9808	-
M075549	CAXHTB010000002.1	YL-02	44922838	44922905	104.078	1.84e-21	0.942	1	-
M075557	CAXHTB010000013.1	YL-13	2051657	2051719	105.882	5.28e-22	0.968	0.913	-
M075591	CAXHTB010000023.1	YL-23	29652940	29652872	125.719	5.64e-28	1	1	+
M075592	CAXHTB010000003.1	YL-03	3332261	3332289	35.5503	0.421	0.862	0.5918	-
M075600	CAXHTB010000006.1	YL-06	1653497	1653542	79.7328	3.58e-14	0.978	0.9787	-
M075605	CAXHTB010000012.1	YL-12	5517653	5517585	125.719	5.64e-28	1	1	+
M075609	CAXHTB010000003.1	YL-03	6516425	6516362	90.5531	4.06e-17	0.922	0.913	+
M075628	CAXHTB010000020.1	YL-20	4596658	4596724	117.604	2.92e-25	0.985	0.971	-
M075661	CAXHTB010000020.1	YL-20	2497222	2497267	70.716	1.86e-11	0.935	0.9787	-
M075672	CAXHTB010000014.1	YL-14	820538	820470	125.719	5.64e-28	1	1	+
M075705	CAXHTB010000004.1	YL-04	8662920	8662988	121.21	2.4e-26	0.986	1	-
M075713	CAXHTB010000022.1	YL-22	25578490	25578422	121.21	2.4e-26	0.986	1	+
M075714	CAXHTB010000007.1	YL-07	37543379	37543312	119.407	8.37e-26	0.985	0.9855	+
M075718	CAXHTB010000010.1	YL-10	2197010	2196942	121.21	2.4e-26	0.986	1	+
M075719	CAXHTB010000010.1	YL-10	38436751	38436810	92.3564	9.93e-18	0.95	0.9516	-
M075737	CAXHTB010000024.1	YL-24	604274	604344	104.078	1.84e-21	0.93	1	-
M075756	CAXHTB010000006.1	YL-06	8036362	8036294	121.21	2.4e-26	0.986	1	+
M075768	CAXHTB010000003.1	YL-03	31286090	31286158	116.702	2.92e-25	0.971	1	-
M075772	CAXHTB010000022.1	YL-22	24645245	24645287	78.8312	3.22e-14	1	0.9773	-
M075773
M075774	CAXHTB010000016.1	YL-16	27343675	27343743	125.719	5.64e-28	1	1	-
M075775	CAXHTB010000022.1	YL-22	18522010	18521943	117.604	2.92e-25	0.986	1	+
M075788	CAXHTB010000016.1	YL-16	32554853	32554876	40.0587	0.0361	0.958	0.48	-
M075791	CAXHTB010000007.1	YL-07	4719085	4719152	101.373	2.25e-20	0.926	0.9855	-
M075806	CAXHTB010000013.1	YL-13	2850647	2850715	79.7328	7.34e-14	0.871	1	-
M075816	CAXHTB010000025.1	YL-25	25735183	25735210	47.2722	0.000159	0.964	0.6829	-
M075817	CAXHTB010000013.1	YL-13	739199	739131	125.719	5.64e-28	1	1	+
M075818	CAXHTB010000006.1	YL-06	6889092	6889024	112.193	1.24e-23	0.957	1	+
M075824	CAXHTB010000019.1	YL-19	4721311	4721376	86.9463	4.95e-16	0.896	0.971	-
M075835	CAXHTB010000019.1	YL-19	14050688	14050663	39.157	0.0644	0.923	0.3768	+
M075840	CAXHTB010000003.1	YL-03	42994030	42993962	121.21	2.4e-26	0.986	1	+
M075841	CAXHTB010000003.1	YL-03	41130797	41130858	86.9463	4.95e-16	0.87	1	-
M075858	CAXHTB010000021.1	YL-21	10765146	10765078	103.177	6.44e-21	0.928	1	+
M075862	CAXHTB010000015.1	YL-15	2613011	2613078	119.407	8.37e-26	0.985	0.9855	-
M075876	CAXHTB010000006.1	YL-06	568388	568319	114.899	1.02e-24	0.971	1	+
M075879	CAXHTB010000005.1	YL-05	36370723	36370670	98.6682	5.74e-20	1	0.9474	+
M075888
M075899	CAXHTB010000001.1	YL-01	33647866	33647910	74.3227	3.12e-12	0.957	0.6812	-
M075903	CAXHTB010000014.1	YL-14	4047489	4047543	86.9463	3.5e-16	0.945	0.9821	-
M075908	CAXHTB010000017.1	YL-17	33886534	33886471	55.3874	8.38e-07	0.797	0.8986	+
M075913	CAXHTB010000022.1	YL-22	29036798	29036730	112.193	1.24e-23	0.957	1	+
M075914	CAXHTB010000022.1	YL-22	3851143	3851211	125.719	5.64e-28	1	1	-
M075915	CAXHTB010000015.1	YL-15	35052708	35052640	94.1598	3.33e-18	0.899	1	+
M075916
M075917	CAXHTB010000012.1	YL-12	20590594	20590661	99.5699	7.84e-20	0.928	1	-
M075920	CAXHTB010000001.1	YL-01	44644665	44644598	114.899	1.02e-24	0.971	0.9855	+
M075921	CAXHTB010000013.1	YL-13	16719571	16719640	101.373	2.25e-20	0.929	1	-
M075926	CAXHTB010000014.1	YL-14	35740701	35740767	117.604	2.92e-25	0.985	0.971	-
M075928	CAXHTB010000004.1	YL-04	41381296	41381357	104.078	1.62e-21	0.968	0.9841	-
M075944	CAXHTB010000011.1	YL-11	22723427	22723359	125.719	5.64e-28	1	1	+
M075945	CAXHTB010000005.1	YL-05	1441344	1441276	125.719	5.64e-28	1	1	+
M075948	CAXHTB010000009.1	YL-09	28474880	28474948	103.177	6.44e-21	0.928	1	-
M075968	CAXHTB010000022.1	YL-22	2000477	2000416	58.9941	6.37e-08	0.806	0.9538	+
M075996	CAXHTB010000002.1	YL-02	10623314	10623246	125.719	5.64e-28	1	1	+
M075998	CAXHTB010000003.1	YL-03	28520964	28520896	125.719	5.64e-28	1	1	+
M075999	CAXHTB010000010.1	YL-10	19614736	19614668	103.177	6.44e-21	0.928	1	+
M076007	CAXHTB010000016.1	YL-16	29320371	29320343	40.0587	0.00785	0.897	0.9667	+
M076015	CAXHTB010000025.1	YL-25	5282560	5282492	116.702	2.92e-25	0.971	1	+
M076036	CAXHTB010000018.1	YL-18	30433567	30433624	105.882	4.12e-22	1	0.9831	-
M076038	CAXHTB010000006.1	YL-06	36071907	36071975	125.719	5.64e-28	1	1	-
M076064	CAXHTB010000006.1	YL-06	18770988	18771048	88.7497	1.42e-16	0.918	0.8841	-
M076073	CAXHTB010000014.1	YL-14	827364	827297	105.882	5.28e-22	0.941	0.9855	+
M076090	CAXHTB010000010.1	YL-10	36970775	36970707	125.719	5.64e-28	1	1	+
M076096	CAXHTB010000012.1	YL-12	30976903	30976834	69.8143	3.8e-11	0.829	1	+
M076100	CAXHTB010000002.1	YL-02	1959617	1959683	104.078	1.84e-21	0.94	0.971	-
M076101	CAXHTB010000004.1	YL-04	8053472	8053540	121.21	2.4e-26	0.986	1	-
M076102	CAXHTB010000005.1	YL-05	809230	809294	104.078	1.84e-21	0.941	0.9855	-
M076103
M076113	CAXHTB010000022.1	YL-22	29787564	29787501	90.5531	4.06e-17	0.909	0.9565	+
M076121	CAXHTB010000008.1	YL-08	2549616	2549548	116.702	2.92e-25	0.971	1	+
M076123	CAXHTB010000011.1	YL-11	38023441	38023373	112.193	1.24e-23	0.957	1	+
M076131	CAXHTB010000008.1	YL-08	9263984	9264052	112.193	1.24e-23	0.957	1	-
M076149	CAXHTB010000004.1	YL-04	44191855	44191923	125.719	5.64e-28	1	1	-
M076152	CAXHTB010000004.1	YL-04	23568517	23568585	121.21	2.4e-26	0.986	1	-
M076153	CAXHTB010000023.1	YL-23	12944592	12944660	80.6345	2.1e-14	0.855	1	-
M076155	CAXHTB010000005.1	YL-05	453260	453206	86.9463	3.5e-16	0.945	0.9821	+
M076177	CAXHTB010000001.1	YL-01	22040319	22040250	110.39	4.34e-23	0.957	1	+
M076180	CAXHTB010000014.1	YL-14	9210899	9210844	88.7497	1.42e-16	0.946	0.8116	+
M076188	CAXHTB010000001.1	YL-01	45351122	45351063	104.98	1.53e-21	0.983	0.9836	+
M076202	CAXHTB010000019.1	YL-19	27234516	27234584	116.702	2.92e-25	0.971	1	-
M076204
M076209	CAXHTB010000015.1	YL-15	20302708	20302759	81.5362	2.1e-14	0.942	0.7536	-
M076215	CAXHTB010000009.1	YL-09	8364007	8363976	54.4857	5.71e-07	0.969	0.9697	+
M076226	CAXHTB010000026.1	YL-26	19721133	19721166	53.584	1.36e-06	0.941	0.7391	-
M076234	CAXHTB010000015.1	YL-15	703573	703641	112.193	1.24e-23	0.957	1	-
M076257	CAXHTB010000024.1	YL-24	12986211	12986273	92.3564	1.05e-17	0.921	0.9844	-
M076259	CAXHTB010000003.1	YL-03	37801271	37801339	125.719	5.64e-28	1	1	-
M076260	CAXHTB010000014.1	YL-14	34394547	34394615	116.702	2.92e-25	0.971	1	-
M076261	CAXHTB010000005.1	YL-05	14680238	14680170	125.719	5.64e-28	1	1	+
M076265	CAXHTB010000018.1	YL-18	12092610	12092542	116.702	2.92e-25	0.971	1	+
M076293	CAXHTB010000011.1	YL-11	27179018	27178943	95.0615	9.55e-19	0.868	1	+
M076318	CAXHTB010000016.1	YL-16	7470505	7470437	116.702	2.92e-25	0.971	1	+
M076319	CAXHTB010000019.1	YL-19	31006318	31006250	125.719	5.64e-28	1	1	+
M076320	CAXHTB010000011.1	YL-11	30011962	30011894	125.719	5.64e-28	1	1	+
M076324	CAXHTB010000005.1	YL-05	43461841	43461773	116.702	2.92e-25	0.971	1	+
M076340	CAXHTB010000014.1	YL-14	16541776	16541709	99.5699	7.84e-20	0.928	1	+
M076343	CAXHTB010000014.1	YL-14	26392405	26392337	112.193	1.24e-23	0.957	1	+
M076345	CAXHTB010000005.1	YL-05	8430476	8430520	68.9126	6.15e-11	0.933	0.9783	-
M076349	CAXHTB010000018.1	YL-18	4623499	4623567	85.143	1.73e-15	0.87	1	-
M076350	CAXHTB010000009.1	YL-09	38285408	38285450	74.3227	1.37e-12	0.977	0.9556	-
M076354	CAXHTB010000007.1	YL-07	390381	390449	107.685	1.51e-22	0.942	1	-
M076358	CAXHTB010000011.1	YL-11	23192158	23192090	121.21	2.4e-26	0.986	1	+
M076359	CAXHTB010000001.1	YL-01	15670742	15670674	60.7975	1.97e-08	0.797	0.9565	+
M076363	CAXHTB010000012.1	YL-12	5277587	5277652	101.373	2.25e-20	0.928	1	-
M076372	CAXHTB010000018.1	YL-18	34160598	34160558	57.1907	9.37e-08	0.902	0.9762	+
M076379	CAXHTB010000007.1	YL-07	2336204	2336264	102.275	5.49e-21	0.967	0.9839	-
M076388	CAXHTB010000024.1	YL-24	1267067	1266999	121.21	2.4e-26	0.986	1	+
M076389	CAXHTB010000006.1	YL-06	611569	611501	125.719	5.64e-28	1	1	+
M076390	CAXHTB010000005.1	YL-05	2063260	2063327	113.095	3.56e-24	0.971	1	-
M076391	CAXHTB010000013.1	YL-13	6225668	6225693	48.1739	6.07e-05	1	0.5532	-
M076392	CAXHTB010000010.1	YL-10	2749762	2749798	68.0109	3.89e-11	1	0.9737	-
M076415	CAXHTB010000018.1	YL-18	4466244	4466312	116.702	2.92e-25	0.971	1	-
M076429	CAXHTB010000022.1	YL-22	25414818	25414884	90.5531	4.06e-17	0.896	0.971	-
M076439	CAXHTB010000023.1	YL-23	29750425	29750357	121.21	2.4e-26	0.986	1	+
M076440	CAXHTB010000015.1	YL-15	1315654	1315708	100.472	1.59e-20	1	0.9821	-
M076441	CAXHTB010000014.1	YL-14	6735047	6735008	73.4211	1.14e-12	1	0.9756	+
M076457	CAXHTB010000001.1	YL-01	44153761	44153698	93.2581	3.33e-18	0.91	0.971	+
M076458	CAXHTB010000002.1	YL-02	184772	184704	107.685	1.51e-22	0.942	1	+
M076459	CAXHTB010000009.1	YL-09	50352	50314	53.584	9.99e-07	0.897	0.975	+
M076463	CAXHTB010000011.1	YL-11	1522024	1521957	119.407	8.37e-26	0.985	0.9855	+
M076464	CAXHTB010000025.1	YL-25	18197676	18197642	59.8958	6.88e-08	0.971	0.5072	+
M076476	CAXHTB010000020.1	YL-20	3873015	3872948	110.39	4.34e-23	0.956	0.9855	+
M076479
M076480	CAXHTB010000010.1	YL-10	35510015	35510045	52.6823	1.74e-06	0.968	0.9688	-
M076489	CAXHTB010000024.1	YL-24	18824320	18824355	39.157	0.0644	0.833	0.5217	-
M076490	CAXHTB010000002.1	YL-02	10635620	10635640	34.6486	0.401	0.952	0.6774	-
M076494	CAXHTB010000025.1	YL-25	23986135	23986193	98.6682	6.31e-20	0.966	0.9833	-
M076507	CAXHTB010000010.1	YL-10	38436871	38436809	85.143	1.73e-15	0.881	0.971	+
M076510	CAXHTB010000025.1	YL-25	19617315	19617247	107.685	1.51e-22	0.942	1	+
M076515	CAXHTB010000001.1	YL-01	33637040	33636972	116.702	2.92e-25	0.971	1	+
M076520	CAXHTB010000006.1	YL-06	41251799	41251832	53.584	9.27e-07	0.941	0.8718	-
M076526	CAXHTB010000014.1	YL-14	543312	543375	107.685	1.4e-22	0.969	0.9846	-
M076528	CAXHTB010000005.1	YL-05	39707648	39707716	125.719	5.64e-28	1	1	-
M076529	CAXHTB010000005.1	YL-05	42346109	42346148	73.4211	1.14e-12	1	0.9756	-
M076544	CAXHTB010000015.1	YL-15	14820114	14820182	121.21	2.4e-26	0.986	1	-
M076552	CAXHTB010000008.1	YL-08	38533948	38533990	61.6992	8.17e-09	0.93	0.9767	-
M076553	CAXHTB010000011.1	YL-11	35187766	35187698	107.685	1.51e-22	0.942	1	+
M076554	CAXHTB010000011.1	YL-11	37647808	37647740	125.719	5.64e-28	1	1	+
M076565	CAXHTB010000025.1	YL-25	25627966	25628022	86.0446	3.74e-16	0.93	0.9828	-
M076566	CAXHTB010000016.1	YL-16	2613585	2613517	116.702	2.92e-25	0.971	1	+
M076581	CAXHTB010000018.1	YL-18	34739099	34739031	116.702	2.92e-25	0.971	1	+
M076586	CAXHTB010000013.1	YL-13	30189860	30189792	107.685	1.51e-22	0.942	1	+
M076600	CAXHTB010000018.1	YL-18	32626391	32626337	91.4547	8.23e-18	0.964	0.9821	+
M076610	CAXHTB010000023.1	YL-23	26473064	26473130	108.587	1.51e-22	0.955	0.971	-
M076612	CAXHTB010000008.1	YL-08	21806058	21805990	89.6514	4.06e-17	0.884	1	+
M076613	CAXHTB010000003.1	YL-03	41466869	41466937	121.21	2.4e-26	0.986	1	-
M076617	CAXHTB010000010.1	YL-10	7808452	7808385	114.899	1.02e-24	0.971	0.9855	+
M076619	CAXHTB010000016.1	YL-16	6054991	6055057	104.98	1.84e-21	0.955	0.9565	-
M076623	CAXHTB010000025.1	YL-25	18279319	18279269	88.7497	8.64e-17	0.98	0.9808	+
M076641	CAXHTB010000012.1	YL-12	31054429	31054497	125.719	5.64e-28	1	1	-
M076654	CAXHTB010000023.1	YL-23	26839645	26839713	112.193	1.24e-23	0.957	1	-
M076669	CAXHTB010000007.1	YL-07	2699619	2699559	95.0615	7.69e-19	0.951	0.9833	+
M076670	CAXHTB010000008.1	YL-08	307822	307754	121.21	2.4e-26	0.986	1	+
M076671	CAXHTB010000005.1	YL-05	453142	453209	114.899	1.02e-24	0.971	0.9855	-
M076673	CAXHTB010000025.1	YL-25	26424624	26424692	107.685	1.51e-22	0.942	1	-
M076674	CAXHTB010000015.1	YL-15	1012410	1012342	107.685	1.51e-22	0.942	1	+
M076676	CAXHTB010000026.1	YL-26	679486	679532	47.2722	0.000201	0.83	0.9783	-
M076685	CAXHTB010000024.1	YL-24	28795860	28795795	111.292	1.24e-23	0.97	0.9565	+
M076687	CAXHTB010000003.1	YL-03	44581491	44581559	125.719	5.64e-28	1	1	-
M076688	CAXHTB010000012.1	YL-12	1207348	1207406	107.685	1.22e-22	1	0.9833	-
M076710	CAXHTB010000005.1	YL-05	42620632	42620564	125.719	5.64e-28	1	1	+
M076711	CAXHTB010000023.1	YL-23	20535108	20535182	92.3564	1.16e-17	0.867	1	-
M076719	CAXHTB010000026.1	YL-26	3745509	3745443	108.587	1.51e-22	0.955	0.971	+
M076723
M076726	CAXHTB010000007.1	YL-07	39759004	39758945	75.2244	8.95e-13	0.826	1	+
M076729	CAXHTB010000001.1	YL-01	4425198	4425159	64.4042	7.1e-10	0.95	0.9091	+
M076746	CAXHTB010000004.1	YL-04	43522989	43523056	119.407	8.37e-26	0.985	0.9855	-
M076749	CAXHTB010000025.1	YL-25	24206102	24206036	108.587	1.51e-22	0.955	0.971	+
M076758
M076759	CAXHTB010000012.1	YL-12	4791519	4791451	116.702	2.92e-25	0.971	1	+
M076760	CAXHTB010000014.1	YL-14	1587047	1586983	106.783	5.28e-22	0.942	1	+
M076777	CAXHTB010000023.1	YL-23	5546576	5546643	119.407	8.37e-26	0.985	0.9855	-
M076779	CAXHTB010000019.1	YL-19	27452908	27452950	60.7975	8.65e-09	0.907	0.9773	-
M076789	CAXHTB010000015.1	YL-15	15069483	15069415	125.719	5.64e-28	1	1	+
M076791	CAXHTB010000012.1	YL-12	2885947	2885878	92.3564	1.16e-17	0.9	1	+
M076795	CAXHTB010000006.1	YL-06	3221480	3221446	46.3705	0.000191	0.886	0.7778	+
M076803	CAXHTB010000003.1	YL-03	1527884	1527832	92.3564	7.66e-18	0.981	0.9815	+
M076804	CAXHTB010000021.1	YL-21	744463	744531	125.719	5.64e-28	1	1	-
M076805	CAXHTB010000006.1	YL-06	38184081	38184135	72.5194	7.71e-12	0.911	0.9821	-
M076810	CAXHTB010000006.1	YL-06	18003861	18003798	85.143	1.73e-15	0.891	0.9275	+
M076821	CAXHTB010000024.1	YL-24	27874684	27874633	81.5362	1.8e-14	0.942	0.8387	+
M076830	CAXHTB010000006.1	YL-06	42084892	42084824	125.719	5.64e-28	1	1	+
M076832	CAXHTB010000015.1	YL-15	16056724	16056790	99.5699	7.84e-20	0.925	0.971	-
M076843	CAXHTB010000020.1	YL-20	18139841	18139921	70.716	3.8e-11	0.765	0.9565	-
M076844	CAXHTB010000003.1	YL-03	21537268	21537336	121.21	2.4e-26	0.986	1	-
M076852	CAXHTB010000004.1	YL-04	38784219	38784152	114.899	1.02e-24	0.971	0.9855	+
M076863	CAXHTB010000007.1	YL-07	38345089	38345034	97.7665	2e-19	0.982	0.9825	+
M076865	CAXHTB010000020.1	YL-20	4420398	4420436	62.6008	1.93e-09	0.949	0.975	-
M076866	CAXHTB010000019.1	YL-19	31145137	31145069	125.719	5.64e-28	1	1	+
M076867	CAXHTB010000010.1	YL-10	15631914	15631948	64.4042	3.94e-10	1	0.9722	-
M076873	CAXHTB010000016.1	YL-16	27705856	27705877	36.452	0.555	0.955	0.3929	-
M076881	CAXHTB010000012.1	YL-12	16052550	16052617	114.899	1.02e-24	0.971	0.9855	-
M076891	CAXHTB010000003.1	YL-03	41519783	41519856	95.9632	9.55e-19	0.878	0.971	-
M076895
M076896	CAXHTB010000010.1	YL-10	38483327	38483395	116.702	2.92e-25	0.971	1	-
M076899	CAXHTB010000004.1	YL-04	8585420	8585488	121.21	2.4e-26	0.986	1	-
M076905	CAXHTB010000013.1	YL-13	6347227	6347298	102.275	6.44e-21	0.944	1	-
M076917	CAXHTB010000026.1	YL-26	20355182	20355250	125.719	5.64e-28	1	1	-
M076928
M076929	CAXHTB010000007.1	YL-07	5040705	5040669	40.9604	0.0185	0.838	0.5362	+
M076942
M076944	CAXHTB010000021.1	YL-21	10170460	10170392	116.702	2.92e-25	0.971	1	+
M076952	CAXHTB010000014.1	YL-14	732622	732564	98.6682	6.31e-20	0.966	0.9833	+
M076990	CAXHTB010000005.1	YL-05	43006508	43006568	102.275	5.49e-21	0.967	0.9839	-
M076991	CAXHTB010000011.1	YL-11	35977506	35977558	78.8312	4.84e-14	0.925	0.9815	-
M076994	CAXHTB010000007.1	YL-07	34349721	34349759	49.0756	0.000124	0.872	0.5652	-
M076996	CAXHTB010000003.1	YL-03	33970649	33970691	74.3227	1.29e-12	0.977	1	-
M076999	CAXHTB010000013.1	YL-13	15273875	15273943	107.685	1.51e-22	0.942	1	-
M077012	CAXHTB010000006.1	YL-06	25513094	25513162	121.21	2.4e-26	0.986	1	-
M077013	CAXHTB010000013.1	YL-13	821422	821391	49.9773	3.56e-05	0.938	0.4638	+
M077014	CAXHTB010000002.1	YL-02	1306312	1306381	114.899	1.02e-24	0.971	1	-
M077022	CAXHTB010000010.1	YL-10	2307271	2307204	108.587	1.51e-22	0.957	1	+
M077030	CAXHTB010000002.1	YL-02	38797584	38797658	76.1261	8.95e-13	0.813	0.971	-
M077038	CAXHTB010000023.1	YL-23	14571681	14571613	116.702	2.92e-25	0.971	1	+
M077039	CAXHTB010000011.1	YL-11	1521553	1521485	107.685	1.51e-22	0.942	1	+
M077056	CAXHTB010000009.1	YL-09	28130651	28130718	99.5699	7.84e-20	0.928	1	-
M077057	CAXHTB010000002.1	YL-02	2695178	2695246	81.5362	2.1e-14	0.87	0.9855	-
M077066	CAXHTB010000017.1	YL-17	19216258	19216311	98.6682	7.84e-20	1	0.7826	-
M077070	CAXHTB010000010.1	YL-10	36944620	36944657	69.8143	1.21e-11	1	0.9744	-
M077071	CAXHTB010000022.1	YL-22	366222	366159	112.193	1.15e-23	0.984	0.9846	+
M077072	CAXHTB010000009.1	YL-09	37269816	37269748	125.719	5.64e-28	1	1	+
M077075	CAXHTB010000017.1	YL-17	1069758	1069791	53.584	2.92e-06	0.941	0.4928	-
M077085	CAXHTB010000024.1	YL-24	25348205	25348137	125.719	5.64e-28	1	1	+
M077089	CAXHTB010000026.1	YL-26	1993978	1994038	111.292	1.06e-23	1	0.9839	-
M077090	CAXHTB010000014.1	YL-14	5090250	5090182	125.719	5.64e-28	1	1	+
M077093	CAXHTB010000023.1	YL-23	22373983	22373915	125.719	5.64e-28	1	1	+
M077094	CAXHTB010000005.1	YL-05	39463977	39463914	98.6682	7.84e-20	0.938	0.9275	+
M077098	CAXHTB010000009.1	YL-09	589368	589435	72.5194	1.09e-11	0.841	1	-
M077106	CAXHTB010000017.1	YL-17	31161064	31161002	74.3227	2.74e-12	0.875	0.9841	+
M077108	CAXHTB010000016.1	YL-16	18227970	18228044	87.848	1.42e-16	0.853	1	-
M077114	CAXHTB010000002.1	YL-02	37907504	37907549	70.716	1.95e-11	0.935	0.9583	-
M077129	CAXHTB010000011.1	YL-11	26321544	26321477	110.39	4.34e-23	0.956	0.9855	+
M077136	CAXHTB010000018.1	YL-18	4593794	4593726	89.6514	4.06e-17	0.884	1	+
M077179	CAXHTB010000001.1	YL-01	3400541	3400480	92.3564	9.65e-18	0.935	0.9836	+
M077191	CAXHTB010000001.1	YL-01	45344766	45344834	94.1598	3.33e-18	0.899	1	-
M077198	CAXHTB010000004.1	YL-04	42372634	42372566	116.702	2.92e-25	0.971	1	+
M077207	CAXHTB010000007.1	YL-07	32830528	32830460	116.702	2.92e-25	0.971	1	+
M077208	CAXHTB010000019.1	YL-19	27310674	27310631	80.6345	9.24e-15	1	0.9778	+
M077209	CAXHTB010000003.1	YL-03	38022485	38022544	104.98	1.84e-21	0.983	0.8696	-
M077210	CAXHTB010000014.1	YL-14	5090151	5090185	64.4042	3.94e-10	1	0.9722	-
M077211	CAXHTB010000001.1	YL-01	21770928	21770996	125.719	5.64e-28	1	1	-
M077212	CAXHTB010000018.1	YL-18	34160518	34160561	76.1261	3.93e-13	0.977	0.9778	-
M077225	CAXHTB010000004.1	YL-04	42244141	42244073	116.702	2.92e-25	0.971	1	+
M077240	CAXHTB010000004.1	YL-04	41839849	41839891	78.8312	3.22e-14	1	0.9773	-
M077241	CAXHTB010000004.1	YL-04	44056160	44056092	125.719	5.64e-28	1	1	+
M077243	CAXHTB010000025.1	YL-25	26704459	26704414	79.7328	3.58e-14	0.978	0.9787	+
M077264	CAXHTB010000013.1	YL-13	5958180	5958108	113.997	3.56e-24	0.945	1	+
M077268	CAXHTB010000017.1	YL-17	34371249	34371181	107.685	1.51e-22	0.942	1	+
[truncated: 21,733 more rows]

## Sheet: Table S4
Molecular dissection of the genetic architecture of phenology underlying Lupinus hispanicus early flowering and adaptation to winter- or spring sowing
Wojciech Bielski, Anna Surma, Jolanta Belter, Bartosz Kozak, Michał Książkiewicz and Sandra Rychel-Bielska
Scientific Reports
Supplementary Table S4. Assignment of Lupinus hispanicus to clusters within the range of K4-K6 ancestral populations.
Line	K	Cluster1	Cluster2	Cluster3	Cluster4	Cluster5	Cluster6
HIS_069	K4	9.9991e-05	0.507906	0.0415371	0.450457	0	0
HIS_116	K4	0.259824	0.00772494	9.9991e-05	0.732351	0	0
HIS_007	K4	0.262983	9.9991e-05	0.00864733	0.72827	0	0
HIS_123	K4	0.0455972	0.111522	9.9991e-05	0.84278	0	0
HIS_122	K4	9.99819e-05	0.0989529	9.99819e-05	0.900847	0	0
HIS_024	K4	0.00170789	0.0581814	9.9991e-05	0.940011	0	0
HIS_226	K4	0.0636807	0.0528904	0.628756	0.254673	0	0
HIS_187	K4	0.0269625	0.28075	0.674439	0.0178491	0	0
HIS_193	K4	0.146994	0.05696	0.795946	9.9991e-05	0	0
HIS_127	K4	9.9991e-05	0.116512	0.830681	0.0527072	0	0
HIS_059	K4	0.00834866	0.131118	0.860433	9.9991e-05	0	0
HIS_057	K4	0.0144052	0.119161	0.866334	9.9991e-05	0	0
HIS_051	K4	9.9991e-05	0.0929646	0.869789	0.0371465	0	0
HIS_103	K4	9.9991e-05	0.0230083	0.893098	0.083794	0	0
HIS_047	K4	0.00869728	0.100016	0.891187	9.9991e-05	0	0
HIS_225	K4	0.0472086	0.0178868	0.902487	0.0324179	0	0
HIS_015	K4	9.999e-05	0.0239985	0.917693	0.0582085	0	0
HIS_084	K4	0.0172017	9.9991e-05	0.889624	0.093074	0	0
HIS_138	K4	0.0152835	0.0760332	0.908583	9.9991e-05	0	0
HIS_234	K4	0.0329372	0.0555722	0.911391	9.9991e-05	0	0
HIS_003	K4	9.9982e-05	9.9982e-05	0.888634	0.111166	0	0
HIS_075	K4	9.9991e-05	0.0313088	0.931708	0.0368832	0	0
HIS_134	K4	9.9982e-05	9.9982e-05	0.940345	0.0594548	0	0
HIS_049	K4	0.0309149	0.0250426	0.943943	9.9991e-05	0	0
HIS_237	K4	0.00735527	0.0477138	0.944831	9.9991e-05	0	0
HIS_233	K4	0.00992195	0.0366637	0.953314	9.9991e-05	0	0
HIS_236	K4	0.00570347	0.0438166	0.95038	9.9991e-05	0	0
HIS_141	K4	0.0158004	0.0240177	0.954197	0.0059852	0	0
HIS_060	K4	0.0245606	0.00859397	0.966745	9.9991e-05	0	0
HIS_034	K4	9.9982e-05	9.9982e-05	0.95263	0.0471702	0	0
HIS_006	K4	0.000943751	9.9991e-05	0.963445	0.0355116	0	0
HIS_032	K4	0.013244	9.9982e-05	0.986556	9.9982e-05	0	0
HIS_061	K4	0.0151312	9.9991e-05	0.981835	0.00293414	0	0
HIS_235	K4	9.9982e-05	9.9982e-05	0.990464	0.00933639	0	0
HIS_130	K4	9.9991e-05	0.9052	0.0331504	0.0615498	0	0
HIS_046	K4	0.0310775	0.456652	0.493233	0.0190371	0	0
HIS_168	K4	9.9991e-05	0.569725	0.381569	0.0486055	0	0
HIS_128	K4	9.9991e-05	0.603412	0.241846	0.154642	0	0
HIS_172	K4	9.9991e-05	0.864388	0.0905459	0.0449662	0	0
HIS_184	K4	9.9991e-05	0.670734	0.294761	0.034405	0	0
HIS_170	K4	0.0237492	0.603265	0.114321	0.258665	0	0
HIS_129	K4	0.0179122	0.866706	0.0763543	0.0390272	0	0
HIS_010	K4	9.999e-05	0.732533	0.148387	0.11898	0	0
HIS_131	K4	9.9991e-05	0.748448	0.121554	0.129898	0	0
HIS_008	K4	9.999e-05	0.830638	0.127056	0.0422064	0	0
HIS_120	K4	9.9991e-05	0.64933	0.144501	0.206069	0	0
HIS_115	K4	0.0115479	0.656987	0.1662	0.165265	0	0
HIS_177	K4	0.0652988	0.696863	0.179169	0.0586689	0	0
HIS_137	K4	9.9991e-05	0.668795	0.205008	0.126096	0	0
HIS_013	K4	9.999e-05	0.732524	0.238362	0.029014	0	0
HIS_119	K4	9.9991e-05	0.658815	0.141245	0.19984	0	0
HIS_117	K4	9.9991e-05	0.664483	0.139962	0.195456	0	0
HIS_191	K4	0.0458167	0.832214	0.113337	0.00863199	0	0
HIS_173	K4	0.0159726	0.858678	0.0957073	0.0296418	0	0
HIS_099	K4	0.0113426	0.855365	0.100215	0.0330774	0	0
HIS_081	K4	9.9991e-05	0.835078	0.130692	0.0341308	0	0
HIS_080	K4	9.9991e-05	0.826897	0.136061	0.0369417	0	0
HIS_133	K4	0.0119812	0.70865	0.168875	0.110494	0	0
HIS_118	K4	0.0164697	0.730704	0.17393	0.0788964	0	0
HIS_136	K4	9.9991e-05	0.720788	0.214923	0.0641888	0	0
HIS_160	K4	9.9991e-05	0.734586	0.149786	0.115528	0	0
HIS_126	K4	0.0138893	0.743358	0.153538	0.0892147	0	0
HIS_238	K4	9.9991e-05	0.558588	0.384196	0.0571161	0	0
HIS_171	K4	0.0148401	0.970622	0.0144383	9.9991e-05	0	0
HIS_065	K4	9.9991e-05	0.592766	0.346963	0.0601701	0	0
HIS_100	K4	0.00789239	0.967075	0.0229751	0.00205731	0	0
HIS_227	K4	0.0224329	0.943298	0.0341693	9.9991e-05	0	0
HIS_056	K4	0.00550385	0.994296	9.9982e-05	9.9982e-05	0	0
HIS_058	K4	0.0200967	0.979703	9.9982e-05	9.9982e-05	0	0
HIS_077	K4	9.9982e-05	0.987764	9.9982e-05	0.0120356	0	0
HIS_063	K4	0.0301028	0.952954	9.9991e-05	0.0168428	0	0
HIS_229	K4	0.0440556	0.955744	9.9982e-05	9.9982e-05	0	0
HIS_198	K4	0.0149803	0.98482	9.9982e-05	9.9982e-05	0	0
HIS_144	K4	0.0102552	0.989545	9.9982e-05	9.9982e-05	0	0
HIS_148	K4	0.00386658	0.828457	9.9991e-05	0.167576	0	0
HIS_163	K4	0.0110914	0.849596	9.9991e-05	0.139212	0	0
HIS_062	K4	0.00438643	0.995414	9.9982e-05	9.9982e-05	0	0
HIS_147	K4	9.9982e-05	0.986504	9.9982e-05	0.0132956	0	0
HIS_181	K4	0.0115167	0.988283	9.9982e-05	9.9982e-05	0	0
HIS_205	K4	0.0256244	0.974176	9.9982e-05	9.9982e-05	0	0
HIS_110	K4	0.00233043	0.99747	9.9982e-05	9.9982e-05	0	0
HIS_052	K4	9.998e-05	0.9997	9.998e-05	9.998e-05	0	0
HIS_033	K4	0.013819	0.985981	9.9982e-05	9.9982e-05	0	0
HIS_019	K4	0.0024253	0.997375	9.9982e-05	9.9982e-05	0	0
HIS_157	K4	9.998e-05	0.9997	9.998e-05	9.998e-05	0	0
HIS_164	K4	0.01875	0.98105	9.9982e-05	9.9982e-05	0	0
HIS_165	K4	0.0102011	0.989599	9.9982e-05	9.9982e-05	0	0
HIS_029	K4	9.998e-05	0.9997	9.998e-05	9.998e-05	0	0
HIS_143	K4	0.0113772	0.988423	9.9982e-05	9.9982e-05	0	0
HIS_211	K4	0.00894781	0.990852	9.9982e-05	9.9982e-05	0	0
HIS_030	K4	9.998e-05	0.9997	9.998e-05	9.998e-05	0	0
HIS_027	K4	0.00175736	0.998043	9.9982e-05	9.9982e-05	0	0
HIS_078	K4	9.998e-05	0.9997	9.998e-05	9.998e-05	0	0
HIS_232	K4	0.414104	0.496671	0.0891247	9.9991e-05	0	0
HIS_241	K4	0.413513	0.495798	0.0905897	9.9991e-05	0	0
HIS_240	K4	0.415547	0.510566	0.0737866	9.9991e-05	0	0
HIS_064	K4	0.537601	9.9982e-05	9.9982e-05	0.462199	0	0
HIS_142	K4	0.771975	9.9982e-05	9.9982e-05	0.227825	0	0
HIS_087	K4	0.789118	0.0428563	0.167925	9.9991e-05	0	0
HIS_098	K4	0.821885	9.9991e-05	0.0557668	0.122248	0	0
HIS_108	K4	0.899701	0.0582677	0.0163197	0.0257119	0	0
HIS_072	K4	0.948138	0.006642	0.026618	0.0186021	0	0
HIS_011	K4	0.928588	0.0352334	0.0112874	0.0248915	0	0
HIS_009	K4	0.932682	9.9982e-05	9.9982e-05	0.0671179	0	0
HIS_094	K4	0.932485	0.0494396	0.00349154	0.0145841	0	0
HIS_023	K4	0.936592	9.9982e-05	9.9982e-05	0.0632083	0	0
HIS_071	K4	0.941504	0.0582959	9.9982e-05	9.9982e-05	0	0
HIS_086	K4	0.947743	9.9991e-05	0.0184705	0.0336862	0	0
HIS_178	K4	0.951963	0.0262732	0.00347264	0.0182911	0	0
HIS_169	K4	0.954744	0.0329064	0.0122492	9.9991e-05	0	0
HIS_082	K4	0.9511	9.9982e-05	9.9982e-05	0.0486995	0	0
HIS_161	K4	0.964	0.0261527	0.00974757	9.9991e-05	0	0
HIS_045	K4	0.957848	9.9982e-05	9.9982e-05	0.0419525	0	0
HIS_074	K4	0.975897	0.00341458	0.0205882	9.9991e-05	0	0
HIS_067	K4	0.962434	0.0189358	0.00671894	0.011911	0	0
HIS_073	K4	0.973552	0.00520486	0.0211436	9.9991e-05	0	0
HIS_031	K4	0.963701	9.9982e-05	9.9982e-05	0.0360991	0	0
HIS_179	K4	0.963201	0.0285845	0.00811408	9.9991e-05	0	0
HIS_109	K4	0.967083	0.0200134	0.0128035	9.9991e-05	0	0
HIS_026	K4	0.964317	0.00392463	9.9991e-05	0.0316585	0	0
HIS_146	K4	0.972467	0.0173761	0.0100567	9.9991e-05	0	0
HIS_066	K4	0.965855	0.012315	0.00724921	0.0145811	0	0
HIS_054	K4	0.969386	9.9982e-05	9.9982e-05	0.0304137	0	0
HIS_231	K4	0.968402	0.0172953	0.014203	9.9991e-05	0	0
HIS_028	K4	0.975287	0.0193765	9.9991e-05	0.00523628	0	0
HIS_166	K4	0.972588	0.00699683	0.00313384	0.0172816	0	0
HIS_217	K4	0.976982	0.011923	0.0109947	9.9991e-05	0	0
HIS_068	K4	0.972657	0.00641224	9.9991e-05	0.0208308	0	0
HIS_132	K4	0.973699	0.00512503	9.9991e-05	0.0210759	0	0
HIS_004	K4	0.97221	0.0139725	0.0137171	9.9991e-05	0	0
HIS_002	K4	0.979313	0.0204871	9.9982e-05	9.9982e-05	0	0
HIS_162	K4	0.978001	0.0217989	9.9982e-05	9.9982e-05	0	0
HIS_159	K4	0.977774	0.0201813	0.00194422	9.9991e-05	0	0
HIS_180	K4	0.970779	0.0214981	0.00762282	9.9991e-05	0	0
HIS_111	K4	0.975975	9.9991e-05	0.00509876	0.0188267	0	0
HIS_124	K4	0.982462	0.0173377	9.9982e-05	9.9982e-05	0	0
HIS_167	K4	0.98208	0.0166541	0.00116591	9.9991e-05	0	0
HIS_050	K4	0.977468	0.0170721	0.00227571	0.00318398	0	0
HIS_139	K4	0.982596	9.9982e-05	9.9982e-05	0.0172044	0	0
HIS_091	K4	0.980228	9.9982e-05	9.9982e-05	0.019572	0	0
HIS_224	K4	0.981566	0.0182336	9.9982e-05	9.9982e-05	0	0
HIS_174	K4	0.981411	0.0160557	0.00243291	9.9991e-05	0	0
HIS_158	K4	0.983096	0.0148304	0.00197361	9.9991e-05	0	0
HIS_140	K4	0.985406	0.000334768	9.9991e-05	0.0141597	0	0
HIS_022	K4	0.982931	0.0125578	0.00441079	9.9991e-05	0	0
HIS_219	K4	0.990618	0.00106745	0.00821453	9.9991e-05	0	0
HIS_230	K4	0.980239	0.0172842	0.00237703	9.9991e-05	0	0
HIS_048	K4	0.985102	0.0127563	0.00204144	9.9991e-05	0	0
HIS_135	K4	0.984369	0.00804731	9.9991e-05	0.00748381	0	0
HIS_020	K4	0.986053	0.0137466	9.9982e-05	9.9982e-05	0	0
HIS_005	K4	0.99248	0.00215653	0.00526302	9.9991e-05	0	0
HIS_001	K4	0.988609	0.0111907	9.9982e-05	9.9982e-05	0	0
HIS_088	K4	0.98995	0.00891843	0.00103143	9.9991e-05	0	0
HIS_055	K4	0.986904	0.0128956	9.9982e-05	9.9982e-05	0	0
HIS_175	K4	0.987639	0.00997744	0.0022835	9.9991e-05	0	0
HIS_222	K4	0.98611	0.00115327	0.012637	9.9991e-05	0	0
HIS_093	K4	0.990317	9.9982e-05	9.9982e-05	0.0094835	0	0
HIS_070	K4	0.996987	0.00281277	9.99833e-05	9.99833e-05	0	0
HIS_044	K4	0.985773	0.0112455	9.9991e-05	0.00288152	0	0
HIS_025	K4	0.988636	0.003046	0.00821783	9.9991e-05	0	0
HIS_018	K4	0.994023	9.9982e-05	9.9982e-05	0.00577752	0	0
HIS_017	K4	0.991465	9.9982e-05	9.9982e-05	0.00833515	0	0
HIS_112	K4	0.994818	0.000518961	9.9991e-05	0.00456276	0	0
HIS_089	K4	0.99346	9.9982e-05	9.9982e-05	0.00634005	0	0
HIS_114	K4	0.9913	9.9982e-05	9.9982e-05	0.0084997	0	0
HIS_176	K4	0.99386	0.002563	0.00347702	9.9991e-05	0	0
HIS_113	K4	0.996651	9.9982e-05	0.00314894	9.9982e-05	0	0
HIS_016	K4	0.996367	9.9982e-05	9.9982e-05	0.00343345	0	0
HIS_085	K4	0.998271	9.9982e-05	9.9982e-05	0.001529	0	0
HIS_012	K4	0.996962	0.00145707	0.000415479	0.00116544	0	0
HIS_014	K4	0.995224	9.9991e-05	0.00395571	0.000719961	0	0
HIS_239	K4	0.999502	9.9982e-05	9.9982e-05	0.000298264	0	0
HIS_083	K4	0.9997	9.998e-05	9.998e-05	9.998e-05	0	0
HIS_069	K5	9.9982e-05	0.504459	0.0502685	0.445073	9.9982e-05	0
HIS_116	K5	0.242007	9.9982e-05	9.9982e-05	0.72111	0.0366825	0
HIS_007	K5	0.260519	9.9982e-05	0.00792063	0.731361	9.9982e-05	0
HIS_123	K5	0.0557391	0.122893	9.9982e-05	0.821168	9.9982e-05	0
HIS_122	K5	9.99729e-05	0.11467	9.99729e-05	0.88503	9.99729e-05	0
HIS_024	K5	0.00187248	0.0688944	9.9982e-05	0.929033	9.9982e-05	0
HIS_226	K5	0.0691932	0.0423189	0.626479	0.252888	0.0091208	0
HIS_187	K5	0.0192539	0.2801	0.661073	0.0212011	0.0183726	0
HIS_193	K5	0.125783	0.0359782	0.788857	9.9991e-05	0.0492821	0
HIS_127	K5	9.9982e-05	0.116826	0.835914	0.0470595	9.9982e-05	0
HIS_059	K5	0.00849495	0.144604	0.846701	9.9982e-05	9.9982e-05	0
HIS_057	K5	0.0135158	0.116995	0.862532	9.9991e-05	0.00685678	0
HIS_051	K5	9.9982e-05	0.0833948	0.874071	0.0423346	9.9982e-05	0
HIS_103	K5	9.9982e-05	0.0280435	0.895041	0.0767156	9.9982e-05	0
HIS_047	K5	0.0104866	0.0962584	0.888933	9.9991e-05	0.00422153	0
HIS_225	K5	0.045614	0.0206005	0.890968	0.0386141	0.00420304	0
HIS_015	K5	9.9982e-05	0.0218563	0.916806	0.0611377	9.9982e-05	0
HIS_084	K5	0.0182608	9.9991e-05	0.885971	0.089743	0.00592515	0
HIS_138	K5	0.0166822	0.068132	0.914986	9.9982e-05	9.9982e-05	0
HIS_234	K5	0.0272151	0.057083	0.905267	9.9991e-05	0.010335	0
HIS_003	K5	9.9973e-05	9.9973e-05	0.88969	0.11001	9.9973e-05	0
HIS_075	K5	9.9982e-05	0.0280208	0.933778	0.0380017	9.9982e-05	0
HIS_134	K5	9.9982e-05	0.00438728	0.940158	0.0552552	9.9982e-05	0
HIS_049	K5	0.0342421	0.0264142	0.934927	9.9991e-05	0.00431721	0
HIS_237	K5	0.00178796	0.0419991	0.944713	9.9991e-05	0.0113996	0
HIS_233	K5	0.000921944	0.0318318	0.950379	9.9991e-05	0.0167672	0
HIS_236	K5	0.00357432	0.0305669	0.952545	9.9991e-05	0.0132139	0
HIS_141	K5	0.0181381	0.024436	0.956162	0.00116386	9.9991e-05	0
HIS_060	K5	0.0195168	0.00116272	0.970653	9.9991e-05	0.00856793	0
HIS_034	K5	9.997e-05	9.997e-05	0.947771	0.0519288	9.997e-05	0
HIS_006	K5	0.000586326	9.9982e-05	0.963475	0.0357391	9.9982e-05	0
HIS_032	K5	0.0122192	0.000467626	0.987113	9.9982e-05	9.9982e-05	0
HIS_061	K5	0.013261	9.9982e-05	0.979577	0.00696188	9.9982e-05	0
HIS_235	K5	9.9973e-05	9.9973e-05	0.988809	0.0108911	9.9973e-05	0
HIS_130	K5	9.9982e-05	0.897189	0.0397428	0.0628683	9.9982e-05	0
HIS_046	K5	0.0271037	0.44821	0.492088	0.0171663	0.0154319	0
HIS_168	K5	9.9982e-05	0.564352	0.382509	0.0529394	9.9982e-05	0
HIS_128	K5	9.9982e-05	0.611981	0.234649	0.15317	9.9982e-05	0
HIS_172	K5	9.9991e-05	0.856036	0.0992422	0.043617	0.00100447	0
HIS_184	K5	9.9991e-05	0.668333	0.285862	0.0401494	0.00555613	0
HIS_170	K5	0.0145084	0.603953	0.109661	0.250998	0.0208805	0
HIS_129	K5	0.0133284	0.84456	0.0901016	0.0423861	0.00962355	0
HIS_010	K5	9.999e-05	0.725721	0.148422	0.117242	0.00851383	0
HIS_131	K5	9.9982e-05	0.747103	0.127584	0.125113	9.9982e-05	0
HIS_008	K5	9.999e-05	0.813848	0.125846	0.0345462	0.0256606	0
HIS_120	K5	9.9991e-05	0.647978	0.145018	0.195709	0.0111948	0
HIS_115	K5	9.9991e-05	0.634333	0.160421	0.158374	0.0467723	0
HIS_177	K5	0.0480931	0.677465	0.181322	0.0466224	0.0464975	0
HIS_137	K5	9.99819e-05	0.67404	0.204569	0.121191	9.99819e-05	0
HIS_013	K5	9.9982e-05	0.727321	0.243878	0.0286012	9.9982e-05	0
HIS_119	K5	9.9991e-05	0.659835	0.145138	0.189813	0.00511407	0
HIS_117	K5	9.9991e-05	0.661398	0.139462	0.187293	0.0117476	0
HIS_191	K5	0.0362076	0.830167	0.103762	0.000611605	0.0292517	0
HIS_173	K5	0.00569336	0.837645	0.100034	0.0249602	0.0316676	0
HIS_099	K5	0.00174559	0.829094	0.100121	0.0338901	0.0351494	0
HIS_081	K5	9.9982e-05	0.829404	0.133608	0.0367885	9.9982e-05	0
HIS_080	K5	9.99819e-05	0.824068	0.1342	0.0415313	9.99819e-05	0
HIS_133	K5	0.00348259	0.693767	0.173145	0.106006	0.0235997	0
HIS_118	K5	9.9991e-05	0.712241	0.162746	0.0845345	0.0403785	0
HIS_136	K5	9.9991e-05	0.732254	0.199799	0.0581682	0.00967878	0
HIS_160	K5	9.9991e-05	0.737308	0.145091	0.111111	0.00639057	0
HIS_126	K5	0.0065849	0.732838	0.139384	0.0793392	0.0418545	0
HIS_238	K5	9.9982e-05	0.561976	0.378553	0.0592703	9.9982e-05	0
HIS_171	K5	0.0159254	0.962105	0.0153207	9.9991e-05	0.00654918	0
HIS_065	K5	9.9982e-05	0.599819	0.339771	0.0602101	9.9982e-05	0
HIS_100	K5	0.00571883	0.962805	0.0126475	0.00625412	0.0125743	0
HIS_227	K5	0.016078	0.934996	0.0235762	9.9991e-05	0.0252493	0
HIS_056	K5	0.0121523	0.987548	9.9973e-05	9.9973e-05	9.9973e-05	0
HIS_058	K5	0.0260576	0.973642	9.9973e-05	9.9973e-05	9.9973e-05	0
HIS_077	K5	9.9973e-05	0.985032	9.9973e-05	0.0146679	9.9973e-05	0
HIS_063	K5	0.031172	0.944448	9.9982e-05	0.0241803	9.9982e-05	0
HIS_229	K5	0.0467984	0.947079	9.9982e-05	9.9982e-05	0.0059225	0
HIS_198	K5	0.0188617	0.980838	9.9973e-05	9.9973e-05	9.9973e-05	0
HIS_144	K5	0.0175164	0.982184	9.9973e-05	9.9973e-05	9.9973e-05	0
HIS_148	K5	0.00906998	0.823828	9.9982e-05	0.166902	9.9982e-05	0
HIS_163	K5	0.0123462	0.849644	9.9982e-05	0.13781	9.9982e-05	0
HIS_062	K5	0.00819519	0.991104	9.9982e-05	9.9982e-05	0.00050097	0
HIS_147	K5	9.9982e-05	0.987331	9.9982e-05	0.0107639	0.00170498	0
HIS_181	K5	0.0138335	0.985867	9.9973e-05	9.9973e-05	9.9973e-05	0
HIS_205	K5	0.029534	0.970166	9.9973e-05	9.9973e-05	9.9973e-05	0
HIS_110	K5	0.0052822	0.994418	9.9973e-05	9.9973e-05	9.9973e-05	0
HIS_052	K5	0.00557066	0.994129	9.9973e-05	9.9973e-05	9.9973e-05	0
HIS_033	K5	0.0207248	0.978975	9.9973e-05	9.9973e-05	9.9973e-05	0
HIS_019	K5	0.00773185	0.991968	9.9973e-05	9.9973e-05	9.9973e-05	0
HIS_157	K5	9.997e-05	0.9996	9.997e-05	9.997e-05	9.997e-05	0
HIS_164	K5	0.0143157	0.975917	9.9982e-05	9.9982e-05	0.00956687	0
HIS_165	K5	0.0125123	0.987188	9.9973e-05	9.9973e-05	9.9973e-05	0
HIS_029	K5	9.9973e-05	0.994581	9.9973e-05	9.9973e-05	0.0051195	0
HIS_143	K5	0.0153217	0.984378	9.9973e-05	9.9973e-05	9.9973e-05	0
HIS_211	K5	0.00960633	0.990094	9.9973e-05	9.9973e-05	9.9973e-05	0
HIS_030	K5	0.00362312	0.996077	9.9973e-05	9.9973e-05	9.9973e-05	0
HIS_027	K5	0.00579972	0.9939	9.9973e-05	9.9973e-05	9.9973e-05	0
HIS_078	K5	9.997e-05	0.9996	9.997e-05	9.997e-05	9.997e-05	0
HIS_232	K5	9.9982e-05	0.00292652	0.000677194	9.9982e-05	0.996196	0
HIS_241	K5	9.997e-05	9.997e-05	9.997e-05	9.997e-05	0.9996	0
HIS_240	K5	9.997e-05	9.997e-05	9.997e-05	9.997e-05	0.9996	0
HIS_064	K5	0.534347	9.9973e-05	9.9973e-05	0.465353	9.9973e-05	0
HIS_142	K5	0.767858	9.9973e-05	9.9973e-05	0.231843	9.9973e-05	0
HIS_087	K5	0.786934	0.0425976	0.170268	9.9982e-05	9.9982e-05	0
HIS_098	K5	0.823412	9.9982e-05	0.0594798	0.116908	9.9982e-05	0
HIS_108	K5	0.901924	0.0662946	0.0132059	0.0184751	9.9991e-05	0
HIS_072	K5	0.925101	9.9991e-05	0.00568147	0.0198595	0.0492578	0
HIS_011	K5	0.922164	0.0366001	0.00951302	0.023237	0.00848563	0
HIS_009	K5	0.929725	9.9982e-05	9.9982e-05	0.0668915	0.00318386	0
HIS_094	K5	0.928734	0.0407172	0.0106418	0.019807	9.9991e-05	0
HIS_023	K5	0.935693	9.9973e-05	9.9973e-05	0.0640075	9.9973e-05	0
HIS_071	K5	0.943597	0.0561035	9.9973e-05	9.9973e-05	9.9973e-05	0
HIS_086	K5	0.946233	9.9991e-05	0.0179244	0.0303179	0.00542504	0
HIS_178	K5	0.946239	0.0224673	0.0037862	0.0186485	0.00885882	0
HIS_169	K5	0.954356	0.0288747	0.0149875	9.9991e-05	0.00168166	0
HIS_082	K5	0.95144	9.9973e-05	9.9973e-05	0.04826	9.9973e-05	0
HIS_161	K5	0.955346	0.0173725	0.0186908	9.9991e-05	0.00849083	0
HIS_045	K5	0.956897	9.9973e-05	9.9973e-05	0.0428026	9.9973e-05	0
HIS_074	K5	0.956487	9.9982e-05	0.00179311	9.9982e-05	0.0415196	0
HIS_067	K5	0.954046	0.0208521	0.00396332	0.0115024	0.00963641	0
HIS_073	K5	0.951696	9.9982e-05	0.00387286	9.9982e-05	0.0442308	0
HIS_031	K5	0.95911	9.9973e-05	9.9973e-05	0.0405903	9.9973e-05	0
HIS_179	K5	0.954837	0.016706	0.0182262	9.9991e-05	0.0101305	0
HIS_109	K5	0.964497	0.0254858	0.00619172	9.9991e-05	0.00372531	0
HIS_026	K5	0.958636	0.00408013	9.9991e-05	0.0353246	0.00185905	0
HIS_146	K5	0.964397	0.0274249	0.00257493	9.9991e-05	0.00550311	0
HIS_066	K5	0.966665	0.00783488	0.0105926	0.010796	0.00411139	0
HIS_054	K5	0.966321	9.9973e-05	9.9973e-05	0.033379	9.9973e-05	0
HIS_231	K5	0.964781	0.0246775	0.0103416	9.9982e-05	9.9982e-05	0
HIS_028	K5	0.967819	0.0180151	9.9991e-05	0.00755172	0.00651381	0
HIS_166	K5	0.966841	0.00187583	0.00378561	0.0175362	0.0099615	0
HIS_217	K5	0.971936	0.0128221	0.010677	9.9991e-05	0.004465	0
HIS_068	K5	0.974279	0.00731289	9.9982e-05	0.0182082	9.9982e-05	0
HIS_132	K5	0.970811	0.00521367	9.9982e-05	0.023775	9.9982e-05	0
HIS_004	K5	0.973408	0.00745244	0.0137996	9.9991e-05	0.00523984	0
HIS_002	K5	0.972012	0.0150585	9.9982e-05	9.9982e-05	0.0127293	0
HIS_162	K5	0.975751	0.0164511	0.00185882	9.9991e-05	0.00583929	0
HIS_159	K5	0.973732	0.0153589	0.00781117	9.9991e-05	0.00299821	0
HIS_180	K5	0.972135	0.0221054	0.00555978	9.9982e-05	9.9982e-05	0
HIS_111	K5	0.972438	9.9991e-05	0.00905706	0.0168135	0.00159147	0
HIS_124	K5	0.976827	0.0100779	9.9982e-05	9.9982e-05	0.012895	0
HIS_167	K5	0.976266	0.0139648	0.00518666	9.9991e-05	0.00448296	0
HIS_050	K5	0.978395	0.016406	0.000565055	9.9991e-05	0.00453363	0
HIS_139	K5	0.978434	9.9973e-05	9.9973e-05	0.021266	9.9973e-05	0
HIS_091	K5	0.98083	9.9973e-05	9.9973e-05	0.0188705	9.9973e-05	0
HIS_224	K5	0.977119	0.0189424	9.9982e-05	9.9982e-05	0.00373817	0
HIS_174	K5	0.977858	0.0121034	0.00538567	9.9991e-05	0.00455318	0
HIS_158	K5	0.974285	0.0211231	9.9982e-05	9.9982e-05	0.0043915	0
HIS_140	K5	0.979469	9.9982e-05	9.9982e-05	0.0131172	0.00721353	0
HIS_022	K5	0.978803	0.00602094	0.0117043	9.9991e-05	0.00337204	0
HIS_219	K5	0.98298	0.00618842	0.00441352	9.9991e-05	0.00631757	0
HIS_230	K5	0.980605	0.0173842	0.00181112	9.9982e-05	9.9982e-05	0
HIS_048	K5	0.981081	0.00488476	0.00379391	9.9991e-05	0.0101402	0
HIS_135	K5	0.979911	0.0069827	9.9991e-05	0.00786828	0.0051384	0
HIS_020	K5	0.981282	0.0113491	9.9982e-05	9.9982e-05	0.0071689	0
HIS_005	K5	0.985838	0.00156511	0.00425095	0.00129442	0.00705172	0
HIS_001	K5	0.981891	0.00381294	9.9982e-05	9.9982e-05	0.0140957	0
HIS_088	K5	0.986048	0.0136525	9.9973e-05	9.9973e-05	9.9973e-05	0
HIS_055	K5	0.986062	0.0136386	9.9973e-05	9.9973e-05	9.9973e-05	0
HIS_175	K5	0.985758	0.0109765	0.00148699	9.9991e-05	0.00167805	0
HIS_222	K5	0.983765	0.00629112	0.00390443	9.9991e-05	0.00593897	0
HIS_093	K5	0.984739	9.9973e-05	9.9973e-05	0.0149607	9.9973e-05	0
HIS_070	K5	0.986118	9.9973e-05	9.9973e-05	9.9973e-05	0.0135822	0
HIS_044	K5	0.981394	0.0102619	9.9991e-05	0.00527985	0.00296387	0
HIS_025	K5	0.982287	0.00757302	0.00709559	9.9991e-05	0.00294451	0
HIS_018	K5	0.992271	9.9973e-05	9.9973e-05	0.00742946	9.9973e-05	0
HIS_017	K5	0.993928	9.9973e-05	9.9973e-05	0.00577226	9.9973e-05	0
HIS_112	K5	0.993141	0.00095634	9.9982e-05	9.9982e-05	0.00570293	0
HIS_089	K5	0.990905	9.9973e-05	9.9973e-05	0.00879513	9.9973e-05	0
HIS_114	K5	0.992937	9.9973e-05	9.9973e-05	0.00676327	9.9973e-05	0
HIS_176	K5	0.992089	9.9982e-05	0.00147481	9.9982e-05	0.00623671	0
HIS_113	K5	0.99524	9.9973e-05	0.00446036	9.9973e-05	9.9973e-05	0
HIS_016	K5	0.997107	9.9973e-05	9.9973e-05	0.00259325	9.9973e-05	0
HIS_085	K5	0.995635	9.9982e-05	9.9982e-05	0.00279719	0.00136738	0
HIS_012	K5	0.994245	9.9991e-05	0.000202369	0.00169027	0.00376245	0
HIS_014	K5	0.996135	0.00301703	9.9982e-05	9.9982e-05	0.000647661	0
HIS_239	K5	0.9996	9.997e-05	9.997e-05	9.997e-05	9.997e-05	0
HIS_083	K5	0.9996	9.997e-05	9.997e-05	9.997e-05	9.997e-05	0
HIS_069	K6	9.9982e-05	0.25801	0.0180981	0.411047	9.9982e-05	0.312645
HIS_116	K6	0.21536	9.9982e-05	9.9982e-05	0.723424	0.0547092	0.00630617
HIS_007	K6	0.230452	9.99729e-05	0.0206175	0.748631	9.99729e-05	9.99729e-05
HIS_123	K6	0.0343147	9.9973e-05	9.9973e-05	0.785335	9.9973e-05	0.18005
HIS_122	K6	9.99639e-05	9.99639e-05	9.99639e-05	0.825617	9.99639e-05	0.173983
HIS_024	K6	9.99639e-05	0.112524	9.99639e-05	0.887076	9.99639e-05	9.99639e-05
HIS_226	K6	0.0565166	0.0416319	0.598818	0.261543	0.000227719	0.0412623
HIS_187	K6	0.0275717	0.0515454	0.615464	9.999e-05	0.00472815	0.300591
HIS_193	K6	0.123637	0.0691803	0.760303	9.998e-05	0.0466799	9.998e-05
HIS_127	K6	9.9982e-05	0.038061	0.792721	0.0405307	9.9982e-05	0.128487
HIS_059	K6	0.00703763	0.0416173	0.802632	9.9982e-05	9.9982e-05	0.148513
HIS_057	K6	0.00797222	0.0203897	0.817177	9.9991e-05	0.00643201	0.147929
HIS_051	K6	9.9982e-05	0.0212638	0.83296	0.0394379	9.9982e-05	0.106139
HIS_103	K6	9.9973e-05	9.9973e-05	0.848307	0.0784713	9.9973e-05	0.0729221
HIS_047	K6	0.00316226	0.0218355	0.852005	9.9991e-05	0.0078271	0.11507
HIS_225	K6	0.032422	0.0192178	0.875329	0.045918	0.00764355	0.0194701
HIS_015	K6	9.9973e-05	9.9973e-05	0.877061	0.0599683	9.9973e-05	0.0626712
HIS_084	K6	0.00449742	9.998e-05	0.88076	0.104709	0.00983372	9.998e-05
HIS_138	K6	0.0120503	0.0260512	0.882415	9.9982e-05	9.9982e-05	0.0792835
HIS_234	K6	0.023248	0.0275149	0.88263	9.9991e-05	0.0131251	0.0533823
HIS_003	K6	9.9964e-05	9.9964e-05	0.889249	0.110351	9.9964e-05	9.9964e-05
HIS_075	K6	9.9973e-05	9.9973e-05	0.893449	0.029205	9.9973e-05	0.077046
HIS_134	K6	9.9973e-05	9.9973e-05	0.904172	0.0557174	9.9973e-05	0.0398108
HIS_049	K6	0.0255626	9.9982e-05	0.906808	9.9982e-05	0.0085337	0.0588953
HIS_237	K6	9.9982e-05	0.0204969	0.90881	9.9982e-05	0.0151433	0.0553498
HIS_233	K6	9.9982e-05	0.0157529	0.923498	9.9982e-05	0.0179475	0.0426018
HIS_236	K6	0.00258338	0.0224974	0.924653	9.9991e-05	0.0125304	0.0376353
HIS_141	K6	0.00995774	0.0114986	0.931039	0.00887591	9.9991e-05	0.0385287
HIS_060	K6	0.0151324	0.00844796	0.941305	9.9991e-05	0.0132452	0.0217694
HIS_034	K6	9.9964e-05	9.9964e-05	0.945375	0.0542249	9.9964e-05	9.9964e-05
HIS_006	K6	9.996e-05	9.996e-05	0.956538	0.0430617	9.996e-05	9.996e-05
HIS_032	K6	0.0101561	9.9973e-05	0.958416	9.9973e-05	9.9973e-05	0.0311275
HIS_061	K6	9.9973e-05	9.9973e-05	0.965669	0.0249707	9.9973e-05	0.00906058
HIS_235	K6	9.9973e-05	9.9973e-05	0.970876	0.011449	9.9973e-05	0.0173748
HIS_130	K6	9.9973e-05	0.456037	9.9973e-05	0.030599	9.9973e-05	0.513064
HIS_046	K6	0.0280277	0.0219353	0.399313	9.9991e-05	0.00685841	0.543765
HIS_168	K6	9.9982e-05	0.129089	0.292834	0.0113376	9.9982e-05	0.56654
HIS_128	K6	9.998e-05	0.159299	0.147992	0.119198	9.998e-05	0.573311
HIS_172	K6	9.9982e-05	0.345838	0.0291849	0.00370222	9.9982e-05	0.621075
HIS_184	K6	9.9982e-05	0.143935	0.182063	9.9982e-05	0.00409363	0.669708
HIS_170	K6	0.0340363	0.0547616	0.0289626	0.178887	0.0112987	0.692054
HIS_129	K6	0.0197756	0.251989	9.9973e-05	9.9973e-05	9.9973e-05	0.727936
HIS_010	K6	9.9982e-05	0.117167	0.0408385	0.0616353	9.9982e-05	0.780159
HIS_131	K6	9.9982e-05	0.114987	0.0151545	0.0701556	9.9982e-05	0.799503
HIS_008	K6	9.9982e-05	0.125645	0.0131483	9.9982e-05	0.00968557	0.851321
HIS_120	K6	0.0029453	9.9982e-05	0.0083172	0.125472	9.9982e-05	0.863066
HIS_115	K6	0.0292322	9.9991e-05	0.0160167	0.0663646	0.0198107	0.868476
HIS_177	K6	0.0658132	9.9982e-05	0.0352378	9.9982e-05	0.0272523	0.871497
HIS_137	K6	9.9973e-05	9.9973e-05	0.0780685	0.048867	9.9973e-05	0.872765
HIS_013	K6	9.99729e-05	0.0281354	0.0921667	9.99729e-05	9.99729e-05	0.879398
HIS_119	K6	9.9964e-05	9.9964e-05	9.9964e-05	0.10685	9.9964e-05	0.89275
HIS_117	K6	9.9973e-05	9.9973e-05	9.9973e-05	0.101249	0.0010321	0.897419
HIS_191	K6	0.0327573	0.0635432	9.9982e-05	9.9982e-05	0.00477798	0.898722
HIS_173	K6	0.00707222	0.0801368	9.9982e-05	9.9982e-05	0.00883173	0.903759
HIS_099	K6	0.00525076	0.0771467	9.9982e-05	9.9982e-05	0.00550436	0.911898
HIS_081	K6	9.99639e-05	0.0798574	9.99639e-05	9.99639e-05	9.99639e-05	0.919743
HIS_080	K6	9.99639e-05	0.0785764	9.99639e-05	9.99639e-05	9.99639e-05	0.921024
HIS_133	K6	0.0378891	9.9982e-05	0.0259235	0.00339916	9.9982e-05	0.932588
HIS_118	K6	0.0293575	9.9982e-05	0.0152512	9.9982e-05	0.0188492	0.936342
HIS_136	K6	0.00473503	9.9973e-05	0.0582833	9.9973e-05	9.9973e-05	0.936682
HIS_160	K6	9.9982e-05	0.00911694	0.00824795	0.0418539	9.9982e-05	0.940581
HIS_126	K6	0.0352609	9.9973e-05	9.9973e-05	9.9973e-05	0.0103093	0.95413
HIS_238	K6	9.9982e-05	0.390262	0.349301	0.0503904	9.9982e-05	0.209847
HIS_171	K6	0.000603618	0.585292	9.9982e-05	9.9982e-05	0.00340088	0.410503
HIS_065	K6	9.9973e-05	0.594182	0.33936	0.0661586	9.9973e-05	9.9973e-05
HIS_100	K6	9.9973e-05	0.64165	9.9973e-05	9.9973e-05	0.00929819	0.348751
HIS_227	K6	0.001406	0.660032	0.0150841	9.9991e-05	0.0267946	0.296583
HIS_056	K6	9.9964e-05	0.660085	9.9964e-05	9.9964e-05	9.9964e-05	0.339515
HIS_058	K6	0.0145618	0.665205	9.9973e-05	9.9973e-05	9.9973e-05	0.319933
HIS_077	K6	9.9973e-05	0.670101	9.9973e-05	0.00113639	9.9973e-05	0.328463
HIS_063	K6	0.0202527	0.709242	9.9982e-05	0.0230539	9.9982e-05	0.247252
HIS_229	K6	0.0359568	0.717874	9.9982e-05	9.9982e-05	0.0154592	0.23051
HIS_198	K6	0.00843575	0.761239	9.9973e-05	9.9973e-05	9.9973e-05	0.230025
HIS_144	K6	0.00307935	0.771615	9.9973e-05	9.9973e-05	9.9973e-05	0.225005
HIS_148	K6	9.9964e-05	0.805859	9.9964e-05	0.193742	9.9964e-05	9.9964e-05
HIS_163	K6	9.9964e-05	0.836369	9.9964e-05	0.163231	9.9964e-05	9.9964e-05
HIS_062	K6	9.9982e-05	0.856308	0.00561396	9.9982e-05	0.0029565	0.134922
HIS_147	K6	9.9982e-05	0.860156	0.0111332	0.0170587	9.9982e-05	0.111453
HIS_181	K6	0.00937765	0.874262	0.0016729	9.9982e-05	9.9982e-05	0.114488
HIS_205	K6	0.0244691	0.880268	9.9973e-05	9.9973e-05	9.9973e-05	0.0949631
HIS_110	K6	9.9973e-05	0.889608	0.00370135	9.9973e-05	9.9973e-05	0.106391
HIS_052	K6	9.9973e-05	0.891753	9.9973e-05	9.9973e-05	0.00178941	0.106157
HIS_033	K6	0.0166785	0.958282	9.9973e-05	9.9973e-05	9.9973e-05	0.0247397
HIS_019	K6	9.9982e-05	0.965794	0.00377795	9.9982e-05	0.00901495	0.0212132
HIS_157	K6	9.9982e-05	0.969677	0.0199228	0.00835535	9.9982e-05	0.00184489
HIS_164	K6	0.00762817	0.97186	9.997e-05	9.997e-05	0.0202116	9.997e-05
HIS_165	K6	0.00623026	0.986545	9.9982e-05	9.9982e-05	0.00595743	0.00106718
HIS_029	K6	9.9973e-05	0.988815	0.00136253	9.9973e-05	0.00952288	9.9973e-05
HIS_143	K6	0.00977086	0.989829	9.9964e-05	9.9964e-05	9.9964e-05	9.9964e-05
HIS_211	K6	0.00777408	0.991826	9.9964e-05	9.9964e-05	9.9964e-05	9.9964e-05
[truncated: 83 more rows]

## Sheet: Table S5
Molecular dissection of the genetic architecture of phenology underlying Lupinus hispanicus early flowering as well as adaptation to winter- and spring sowing
[truncated: 5,620 more rows]

[truncated: 2 more sheets: Table S6, Table S7]
